# Supplementary material for: High Potential for Biomass-Degrading Enzymes Revealed by Hot Spring Metagenomics
Source: Front Microbiol. 2021 Apr 21;12:668238. doi: 10.3389/fmicb.2021.668238 (PMC8098120; doi:10.3389/fmicb.2021.668238)
Supplement: Supplementary file 2 [file Table_1.XLSX]

## Sheet: Table 1. Metagenome metadata
TaxonOID	Sample name	Country	PI contact	pH	Temperature	pH category	Temperature category	Publication PubMed ID / doi	Gene count assembled	Longest contig (KB)	Total contigs	Assembly size (MB)	N50	L50 (KB)	GC %	IMG add date	Sample collection date	Sequencing method	IMG Release/Pipeline Version	Assembly Method
2007309000	Bath Filamentous	USA	Inskeep	9.3	86	Alkaline	Hyperthermophilic	23653623	14864	91.255	7450	10.489	1488	1.519	50.19	2007-09-20	2005-10-01	NA	NA	NA
2007309001	Bath	USA	Inskeep	9.3	86	Alkaline	Hyperthermophilic	23653623	29804	20.117	16927	20.452	4358	1.301	53.03	2007-09-20	2005-10-01	NA	NA	NA
2012990007	Beowulf - YSTONE2	USA	Inskeep	3	65	Highly Acidic	Thermophilic	20333304	12044	12.678	7444	8.124	2365	0.99	44.27	2008-09-24	NA	NA	NA	NA
2013515000	White Creek 3	USA	Inskeep	8.2	50	Alkaline	Thermophilic	23653623	55998	14.71	39276	38.276	14127	0.844	51.45	2008-11-21	2007-09-15	Sanger	NA	lucy / pga
2013515001	One Hundred Plain	USA	Inskeep	3.3	70	Highly Acidic	Thermophilic	23653623	31788	142.957	16825	21.159	3988	1.265	44.2	2008-11-21	2007-08-30	Sanger	NA	lucy / pga
2013515002	Bechler	USA	Inskeep	7.8	81	Neutral	Hyperthermophilic	23653623	27144	28.806	12859	18.087	2715	1.606	47.25	2008-11-21	2007-09-29	Sanger	NA	lucy / pga
2013843003	Joseph Coats	USA	Inskeep	6.1	76	Neutral	Thermophilic	23653623	26307	156.58	11336	17.963	2128	1.844	52.51	2008-12-01	2007-08-03	Sanger	NA	lucy / pga
2014031002	Alice spring	USA	Inskeep	2.1	70	Highly Acidic	Thermophilic	23720654	13855	275.311	4816	9.889	497	3.066	41.36	2008-12-20	2007-09-20	Sanger	NA	lucy / pga
2014031004	Dragon	USA	Inskeep	3.1	70	Highly Acidic	Thermophilic	23653623	27451	76.905	12925	18.602	2728	1.517	38.64	2008-12-20	2007-01-20	Sanger	NA	lucy / pga
2014031005	Calcite	USA	Inskeep	7.8	70	Neutral	Thermophilic	23653623	23346	32.285	11927	16.072	2705	1.466	42.14	2008-12-20	2007-08-22	Sanger	NA	lucy / pga
2014031006	Chocolate Pots	USA	Inskeep	6	52.9	Neutral	Thermophilic	23653623	43900	59.026	25796	31.858	5812	1.222	49.55	2008-12-20	2007-10-24	Sanger	NA	lucy / pga
2014031007	Octopus	USA	Inskeep	7.9	82	Neutral	Hyperthermophilic	23653623	44644	14.508	23959	28.556	7044	1.274	47.12	2008-12-20	2007-08-23	Sanger	NA	lucy / pga
2015219000	Cistern	USA	Inskeep	4.4	76	Mildly Acidic	Thermophilic	23653623	26749	67.602	11738	17.628	2428	1.828	50.38	2009-02-26	2007-11-07	Sanger	NA	lucy / pga
2015219001	Nymph Lake 10	USA	Inskeep	3.75	90	Highly Acidic	Hyperthermophilic	23653623	10385	136.618	6030	5.51	884	0.816	48.7	2009-02-26	2007-08-20	NA	NA	pga
2015219002	Mushroom	USA	Inskeep	8.2	59.9	Alkaline	Thermophilic	23653623	76046	8.875	50658	45.312	20079	0.825	53.49	2009-02-26	2007-12-13	Sanger	NA	lucy / pga
2016842003	Fairy Spring	USA	Inskeep	9.1	36	Alkaline	Mesophilic	23653623	55048	6.279	39308	36.318	14696	0.836	59.77	2009-04-20	2007-10-24	Sanger	NA	lucy / pga
2016842004	Washburn	USA	Inskeep	6.4	76	Neutral	Thermophilic	23653623	62242	13.669	39294	38.709	14290	0.841	46.4	2009-04-20	2008-07-02	Sanger	NA	lucy / pga
2016842008	Bath Lake - Purple S Mat	USA	Inskeep	6.25	52	Neutral	Thermophilic	23653623	57652	13.238	46060	41.493	15595	0.827	48.06	2009-04-20	2008-05-13	Sanger	NA	lucy / pga
2022920002	Monarch Geyser	USA	Inskeep	4	80	Mildly Acidic	Hyperthermophilic	23653623	31080	377.55	16395	17.065	2262	1.437	51.43	2009-10-17	2007-10-03	Sanger	NA	lucy / pga
2022920003	Bath Vista Annex	USA	Inskeep	6.2	57.6	Neutral	Thermophilic	23653623	50616	23.997	33116	30.604	8785	0.835	49.29	2009-10-17	2007-09-27	Sanger	NA	lucy / pga
2124908031	Obsidian	USA	Podar	6.37	74	Neutral	Thermophilic	NA	17835	15.286	8195	8.362	1602	1.212	46.09	2011-02-15	2007-10-21	NA	NA	NA
3300000859	Guminquan	China	Hedlund	9.3	82.5	Alkaline	Hyperthermophilic	23326417	16893	120.348	5734	11.339	507	3.794	46.76	2013-02-08	2011-01-01	Illumina	NA	NA
3300000865	Gongxiaoshe	China	Hedlund	7.29	73.8	Neutral	Thermophilic	26814032	93343	183.248	30870	71.581	2718	5.034	54.94	2013-02-08	2011-01-01	Illumina	NA	NA
3300000866	Jinze	China	Hedlund	6.71	81.6	Neutral	Hyperthermophilic	26814032	136697	163.992	49641	94.271	5065	3.301	43.88	2013-02-08	2011-01-01	Illumina	NA	NA
3300001093	07SHO09A	USA	Takacs-Vesbach	8.83	83.3	Alkaline	Hyperthermophilic	NA	38519	17.623	26419	14.394	4639	0.771	46.89	2013-03-12	2009-07-01	454 GS FLX Titanium	NA	NA
3300001109	04YSMH020	USA	Takacs-Vesbach	4.05	55	Mildly Acidic	Thermophilic	27807621	53929	187.56	19293	38.435	1686	3.97	54.58	2013-03-13	2004-07-01	454 GS FLX Titanium	NA	NA
3300001773	Glenwood	USA	Rossmassler	6.1	50.1	Neutral	Thermophilic	27324397	174261	84.602	146665	55.81	20343	0.521	42.15	2013-09-16	2009-06-01	Illumina HiSeq 2000	NA	IDBA-UD
3300002851	Dewar Creek	Canada	Caffrey	8	78	Alkaline	Thermophilic	NA	181420	413.262	108180	110.407	3822	3.316	60.97	2014-06-20	2011-11-09	Illumina HiSeq 2000	NA	SPAdes3.1.0
3300003649	Wilbur geyser	USA	Stepanauskas	7.98	47	Neutral	Thermophilic	NA	52038	38.449	32373	27.892	4623	1.379	47.72	2014-10-25	2014-06-17	NA	NA	NA
3300003686	Blank spring water	USA	Stepanauskas	7.31	34	Neutral	Mesophilic	NA	15904	80.874	11300	8.081	539	1.741	49.76	2014-11-25	2014-06-17	NA	NA	SOAPdenovo,newbler,minimus2 v. Version 1.05: testing... 2010,(v2.8 (20120726_1306)),AMOS/3.1.0_1
3300003700	Wilbur source water	USA	Stepanauskas	7.17	51	Neutral	Thermophilic	NA	17929	33.087	11935	9.424	1369	1.309	43.51	2014-12-02	2014-06-17	NA	NA	SOAPdenovo,newbler,minimus2 v. Version 1.05: testing... 2010,(v2.8 (20120726_1306)),AMOS/3.1.0_1
3300005225	Mound	USA	Yu	9	55	Alkaline	Thermophilic	28678007	168982	3.355	110139	93.021	19315	0.88	43.67	2015-05-22	2009-09-14	Illumina MiSeq	NA	SpadeV3
3300005621	Narrow Gauge	USA	Inskeep	6.5	70	Neutral	Thermophilic	23653623	5627	149.932	2050	3.223	34	11.591	33.49	2015-08-29	2007-08-23	Sanger, 454 GS FLX Titanium	NA	LUCY, PGA
3300005798	Wai-o-Tapu	New Zealand	Reysenbach	4.5	74	Mildly Acidic	Thermophilic	NA	56327	344.028	21992	35	1272	3.92	43.47	2015-09-03	NA	NA	NA	IDBA_UD v. 1.1.0
3300005799	Waimangu	New Zealand	Reysenbach	7.5	90	Neutral	Hyperthermophilic	NA	156815	139.84	89716	81.745	16224	1.107	49.14	2015-09-03	NA	NA	NA	IDBA_UD v. 1.1.0
3300005800	Tikitere	New Zealand	Reysenbach	6	75	Neutral	Thermophilic	NA	381788	107.757	199908	195.584	33184	1.228	44.53	2015-09-03	NA	NA	NA	IDBA_UD v. 1.1.0
3300005962	Liberty cap	USA	Ivanova	6.5	72	Neutral	Thermophilic	NA	47558	460.032	23917	28.588	363	12.014	38.08	2015-09-25	2011-11-21	Illumina	NA	SPADES v3.5.0
3300005963	Conch	USA	Ivanova	8	84	Alkaline	Hyperthermophilic	NA	105967	84.518	66552	46.917	9457	0.954	48.44	2015-09-25	2011-10-11	Illumina	NA	SPADES v3.5.0
3300005964	Echinus Geyser	USA	Ivanova	3.3	80	Highly Acidic	Hyperthermophilic	NA	112613	323.204	45847	71.821	1317	9.186	40.2	2015-09-25	2011-11-16	Illumina	NA	SPADES v3.5.0
3300005966	Octopus streamers	USA	Ivanova	7.8	83	Neutral	Hyperthermophilic	26140529	131700	113.695	69958	71.003	3706	3.264	47.69	2015-09-26	2011-10-13	Illumina	NA	SPADES v3.5.0
3300006054	Great Boiling Spring	USA	Hedlund/Ivanova	6.37	73.6	Neutral	Thermophilic	23555835	328749	542.385	315230	130.98	132520	0.463	53.77	2015-10-16	2008-12-01	454 GS FLX Titanium	NA	SPADES v3.6.1
3300006865	Larsen N4	Canada	Dunfield	7.16	33.1	Neutral	Mesophilic	NA	2740860	806.187	1429356	1666.78	144715	1.705	63.03	2015-12-17	2012-10-01	Illumina HiSeq 2500-1TB	NA	MEGAHIT v. MEGAHIT v1.0.3
3300006945	Dewar DC16	Canada	Dunfield	8.15	44.5	Alkaline	Mesophilic	NA	495648	820.952	215083	338.563	8841	4.821	59.54	2015-12-27	2010-09-15	Illumina HiSeq 2500-1TB	NA	MEGAHIT v. MEGAHIT v1.0.3
3300006951	Dewar DC4	Canada	Dunfield	7.08	85.9	Neutral	Hyperthermophilic	NA	81447	96.099	39952	49.378	2618	3.61	57.16	2015-12-28	2012-09-26	Illumina HiSeq 2500-1TB	NA	MEGAHIT v. MEGAHIT v0.2.0
3300007070	Dewar DC2	Canada	Dunfield	7.93	66.4	Neutral	Thermophilic	NA	287708	859.483	110102	206.314	2504	11.526	60.74	2016-01-04	2012-09-26	Illumina HiSeq 2500-1TB	NA	MEGAHIT v. MEGAHIT v1.0.3
3300007071	Dewar DC8	Canada	Dunfield	7.94	64.7	Neutral	Thermophilic	NA	346079	820.882	136215	249.435	4282	7.185	61.51	2016-01-04	2012-09-26	Illumina HiSeq 2500-1TB	NA	MEGAHIT v. MEGAHIT v1.0.3
3300007072	Dewar DC9	Canada	Dunfield	7.94	64.7	Neutral	Thermophilic	NA	1224185	1091	591506	824.92	37421	2.78	57.07	2016-01-04	2012-09-26	Illumina HiSeq 2500-1TB	NA	MEGAHIT v. MEGAHIT v1.0.3
3300007840	Panchmahal Gujarat Tuva	India	Bhavsar	8.6	59.5	Alkaline	Thermophilic	26484204	449979	0.362	580742	95.834	195510	0.198	47.15	2016-03-15	NA	NA	IMG Annotation Pipeline v.4.10.0	Velvet
3300007945	Unkeshwar	India	Paranjpe	7.3	55	Neutral	Thermophilic	26981391	20551	0.383	21270	3.695	10184	0.171	60.48	2016-03-16	NA	NA	IMG Annotation Pipeline v.4.10.0	Velvet
3300008000	Jinze	China	Hedlund	6.65	78.2	Neutral	Thermophilic	NA	492041	312.564	333132	235.709	22982	1.46	44.86	2016-03-25	2012-08-12	Illumina HiSeq 2500-1TB	IMG Annotation Pipeline v.4.10.0	MEGAHIT v. MEGAHIT v1.0.3
3300008019	LHC4sed	USA	Hedlund	6.83	81.1	Neutral	Hyperthermophilic	23673639	1157688	113.302	969675	405.988	181721	0.42	46.2	2016-03-26	2014-04-06	Illumina HiSeq 2500-1TB	IMG Annotation Pipeline v.4.10.0	MEGAHIT v. MEGAHIT v1.0.3
3300009013	Gongxiaoshe	China	Hedlund	7.46	71.7	Neutral	Thermophilic	NA	21202	5.207	16436	7.41	4499	0.485	52.71	2016-06-01	2012-08-12	Illumina HiSeq 2500-1TB	IMG Annotation Pipeline v.4.11.1	MEGAHIT v. MEGAHIT v1.0.3
3300009455	Crystal Spring	USA	Stepanauskas	7.26	28.49	Neutral	Mesophilic	29234309	1294879	395.516	1025862	830.07	206729	0.832	58.69	2016-09-09	2014-12-13	Illumina HiSeq 2500-1TB	IMG Annotation Pipeline v.4.11.0	MEGAHIT v. MEGAHIT v1.0.3
3300009591	Sandy Spring West	USA	Stepanauskas	7.03	86.6	Neutral	Hyperthermophilic	NA	618870	115.983	497382	233.53	69981	0.556	51.41	2016-06-16	2013-03-16	Illumina HiSeq 2500-1TB	IMG Annotation Pipeline v.4.11.3	MEGAHIT v. MEGAHIT v1.0.3
3300009598	Sandy Spring West	USA	Stepanauskas	7.03	86.6	Neutral	Hyperthermophilic	NA	553499	159.133	433120	214.188	50075	0.631	50.15	2016-06-17	2014-04-19	Illumina HiSeq 2500-1TB	IMG Annotation Pipeline v.4.11.3	MEGAHIT v. MEGAHIT v1.0.3
3300010258	Elbow	USA	Stepanauskas	8.17	72.3	Alkaline	Thermophilic	NA	69015	47.784	51920	28.851	9887	0.615	54.04	2016-08-24	2014-09-02	Illumina HiSeq 2500-1TB	IMG Annotation Pipeline v.4.11.4	MEGAHIT v. MEGAHIT v1.0.6
3300010288	Tshipise	South Africa	Stepanauskas	8.85	58	Alkaline	Thermophilic	DOI: 10.5897/AJMR12.250	610928	335.694	415462	309.031	29984	1.312	53.06	2016-08-24	2015-06-21	Illumina HiSeq 2500-1TB	IMG Annotation Pipeline v.4.11.4	MEGAHIT v. MEGAHIT v1.0.6
3300010291	Blank spring sediment	USA	Stepanauskas	7.48	41	Neutral	Mesophilic	NA	893655	204.151	569408	508	67305	1.32	51.82	2016-08-24	2014-09-02	Illumina HiSeq 2500-1TB	IMG Annotation Pipeline v.4.11.4	MEGAHIT v. MEGAHIT v1.0.6
3300010313	Sagole	South Africa	Stepanauskas	9.7	45	Alkaline	Thermophilic	DOI: 10.5897/AJMR12.250	843449	300.015	598083	407.829	104047	0.741	58.23	2016-09-02	2015-06-22	Illumina HiSeq 2500-1TB	IMG Annotation Pipeline v.4.11.4	MEGAHIT v. MEGAHIT v1.0.6
3300022548	Cone Pool combined	USA	Stepanauskas	8.0825	45.6	Alkaline	Thermophilic	32661357	1433526	586.34	955506	789.511	102149	1.197	53.41	2019-10-07	2015-08-17	Illumina HiSeq 2500-1TB	IMG Annotation Pipeline v.4.15.2	NA
3300028675	LCB-003	USA	Hatzenpichler	6.47	72.5	Neutral	Thermophilic	NA	604563	453.287	344883	334.458	25397	1.987	47.6	2018-08-06	2017-10-28	Illumina NovaSeq	IMG Annotation Pipeline v.4.16.4	spades v. 3.11.1
3300028735	LCB-006	USA	Hatzenpichler	5.84	37.5	Mildly Acidic	Mesophilic	NA	1022244	664.197	581754	649.838	31824	2.738	58.35	2018-08-08	2017-10-28	Illumina NovaSeq	IMG Annotation Pipeline v.4.16.4	spades v. 3.11.1
3300028761	LCB-013	USA	Hatzenpichler	9.23	55.9	Alkaline	Thermophilic	NA	333574	939.265	199016	194.465	10906	2.531	59.07	2018-08-08	2017-10-28	Illumina NovaSeq	IMG Annotation Pipeline v.4.16.4	spades v. 3.11.1
3300029569	MV2	USA	Colman	3.8	62	Highly Acidic	Thermophilic	32066874	63273	354.759	35084	35.332	2460	1.937	52.23	2018-09-11	2014/7	Illumina MiSeq	IMG Annotation Pipeline v.4.16.4	metaSPAdes v. 3.7.1
3300029625	SJ3	USA	Colman	5.4	61.9	Mildly Acidic	Thermophilic	30737379	682991	438.391	422628	371.479	30582	1.799	44.76	2018-09-12	2014/7	Illumina HiSeq 2500-Rapid	IMG Annotation Pipeline v.4.16.4	MEGAHIT v. 1.1.1
3300029977	LCB-024	USA	Hatzenpichler	7.79	69.4	Neutral	Thermophilic	NA	1025929	1082	598219	587.536	44987	2.109	49.53	2018-10-10	2017-10-29	Illumina NovaSeq	IMG Annotation Pipeline v.4.16.5	spades v. 3.12.0
3300031463	LCB-019	USA	Hatzenpichler	3.02	47.1	Highly Acidic	Thermophilic	NA	1676343	794.863	966279	1019.68	81211	2.18	49.37	2018-11-09	2017-10-29	Illumina NovaSeq	IMG Annotation Pipeline v.4.16.5	spades v. 3.12.0
3300034404	Evening Primrose	USA	Boyd	5.6	77	Mildly Acidic	Thermophilic	31397054	85203	228.875	34671	54.499	2101	5.135	48.92	2019-11-24	2015/7	Illumina NovaSeq	IMG Annotation Pipeline v.5.0.1	Spades v. 3.10
3300034696	Buffalo	USA	Hatzenpichler	7.4	77	Neutral	Thermophilic	NA	1258447	395.199	943362	544	152225	0.714	50.02	2019-12-03	2018-10-31	Illumina NovaSeq	IMG Annotation Pipeline v.5.0.1	metaspades v. 3.13.0
3300038414	FS5	USA	Hatzenpichler	8.45	72.2	Alkaline	Thermophilic	NA	372814	255.652	187833	227.892	38741	1.372	50.99	2020-03-27	2018-10-31	Illumina NovaSeq S4	IMG Annotation Pipeline v.5.0.14	metaspades v. 3.13.0
3300038505	Bijah	USA	Yu	7	65	Neutral	Thermophilic	28678007	285150	196.758	191435	146.709	19436	1.262	48.66	2020-03-31	2009-09-11	Illumina NextSeq 500	IMG Annotation Pipeline v.5.0.14	Custom JGI assembly

## Sheet: Table 2. Taxonomic profile
	2007309000	2007309001	2012990007	2013515000	2013515001	2013515002	2013843003	2014031002	2014031004	2014031005	2014031006	2014031007	2015219000	2015219001	2015219002	2016842003	2016842004	2016842008	2022920002	2022920003	2124908031	3300000859	3300000865	3300000866	3300001093	3300001109	3300001773	3300002851	3300003649	3300003686	3300003700	3300005225	3300005621	3300005798	3300005799	3300005800	3300005962	3300005963	3300005964	3300005966	3300006054	3300006865	3300006945	3300006951	3300007070	3300007071	3300007072	3300007840	3300007945
Acetobacter	0.00078	0.00023	0	0.00038	0	0.00016	0	0	0	0	0.00077	0.00029	0	0	0.00053	0.00109	0.00019	0.0002	0	0.00024	0.00029	0.00054	0.0007	0	5e-05	0.00067	0.00025	0.00016	0.00083	0	0	0.00034	0	0	9e-05	0.00014	0.00016	3e-05	0	0	1e-05	0.00048	0.00043	0.00042	0.00039	0.00033	0.00059	0	0.00129
Achromobacter	0.00159	0.0006	0	0.00476	0.00105	0.00209	0	0	0	0	0.0035	0.00135	0	0.00345	0.00198	0.0064	0.00105	0.00103	0.00063	0.00101	0	0	0.00556	0.00297	9e-05	0.00917	0.0019	0.00297	0.00231	0.00084	0.00247	0.00064	0	0.00149	0.00035	0.00103	0.00016	6e-05	0.00015	0.00135	0.00014	0.00768	0.00657	0.00669	0.00518	0.00575	0.0084	0	0.00918
Acidianus	0.00026	0.00032	0.04212	0	0.03467	0	0.01227	0.41986	0.01692	0.00136	0	0.00214	0.02979	0.07663	0.0005	0	0.00193	0.0006	0.01254	0.00016	0.01586	0.00184	0.00035	0.00424	0	0.00032	7e-05	0.0001	0.00034	0	0	0.00033	0.01549	0.02391	0.01547	0.00542	0.00031	0.00015	0.07647	0.00172	0	1e-05	4e-05	0.00197	9e-05	3e-05	5e-05	0	0
Acidilobus	0.00087	0.00138	0.00087	5e-05	0.18115	0.00317	0.09478	0.07012	0.14392	0	0.00021	0.00193	0.1787	0.15848	5e-05	0	0.00298	0.0012	0.26656	0.00186	0.03596	0.00196	0.00024	0.00154	5e-05	0.00071	0	0.00012	0	0	0	0.00048	0	0.0059	0.01051	0.00273	0	0.00029	0.00249	0.00181	0	1e-05	2e-05	0.00101	3e-05	2e-05	4e-05	0	0
Acidovorax	0.00134	0.00027	0.00097	0.00387	0	0.00015	0.00304	0	0	0.00035	0.00113	0.00074	0.00053	0	0.00181	0.00495	0.00374	0.00086	0.00036	0.00064	0	0	0.00516	0.00088	0	0.0032	0.00093	0.00371	0.01336	0.00148	0.01048	0.00179	0.00089	0.0095	0.00281	0.00136	0.00083	0.00014	0	0.0012	0.00027	0.00813	0.00365	0.00671	0.00207	0.00241	0.00718	3e-05	0.02099
Acinetobacter	0.00103	0.00055	0.00399	0.00087	0.00061	0.00362	0.00115	0.00034	0.00174	0.0003	0.0044	0.00336	0.00026	0.00087	0.00197	0.00101	0.00178	0.00187	0.00021	0.00212	0.00032	0.00366	0.00303	0.01757	0	0.00275	0.00763	0.00018	0.00547	0.00215	0.00471	0.00234	0.00106	0.00126	0.01693	0.00253	0.00411	0.00014	0.0023	0.00144	0.00224	0.00094	0.00134	0.00194	0.00057	0.00085	0.00371	2e-05	0.01384
Actinoalloteichus	0.00026	0	0	0.00011	0	0.00015	0	0	0	0	0.00044	0.00043	0	0	0.00029	0.00042	9e-05	7e-05	0	7e-05	0	0	0.00043	0.0001	0	0.00071	0.00013	0.00019	9e-05	0.00127	0	4e-05	0	0	0.00018	0.00028	0.00016	3e-05	0	0.00041	0.00013	0.00068	0.00075	0.0008	0.00064	0.00061	0.0005	0	0.00011
Actinomyces	0.00026	0.00023	0	0.00035	0.00017	0.00063	0.00109	0	0.0004	0.00013	0.00044	0.00173	0.00071	0	0.00106	0.00132	0.00019	0.00122	0.00066	0.00044	0.00111	0.00287	0.00131	0.00062	0	0.00244	0.00038	0.00097	0.00078	0.00083	0.00026	0.00026	0	0	0.0008	0.00087	0.00064	0.00013	0	0.00054	9e-05	0.00195	0.00242	0.0031	0.002	0.00193	0.00166	0	0.00033
Aeromonas	0.00257	0.00101	0	0.00187	0	0.00177	0.00075	0	0.0002	0.00023	0.00233	0.00265	0	0	0.00192	0.00331	0.0006	0.00145	0.00044	0.0006	0	0	0.00381	0.00289	0	0.00854	0.0057	0.00064	0.01688	0.00113	0.01293	0.00147	0	0.00052	0.00034	0.00119	0.00018	3e-05	0.00025	0.00071	0.00186	0.0128	0.00369	0.00609	0.00252	0.00237	0.00498	1e-05	0.0043
Aeropyrum	0.00201	0.00305	0.00087	0	0.00172	0.00138	0.00153	0.0007	0.00039	0	0	0.00247	0.00254	0.00437	5e-05	0	0.00169	0	0.00062	0.00022	0.00151	0.00066	9e-05	0.00217	0.0002	0	0	0.00013	0	0	0	0.00022	0	0.01356	0.03149	0.0027	0	0.00178	0.00026	0.00229	0.0002	1e-05	5e-05	0.00088	6e-05	5e-05	0	0	0
Agromyces	0.00092	0.00013	0.00089	6e-05	0	0	0.00027	0.00033	0	0.00012	0.00035	0.00037	0.00023	0	0.00024	0.0008	0.00023	0.00031	0	0.00018	0.0003	0	0.00096	0.00034	6e-05	0.00081	7e-05	0.00062	0.00022	0.00169	0	0	0	0	0.00012	0.0001	0	0.00014	0	0.00029	0.00052	0.00162	0.00137	0.00142	0.00124	0.00142	0.00109	0	0.00104
Alloactinosynnema	0.00029	0	0	0	0	0.00019	0.0008	0	0	0	0	0	0.00025	0	0.00013	0.0002	0.0002	8e-05	0	0.00015	0	0	0.00022	0.00012	5e-05	0	7e-05	9e-05	0	0	0	0	0	0	0	5e-05	0	0.00019	0	0.00025	0	0.00033	0.00026	0.00051	0.00029	0.00025	0.00026	0	0.00012
Amycolatopsis	0.00028	0.00011	0	0.00075	0.00046	0.00015	0	0	0	0.00024	0.00049	0.00032	0.00052	0	0.0015	0.00196	0.00039	0.0009	0.00023	0.00029	0.00062	0.00054	0.00219	0.00092	0	0.0033	0.00061	0.00109	9e-05	0.00079	0	0.00016	0.00086	0.00056	0.00064	0.00066	0	0.00014	9e-05	0.00016	5e-05	0.00374	0.00265	0.00247	0.00259	0.00272	0.00262	0	0.00081
Anaeromyxobacter	0.00044	0.00035	0.00281	0.00078	0	0.00017	0	0	0	0	0.0007	0.00069	0	0	0.00154	0.00187	0.0002	0.00098	0.00075	0.00075	0	0	0.00148	0.00041	0	0.00156	0.00104	0.00054	0.00048	0.00093	0	0.00037	0	0.00022	0.00011	0.00024	0.00032	0.0001	0	0.00015	0.0001	0.00671	0.00277	0.00239	0.00202	0.00317	0.00282	0	0.00022
Anseongella	0.00026	0	0	0.00034	0	0	0	0	0	0	0.00011	0.00015	0	0	0	0	0.00019	0.00027	0	0	0	0.00137	9e-05	0.0001	0	0.0005	6e-05	2e-05	0	0	0	0.00021	0	0	0	5e-05	0	0	0	0	0.00019	6e-05	4e-05	0	0	5e-05	0.00022	0	0
Arthrobacter	0.00027	0.00029	0	0.00043	0.00031	0.00156	0.00026	0	0	0	0.00072	0.00127	0	0	0.00104	0.00165	0.00042	0.00064	0.00022	0.00048	0.00032	0.00228	0.00303	0.00214	0	0.0025	0.00083	0.00121	0.00062	0.00337	0.00043	0.00082	0	0.00102	0.00113	0.00079	0.00036	0.00014	0.0002	0.00109	0.00159	0.00207	0.00271	0.00278	0.00192	0.00237	0.0022	1e-05	0.00049
Azospirillum	0.00081	0.00046	0.00103	0.00194	0.00014	0.00063	0.00072	0	0.00021	0	0.00097	0.00105	0.00024	0	0.00149	0.00488	0.00098	0.00129	0.00022	0.00133	0.00031	0	0.00285	0.00083	5e-05	0.00275	0.00157	0.00175	0.00057	0.00224	0.00041	0.00029	0	0.00034	0.00035	0.00087	0	9e-05	8e-05	0.00076	8e-05	0.00574	0.00383	0.00272	0.00296	0.00337	0.00532	0	0.00141
Bacillus	0.00113	0.01384	0.02468	0.00982	0.00229	0.00542	0.00506	0.00253	0.00669	0.00096	0.02472	0.02286	0.00379	0.0052	0.01447	0.00652	0.00959	0.0121	0.00227	0.0129	0.00095	0.01348	0.01782	0.03843	0.00132	0.03059	0.0343	0.00653	0.0089	0.00772	0.00735	0.01782	0.00086	0.02105	0.01722	0.02177	0.00949	0.00042	0.00671	0.00617	0.03408	0.00745	0.05265	0.01202	0.02073	0.05507	0.0233	0.99819	0.00152
Bacteroides	0.00026	0	0.00124	0.00187	0.00044	0.00015	0	0.0011	0	0.00041	0.00217	0.00085	0.00022	0	0.00089	0.0008	0.00115	0.00217	0	0.00114	0	0	0.00078	0.00144	0	0.00303	0.00254	0.00014	0.0007	0.00275	0	0.0049	0.00086	0.00131	0.00048	0.00086	0.00105	3e-05	0.00033	0.00068	0.00033	0.00031	0.00066	0.00055	0.00029	0.00053	0.00235	0	0.00022
Blastochloris	0.0003	0.00012	0	7e-05	0	0	0	0	0.00021	0.00016	0.00048	0	0	0	0.00048	0.00978	0	0.00035	0	0.00033	0	0.00086	0.00023	0	6e-05	0.00019	0	0.00047	0.00022	0.00093	0	8e-05	0	0	0	9e-05	0	0	0	8e-05	2e-05	0.00174	0.0006	0.00057	0.00054	0.0006	0.00084	0	0.00011
Blattabacterium	0.00026	0	0	0.00029	0	0.00015	0	0	0	0	0.00056	0.00014	0	0	0.00017	0.00011	0.00019	0.00112	0	0.00024	0	0	0.00011	0.00042	0	0.00016	6e-05	2e-05	0	0	0.00025	0.00065	0	0.00034	8e-05	0.00038	0	0	0	0.00014	1e-05	3e-05	7e-05	0.00016	4e-05	0.00018	0.00024	0	0
Blautia	0.00065	0	0	0	0	0	0	0	0.00083	0.0007	0	0.0002	0	0	0.0005	0.00013	0.00084	0.00086	0	0.00034	0	0.00054	0.00061	0.00087	0	0.00095	0.00409	0.00015	0.00048	0	0	0.00052	0	0.00017	0.0009	0.00067	0	0	9e-05	0	0.00097	0.00012	0.00038	0.00039	0.00035	8e-05	0.00046	0	0
Bordetella	0.00026	0.00053	0.00276	0.00375	0.00028	0.00017	0.0008	0	0	0.00025	0.00406	0.00161	0	0	0.0027	0.00682	0.00128	0.00171	0.00022	0.0004	0	0.00221	0.00598	0.00145	0	0.00611	0.00408	0.0026	0.00634	0.00558	0.00526	0.00083	0	0.00186	0.00042	0.0012	0.00066	0.00035	9e-05	0.0003	0.00088	0.00588	0.00548	0.00361	0.00365	0.00399	0.00688	0	0.00139
Bradyrhizobium	0.00107	0.00092	0.00374	0.00317	0	0.0003	0.00107	0	0	0	0.00267	0.0033	0.00106	0	0.00266	0.01042	0.00156	0.00217	0.00071	0.00193	0.00029	0.00115	0.00578	0.00231	0	0.00903	0.0022	0.00694	0.00231	0.00247	0.0028	0.00163	0	0.00119	0.00103	0.00199	0.00081	0.00021	0.00026	0.00168	0.0024	0.03483	0.00733	0.00465	0.00467	0.00676	0.01322	0	0.00521
Brevundimonas	0.00027	0.00011	0	0.00058	0.00028	0	0.00068	0	0.00039	0	0.00071	0.00044	0	0.00177	0.00067	0.00135	0.00067	0.00039	0	0.00029	0.00058	0	0.00094	0.00041	0	0.00169	0.00083	0.13405	0.00187	0.00178	0.00077	0.0002	0	0.0005	9e-05	0.00042	0	0.00025	0	0.00027	0.00031	0.00475	0.00188	0.00101	0.03567	0.00138	0.00203	0	0.0559
Buchnera	0.00027	0.00024	0	0.00054	0.00068	0	0	0.00037	0.00037	0.00023	0.00191	0.00248	0	0.00181	0.00115	0.00025	0.00092	0.00168	0	0.00168	0	0.00056	0.00117	0.0017	0	0.00021	0.00126	0.00016	0.00135	0.0005	0.00275	0.00134	0.00186	0.00198	0.00074	0.00163	0.00178	6e-05	0.00105	0.00127	0.00109	7e-05	0.00041	0.00104	0.00034	0.00042	0.00063	0	0.00011
Burkholderia	0.00026	0.00071	0.00218	0.00954	0.00014	0.00067	0	0	0.00087	0.00052	0.00682	0.0014	0.00114	0	0.00564	0.01175	0.0028	0.00264	0.00109	0.0048	0	0.00286	0.00825	0.00321	0.00015	0.00785	0.00306	0.01291	0.00713	0.00394	0.00985	0.00124	0	0.00407	0.00263	0.00247	0.00051	0.00034	0.00039	0.00103	0.00964	0.01702	0.00886	0.0054	0.00729	0.00838	0.01546	0	0.00293
Caldanaerobacter	0.00041	0.00025	0	0	0	0.00028	0	0	0.00025	0	0	0	0	0	0.00026	0	0.00141	0.00014	0	0.00022	0	0	0.00054	0.00113	0	0	0.00022	7e-05	0.00305	0	0	0.00035	0	0	0	0.00084	0	0	9e-05	0.00014	6e-05	5e-05	0.00038	0.00017	0.00017	7e-05	0.00019	0	0
Caldicellulosiruptor	0.00026	0.00013	0	0.00022	0	0.00141	0	0	0.00041	0.00805	0.00077	0.00278	0	0	0.00079	0.00011	0.00169	0.00139	0	0.00069	0	0.00337	0.00068	0.0044	0	0.00016	0.00044	0.00097	0.00067	0	0	0.00105	0	0.00066	0.00133	0.00457	0.00304	9e-05	0.00017	0.0016	1e-05	0.00011	0.00118	0.00456	0.00154	0.00036	0.00045	0	0
Caldimicrobium	0.00412	0.00113	0.00087	0	0.00014	0.00015	0	0	0.00039	0.00272	0	0.00029	0	0	0.00043	0	0.00121	0.0002	0	0.00095	0	0.01733	0.00056	0.00849	0.00019	0.00016	0.00012	3e-05	0	0	0.0005	0.00073	0.00605	0.01461	0.00042	0.02313	0.00157	0.00057	8e-05	0.00051	1e-05	1e-05	4e-05	0.00027	8e-05	3e-05	3e-05	0	0
Calditerrivibrio	0.00032	0.00012	0	0	0	0	0	0	0.00061	0.00011	0.00145	0.00016	0	0	0.00011	0	0.00028	0.00216	0	0.00211	0	0	0.00039	0.0001	0	0.00071	0.00144	5e-05	0	0	0	0.00021	0	0.00053	0.0001	0.00029	0.00032	0	9e-05	0.0002	3e-05	1e-05	4e-05	0.00014	2e-05	5e-05	8e-05	0	0
Calothrix	0.00052	0.00012	0	0.004	0	0	0.00044	0.00034	0.0002	0	0.00647	0.00059	0	0	0.00089	0.00062	0.00043	0.00198	0.00041	0.00192	0	0.00065	0.00152	0.00073	0	0.00034	0.00145	0.00011	0.00047	0.00045	0.00093	0.00116	0.00086	0.00076	0.00042	0.00097	0.00083	0.0001	0.00017	0.00039	7e-05	0.00071	0.00026	0.00021	0.00019	0.00021	0.00061	0	0
Campylobacter	0.00027	0.00011	0.01001	0.00075	0.00124	0.00139	0.00081	0.00077	0.00281	0.00011	0.00293	0.00527	0.00022	0.00438	0.0017	0.0003	0.00269	0.00346	0.00021	0.00216	0.00058	0.00348	0.004	0.00578	0	0.00038	0.03738	0.00029	0.04018	0.03865	0.06177	0.00377	0.0036	0.00616	0.0024	0.0044	0.00547	0.00017	0.00117	0.00203	0.00083	0.00022	0.00108	0.00252	0.00068	0.00069	0.00175	0	0
Candidatus Kinetoplastibacterium	0.00026	0	0.00087	0	0	0	0	0	0.0002	0.00023	0.00057	0	0	0	0.00024	0	0.00051	0.00022	0.00021	0.00022	0	0	0.00027	0.00103	0	0	0.00027	0	9e-05	0	0	0.0003	0	0	0.0001	0.00046	0.0013	0	0.00017	0.00035	0.00015	1e-05	3e-05	0	0	2e-05	0.00012	0	0
Candidatus Protochlamydia	0.00026	0	0	5e-05	0	0	0	0	0	0	0.00011	0.00072	0	0	5e-05	0	9e-05	0	0	0	0	0	0	0.0001	0	0	0	3e-05	9e-05	0	0.00025	3e-05	0	0	8e-05	0	0	0	0	0	8e-05	2e-05	2e-05	0	2e-05	2e-05	5e-05	0	0
Capnocytophaga	0.00053	0.00024	0	0.00236	0.00029	0.00081	0.00025	0.00037	0.00039	0.00025	0.00143	0.00077	0.00024	0	0.00031	0.00021	0.00021	0.00192	0	0.00116	0	0	0.00043	0.0004	5e-05	0	0.00134	5e-05	0.00019	0.00135	0.00026	0.00197	0	0	0.00072	0.00043	0.00018	6e-05	0.00017	0.00033	0.00066	0.00012	0.00025	9e-05	0.00019	0.00045	0.00073	0	0.00022
Carnobacterium	0.0003	0	0.00114	0.00013	0	0	0	0	0.00022	0.00012	0.00072	0.00098	0	0	0.00045	0	0.00014	0.00031	0	0	0	0	0	0.00069	0	0.0004	0.00029	8e-05	0	0	0	0.00067	0	0.00063	0.00099	0.00053	0.00059	0	0.00046	0.00077	1e-05	4e-05	6e-05	0.00034	0.00014	2e-05	0.00019	1e-05	0
Cellulomonas	0.00037	0.00043	0	0.00065	0.00018	0	0.00094	0.0008	0	0	0.00063	0.00039	0.00029	0.00123	0.00051	0.00161	0.00074	0.00097	0.00024	0.0004	0	0	0.00124	0.00067	0	0.00059	0.00057	0.00089	0	0.00057	0	0.00012	0	0.00022	0.00023	0.00036	0.00022	0.00014	0.00013	0.00068	3e-05	0.00382	0.00308	0.00219	0.00321	0.00296	0.00232	0	0.00059
Chondromyces	0.00026	0	0	0.00032	0.00014	0	0	0	0	0	0.00043	0	0	0	0.00032	0.00028	0.00019	0.00027	0	0.00031	0	0	0.00028	0	0	0.00065	0.00024	0.0001	0.00019	0.00039	0	8e-05	0	0	0.00026	4e-05	0	0	0	8e-05	0.00077	0.00126	0.00033	0.00068	0.00035	0.00047	0.00054	0	0.00022
Clostridium	0.00817	0.00141	0.00654	0.00178	0.00273	0.00492	0.0034	0.00399	0.00576	0.00109	0.00865	0.01145	0.00095	0.00683	0.006	0.00156	0.00894	0.00988	0.00114	0.00553	0.00183	0.01621	0.00552	0.02661	0.00018	0.00132	0.01023	0.00107	0.00599	0.00497	0.00737	0.01716	0.00291	0.01573	0.00826	0.02459	0.01354	0.00025	0.00739	0.00857	0.00201	0.00121	0.00419	0.00529	0.00328	0.00243	0.0049	2e-05	0.00063
Cohnella	0.00027	0	0	0.00029	0	0	0	0	0	0	0.00045	0	0	0	0.00036	0.00025	0.00019	0.00021	0	7e-05	0	0	0.00069	0.00041	0	0.00036	0.00029	0.00057	0.0005	0	0.00026	7e-05	0	0	0.00028	0.00024	0	0	8e-05	0	9e-05	0.00017	0.00036	0.0003	0.00065	0.00093	0.00029	0	0
Coriobacterium	0.00026	0	0	0	0	0	0	0	0	0	0	0	0	0	0	0	0	0	0	0.00037	0	0	0.0006	0.00097	0	0	0.00036	5e-05	0	0	0	0	0	0	0	9e-05	0	0	0	0	0.00025	4e-05	3e-05	0	8e-05	0	4e-05	0	0
Corynebacterium	0.00054	0.00187	0.00087	0.00151	0.00028	0.0016	0.00147	0.00036	0	0.00017	0.00191	0.00309	0.00052	0.00146	0.00224	0.0054	0.00277	0.00278	0.00021	0.00165	0	0.00617	0.00847	0.00281	5e-05	0.00533	0.00319	0.00171	0.0032	0.00216	0.00116	0.00158	0.00086	0.00139	0.00243	0.00334	0.00112	0.00037	0.00018	0.00101	0.0016	0.00583	0.00727	0.00696	0.00521	0.00615	0.00746	1e-05	0.00376
Cutibacterium	0.00028	0	0	0.00019	0	0.00015	0	0	0	0	0	0	0	0	0.0004	0.00047	0.00011	0.00015	0	7e-05	0	0	0.00024	0	0	0.00046	9e-05	0.00028	0	0.00108	0	0.00017	0	0.00148	0.00025	0.09007	0	0	0	0.00018	0.00064	0.00018	0.00026	0.00045	0.0002	0.00028	0.00026	3e-05	0.02157
Cystobacter	0.00026	0.00023	0	0.0002	0	0	0.00035	0	0	0	0.00012	0	0	0	0.00031	0.00071	0.0002	0.00019	0	0.0001	0	0.00109	0.00048	0.00033	0	0.00089	0.00034	0.00022	0.0003	0	0	0.0001	0	0	0	0.00018	0	9e-05	0	7e-05	4e-05	0.00111	0.00079	0.00036	0.00051	0.00051	0.00069	0	0
Dehalobacterium	0.00054	0.00027	0	0	0	0	0	0	0.00022	0	0.00071	0	0	0	0.00013	0.00012	0	0.00032	0	8e-05	0	0	0	0.00012	0	0	0.00016	0.00031	0	0	0	0.00031	0	0.00096	0	0.00013	0.00064	0	0	0.00014	0	8e-05	0.00034	0.00054	0.00012	7e-05	9e-05	0	0
Deinococcus	0.00026	0.00045	0	0.0013	0	0.00031	0.00067	0	0	0.00023	0.00191	0.00071	0.00022	0	0.00252	0.00314	0.00085	0.00167	0.00041	0.00299	0	0.00055	0.00506	0.0011	5e-05	0.00261	0.00051	0.00125	0.00112	0.00474	0.0005	0.0008	0	0	0.00094	0.00086	0.00048	0.00014	0	0.00064	0.00947	0.00247	0.00366	0.00406	0.00255	0.00321	0.00294	0	0.00549
Dermabacter	0.00127	0	0	0	0	0	0	0	0	0	0.0003	0	0	0	0.00016	0.00031	0.00023	0	0	0	0	0	0.00029	0.00058	0	0.00108	0.00015	0.00013	0	0	0	3e-05	0	0	0	0	0	0	0	0	1e-05	0.00038	0.00036	0	0.00019	0.00048	0.0005	0	0.00024
Desulfomicrobium	0.00026	0.00015	0	0.00012	0	0	0	0	0	0.00045	0.00043	0.00073	0	0	0.00021	0.00017	0.00019	0.00027	0	0.00022	0	0	0.00038	0.00011	0	0.00049	0.00085	9e-05	0.00019	0.00122	0	0.00025	0	0	0.00017	0.00013	0.00044	3e-05	0	6e-05	0	0.00025	0.00051	0.00014	0.00025	0.00027	0.00064	0	0
Desulfosarcina	0.00052	0.00028	0	0.00036	0	0.00015	0	0	0	0.00011	0.00085	0.00014	0	0	0.00118	0.00067	0.00068	0.00173	0	0.00045	0	0.00127	0.00096	0.00084	0	0.00155	0.00138	5e-05	0.00057	0.00313	0	0.00062	0	0.00017	0.00039	0.00028	0	5e-05	0	0.00026	6e-05	0.0007	0.00291	0.00074	0.00073	0.00093	0.00427	0	0
Desulfurococcus	0.00206	0.00069	0	0	0.00079	0.0002	0.00098	0.00045	0.00189	0.00011	0	0.00188	0.00092	0.00274	0	0	0.01157	0	0.00124	0	0.00038	0.01916	0.00018	0.00517	0.00019	0.00037	0	0.00016	0	0	0	0.00064	0	0.06511	0.01097	0.04631	0	0.00036	0.0005	0.00186	0.0001	1e-05	2e-05	0.00147	6e-05	0	1e-05	0	0
Dietzia	0.00045	0	0.00169	0.00015	0	0	0	0	0	0	0.00026	0	0	0	0.00021	0.00064	0.00011	0.00038	0	0.00021	0	0.00061	0.00156	0.00038	0	0.00317	6e-05	0.00018	0.00022	0.00102	0.00025	0.00019	0	0	0.00049	0.00011	0	0	9e-05	0.00029	3e-05	0.00082	0.00087	0.00039	0.0009	0.00072	0.00064	0	0.00124
Egibacter	0.00051	0.00028	0	5e-05	0.00014	0.00065	0	0	0	0	0	0.00029	0	0	0.00016	0.00023	0	0.0002	0	0.00015	0	0	0	0.0001	0	0.00033	0	5e-05	0	0.0004	0	6e-05	0	0	0	0	0	3e-05	0	6e-05	0.0034	0.00032	0.00033	0.00028	0.00042	0.00048	0.0005	0	0
Enterobacter	0.00306	0.00011	0	0.00109	0	0.00025	0.0005	0	0.00158	0	0.00275	0.0012	0	0.00479	0.00286	0.00197	0.00069	0.0009	0.00021	0.00333	0.00037	0	0.00366	0.00078	0.00146	0.00484	0.00242	0.0009	0.00471	0.00134	0.00629	0.00173	0	0.00095	0.00056	0.00179	0	0	0.00016	0.00026	0.00485	0.00369	0.0037	0.00088	0.00206	0.00282	0.00638	1e-05	0.00384
Erythrobacter	0.00052	0	0	0.00017	0	0.00031	0.0007	0	0	0	0.00024	0.00032	0	0	0.0007	0.00203	0.00021	0.00023	0.00083	0.00045	0.00029	0.00057	0.00062	0.00031	0	0.00151	0.00011	0.00119	0.00078	0.00115	0.00077	4e-05	0	0.00036	0.0007	0.00016	0.00016	3e-05	8e-05	0.00013	0.00013	0.00138	0.001	0.00066	0.00068	0.00097	0.00145	0	0.00092
Escherichia	0.00064	0.00743	0	0.00179	0.00091	0	0	0	0.00153	0.00033	0.01777	0.00836	0.01222	0.01279	0.00333	0.02054	0.00435	0.11178	0.0207	0.14613	0.00139	0	0.00625	0.00159	0	0.0055	0.01327	0.00105	0.01272	0.05538	0.0277	0.00867	0.00239	0.00674	0.00414	0.02792	0.00339	0.00059	0.0002	0.00093	0.04893	0.00332	0.00216	0.00373	0.00181	0.00508	0.00671	0.00011	0.00101
Fervidicoccus	0.00033	0.00018	0.00411	0	0.00045	0	0.00097	0	0.00025	0	0	0.00132	0	0	0	0	0.00246	0	0	0	0	0.00155	0	0.00241	0	0.00036	0	4e-05	0	0	0	0	0	0.03512	0.00352	0.0079	0	3e-05	0.00011	0.00022	1e-05	0	2e-05	0.00045	3e-05	2e-05	3e-05	0	0
Fervidobacterium	0.00026	0.01793	0	0	0	0.01144	0	0	0	0.08115	0.00211	0.00396	0	0	0.00396	9e-05	0.04369	0.00064	0	0.00057	0	0.00099	0.00227	0.03856	0.00123	0.00056	0	0.00012	0.00014	0	0.00074	0.00379	0.00086	0.00347	0.00017	0.00592	0.03134	0.00347	0.00532	0.00471	0.00041	9e-05	0.00032	0.00027	0.00037	0.00035	0.00024	0	0
Finegoldia	0.00081	0	0	5e-05	0.00021	0	0	0	0	0	0.00072	0.00014	0	0	0	9e-05	0	0	0	0	0	0	0.00143	0.00023	0	0	0.00013	0	0.00034	0	0.00025	0.00062	0	0	0.00042	0.00102	0.00046	0	0	6e-05	0	0	3e-05	0	0	0	0.00014	0	0
Flavobacterium	0.00028	0	0.00199	0.0068	0.00072	0.00057	0.00047	0	0.00108	0.00041	0.00487	0.00094	0	0	0.00113	0.00073	0.00119	0.00379	0.00025	0.00276	0	0.0017	0.002	0.00279	0	0.00359	0.00602	0.00062	0.00096	0.00129	0.00104	0.00676	0	0.00105	0.00081	0.00201	0.00375	3e-05	0.00042	0.00073	0.0107	0.0006	0.00066	0.00075	0.00062	0.00059	0.00234	0	0.00397
Formosa	0.00027	0.00011	0	0.00083	0	0.00018	0	0	0.00022	0	0.00054	0.00015	0	0	6e-05	5e-05	0.00022	0.00092	0	0.00039	0	0	0.0001	0.00065	0	0.00038	0.00073	7e-05	0	0	0	0.00121	0.00086	0.00017	0.00019	0.00046	0.00034	6e-05	8e-05	0.00013	0	0.00017	0.0001	0.00032	0.00013	0.00021	0.00028	0	0.00023
Frankia	0.00027	0.00024	0.00092	0.00051	0	0.00067	0	0	0	0	0.00033	0.0011	0.00105	0	0.00081	0.00216	0.00059	0.0007	0.00042	0.0003	0	0.00059	0.00171	0.00011	0	0.00204	0.00026	0.00078	0.00031	0.00135	0	4e-05	0	0	0.00019	0.00047	0	9e-05	0	0.00045	0.0029	0.00257	0.00243	0.00191	0.00222	0.00223	0.00167	0	0.00033
Fusobacterium	0.00026	0.00034	0.00186	0.00018	0.00055	0.00124	0.00051	0.00033	0.00062	0.00023	0.00156	0.00101	0.00044	0.00086	0.00126	0.00012	0.00123	0.00162	0.00021	0.00124	0	0	0.00117	0.00321	0	0.00039	0.00237	7e-05	0.00087	0.00047	0.00077	0.00201	0	0.00248	0.00186	0.00345	0.00225	9e-05	0.00141	0.00148	2e-05	5e-05	0.00037	0.00028	0.00041	0.00044	0.00052	0	0
Gardnerella	0.0004	0.00017	0	0.00012	0	0	0	0	0	0	0.00026	0.00031	0	0	0.00026	0.00016	0.00061	0	0	0	0	0	0	0	0	0	0	0	0	0	0	0.00018	0	0	0	0.0003	0.00024	0	0	0.00016	0	4e-05	7e-05	0	4e-05	0	6e-05	0	0.00012
Geobacter	0.00089	0.0004	0.00365	0.00086	0.00041	0	0.00045	0.0005	0.00098	0	0.00202	0.00143	0.00066	0.00086	0.00282	0.00247	0.00192	0.00306	0	0.00118	0.00029	0.00116	0.00364	0.00156	0	0.00374	0.00993	0.00056	0.00352	0.00897	0.00273	0.00199	0.00089	0.00017	0.00117	0.00076	0.00109	3e-05	8e-05	0.00056	0.00027	0.00872	0.00625	0.00307	0.00255	0.00307	0.00918	0	0
Glaciecola	0.00028	0.00012	0	7e-05	0	0	0	0	0	0	0.00029	0	0	0	7e-05	0	0	0.00016	0	7e-05	0	0	0	0.00036	0	0.00026	0.00036	7e-05	0.00027	0	0	8e-05	0	0	0.00018	5e-05	0.00017	0	0	0	0.00173	4e-05	9e-05	9e-05	0	8e-05	0.0001	0	0
Gramella	0.00026	0	0	0.00232	0.00014	0.00016	0.00024	0	0	0	0.00035	0.00046	0	0	0.00076	0.00018	0.00059	0.00066	0.00027	0.00024	0	0	0.00012	0.00044	0.0002	0.00101	0.00079	2e-05	0.0001	0.0004	0	0.00116	0	0.00053	0.00053	0.00051	0	4e-05	0.00025	0	3e-05	0.0001	0.00012	0.00015	0.00023	0.00011	0.00047	0	0.00025
Granulicella	0.00026	0.00011	0	0.00012	0.00014	0	0	0	0	0	0.00053	0	0	0	0.00024	0.00041	0.00028	0.00027	0	0.00024	0	0	0.00065	0.0001	0	0.00173	7e-05	9e-05	0.00019	0.00039	0	0.00024	0	0	8e-05	0.00013	0	3e-05	0	0	0.00025	0.00069	0.00057	0.00048	0.00045	0.00066	0.00094	0	0
Gudongella	0.00027	0.00023	0	0	0	0	0	0.00038	0.0002	0	0.00011	0	0	0	6e-05	0	0.0003	7e-05	0	0.00015	0	0	0	0.00021	0	0	0.0002	5e-05	0.0001	0.00164	0	7e-05	0	0	0	5e-05	0	0	0	0	1e-05	4e-05	0.00021	0.00118	0	2e-05	3e-05	0	0
Halarcobacter	0.00027	0	0	0	0	0	0	0.00035	0	0	0.00024	0	0	0	0.00025	0	0.00048	0.00021	0	0.00045	0	0.00059	0.0001	0.00033	0	0	0.00191	2e-05	0.00476	0.00164	0.00373	0.00015	0	0.00018	0	0.00028	0.00087	0	0.00017	7e-05	1e-05	0	7e-05	7e-05	0	5e-05	5e-05	0	0
Halomonas	0.00057	0.00011	0.00088	0.0016	0	0.00016	0.00077	0	0.0008	0.00034	0.00144	0.00126	0	0	0.00144	0.0021	0.00089	0.00117	0	0.00095	0	0.00056	0.00343	0.00145	5e-05	0.00396	0.0035	0.00081	0.03259	0.00245	0.03807	0.00077	0	0.00249	0.00096	0.00071	0.00034	4e-05	0.0001	0.00112	0.00226	0.00275	0.00274	0.0024	0.00223	0.00212	0.00347	0	0.00089
Helicobacter	0.00027	0.00015	0	0.00049	0	0.00093	0	0	0	0	0.00205	0.00131	0	0	0.00029	0.00018	0.00109	0.00138	0	0.0012	0	0.00055	0.00059	0.00195	0	0.00017	0.00928	0.00013	0.00672	0.0049	0.01554	0.00063	0	0.00069	0.0006	0.00171	0.0015	0.00014	0.00033	0.00052	0.00012	0.0001	0.00032	0.00035	0.0002	0.00018	0.00049	0	0
Herbiconiux	0.00026	0	0	0	0	0	0	0	0	0	0.00011	0	0	0	0.00014	0.00012	0.00011	0	0	0	0	0	0	0	0	0.0002	7e-05	0.00012	0	0	0	0	0	0	0	5e-05	0	0	0	7e-05	0.00028	0.00027	0.00018	0.00015	0.0003	0.00022	0.00016	0	0.00011
Hippea	0.00026	0	0	0	0	0	0	0	0	0	0	0.00014	0	0	0	0	0	0.0002	0	7e-05	0	0	0.00028	0.0002	0	0	0.00031	2e-05	9e-05	0	0	3e-05	0	0.00777	8e-05	0.00018	0	0	0	6e-05	0.00417	1e-05	9e-05	7e-05	4e-05	0.00012	6e-05	0	0
Hydrogenobacter	0.00026	0.00034	0	0	0	0.00197	0.00022	0	0.00039	0.00079	0	0.00071	0	0	5e-05	0	9e-05	0.0002	0	0.00036	0	0.02297	0.00512	0.01025	0.00196	0	0.00012	0.00088	9e-05	0	0	0.00117	0	0	0.00986	0.00045	0.00035	0.00098	0	0.0019	0.00023	0	0.00102	0.00786	0.00336	0.00146	3e-05	0	0
Hydrogenobaculum	0.00308	0.00168	0.25981	0.00016	0.09136	0.00045	0	0.001	0.52674	0.00453	0.00053	0.00184	0.00174	0.01203	0.00037	0	0.00159	0.00087	0.17857	0.00189	0.11356	0.00322	0.00028	0.00108	0.00014	0.00016	0.0003	5e-05	9e-05	0	0.00025	0.00024	0.01291	0.01871	0.00125	0.00108	0.00455	0.00033	0.28889	0.00076	0.00172	0	6e-05	0.00093	0.00027	7e-05	2e-05	0	0
Hymenobacter	0.00026	0.00034	0.00087	0.00368	0	0.00015	0.00044	0	0	0.00011	0.00257	0.00085	0.00022	0	0.00146	0.00247	0.00086	0.00155	0.00021	0.00095	0.00029	0	0.00238	0.0002	0	0.00703	0.00207	0.00128	9e-05	0.00393	0.00025	0.00185	0	0	0.00067	0.00058	0.00016	0.00011	0	0.00025	0.00032	0.00159	0.0013	0.00128	0.00111	0.00154	0.00242	0	0.00011
Hyperthermus	0.00105	0.00039	0	0	0.00085	0.00046	0.00089	0	0.00029	0	0	0.00146	0.00096	0	0.0001	0	0.00141	0	0.00035	0	0.00056	0	0.0001	0.00335	0	0	0	0.00011	0	0	0	9e-05	0	0.00165	0.01034	0.00154	0	0.0002	0.00037	0.00141	0	0	0	0.00066	0	0	0	0	0
Ignicoccus	0.00112	0.00103	0.00087	0	0.00142	0	0.0033	0.00258	0.00022	0	0	0.00167	0.00204	0.03151	0	0	0.00178	7e-05	0.00224	0	0.00368	0.00225	0	0.00338	0	0	0	9e-05	0	0	0	0.00019	0	0.00334	0.0102	0.00457	0.00016	0.0003	0.00096	0.001	0	1e-05	0	0.00064	0	0	1e-05	0	0
Inhella	0.00029	0.00012	0	0.00025	0	0.00017	0.00069	0	0	0.00012	0.00023	0	0	0	0.00034	0.00027	0.0003	0.00057	0	0	0	0	0.00062	0	0	0	0.00051	0.00051	0.00045	0	0.00185	0	0	0	0	0	0	0	0	0	0	0.00026	0.00078	0.00015	6e-05	0.00013	0.00023	0	0.00083
Janibacter	0.00028	0.00014	0	6e-05	0	0.00057	0	0	0	0	0.00013	0.00017	0	0	0.00021	0.00054	0.00032	0	0	8e-05	0	0	0.00045	0	7e-05	0.00156	0	0.00056	0	0	0.00025	0	0	0	0.00013	0.00118	0	7e-05	0	0	0.00025	0.00093	0.00078	0.00078	0.00078	0.00053	0.00064	0	0.00245
Janthinobacterium	0.00029	0.00012	0	0.00073	0	0	0	0	0	0	0.00075	0.0003	0	0	0.00042	0.00119	0.00033	0.00059	0	9e-05	0	0	0.00093	0.00052	0	0.00111	0.00055	0.00297	0.0012	0.00066	0.00272	0.0002	0	0.00071	0.0001	0.00027	0.00018	0.00018	8e-05	0.00021	0.00049	0.00173	0.00108	0.0004	0.0005	0.00089	0.00122	0	0.0007
Jiangella	0.0003	0	0	0.00029	0	0.00018	0.00026	0	0	0	0.00035	0.00017	0.0007	0	0.00036	0.0006	0	0.0003	0.00045	0.00037	0	0.00062	0.00054	0.00012	0	0.00107	0.00013	0.00031	0.00023	0	0	0	0	0	0.00011	0.00024	0.00018	3e-05	0	0.00025	0.00012	0.00135	0.00087	0.00043	0.00073	0.00078	0.00087	0	0.00011
Kocuria	0.00038	0.00011	0	0.00015	0	0.0003	0	0.00082	0	0	0.00011	0.00048	0	0	0.00067	0.00054	0.00011	0.00075	0.00029	0.00018	0	0.00054	0.00085	0.00071	0	0.00084	0	0.0005	0.00012	0.00095	0	9e-05	0	0	0.0003	0.0003	0	0	0	0.0004	2e-05	0.00122	0.00142	0.00149	0.00132	0.00112	0.001	0	0.00275
Lactobacillus	0.00113	0.00041	0.00376	0.0013	0.00092	0.00179	0.00074	0	0.00319	0.00069	0.00416	0.00461	0.00023	0.00179	0.00246	0.00105	0.00385	0.00415	0.00043	0.00254	0.0007	0.00426	0.00366	0.00853	0.00018	0.00092	0.00324	0.00043	0.00201	0.00259	0.00257	0.00321	0.0009	0.00178	0.00313	0.00695	0.00453	0.00032	0.00228	0.00221	0.00037	0.00062	0.00156	0.00212	0.00113	0.00139	0.00244	3e-05	0.00012
Legionella	0.00054	0.00012	0	0.00045	0	0.0008	0.0006	0	0.0006	0.00034	0.00091	0.00137	0.00022	0	0.00069	0.00035	0.00103	0.00141	0	0.00065	0	0	0.00119	0.00236	5e-05	0.00089	0.00239	0.00011	0.00183	0.00039	0.00131	0.00264	0	0.00104	0.00035	0.00144	0.00178	6e-05	0.00025	0.00129	0.00018	0.00042	0.00033	0.00049	0.00026	0.00033	0.00074	0	0.00011
Lichenihabitans	0.00028	0.00035	0.00095	0.00012	0	0.00032	0	0	0	0	0	0	0	0	0.00017	0.00024	0.0001	7e-05	0	0.00024	0	0	0.0001	0.0001	0	0	7e-05	0.00018	0	0	0	8e-05	0	0	0	5e-05	0	3e-05	0	0	0	0.00025	0.0001	7e-05	4e-05	0.00013	0.0002	0	0.00011
Limnochorda	0.00026	0.00011	0	0.00011	0.00014	0.00016	0	0	0	0	0.00022	0.00058	0.00044	0.00298	0.00033	0.00022	0.00019	0.00067	0.00021	0.00022	0	0	0.00114	0.0002	0	0.002	0.00018	0.00064	0	0.0004	0	0.00017	0	0	0	0.00041	0	0.00014	0	0	1e-05	0.0003	0.00191	0.0026	0.00275	0.00117	0.00039	0	0.00011
Lysobacter	0.00027	0.00012	0	0.00137	0.00014	0.00016	0	0	0.0002	0.00012	0.00067	0.00064	0.00023	0	0.00105	0.002	0.00032	0.00067	0	0.00052	0	0	0.00151	0.00064	0	0.00265	0.00076	0.00712	0.00285	0.00044	0.00638	0.00031	0	0.00035	0.00054	0.00037	0	6e-05	8e-05	7e-05	0.00028	0.00327	0.00188	0.00149	0.00129	0.00156	0.00304	2e-05	0.0067
Maribacter	0.00055	0.00013	0	0.00099	0	0	0.00026	0	0.0002	0	0.00052	0.00039	0.00024	0	0.00018	0.00012	0.00021	0.00056	0	0.0006	0	0	0.00075	0.00028	0	0.00079	0.00034	0	0	0.00094	0	0.00071	0	0.00057	9e-05	0.00054	0.00042	5e-05	9e-05	0.00039	2e-05	9e-05	0.00011	0.00021	7e-05	0.00012	0.00041	0	0.00011
Massilia	0.00029	0.00024	0	0.00201	0.00033	0.00018	0.00023	0	0	0	0.00221	0.00031	0.00048	0	0.00094	0.00471	0.00041	0.00103	0	0.00096	0.00029	0	0.00128	0.00042	0	0.00268	0.00091	0.04896	0.00187	0.00176	0.00167	0.00017	0	0.00161	0.0009	0.00025	0.00067	3e-05	8e-05	0.00042	0.00067	0.00485	0.00195	0.00195	0.00166	0.00231	0.00413	0	0.00786
Mesorhizobium	0.00059	0.00037	0.00097	0.00218	0.00017	0.00062	0.00029	0	0	0.00028	0.00229	0.00139	0.00072	0.00111	0.00191	0.00712	0.00104	0.00101	0.00041	0.00142	0.00104	0	0.00331	0.00131	0	0.00706	0.00206	0.02208	0.00191	0.00296	0.0016	0.0009	0	0.00068	0.00028	0.00125	0.00036	0.00012	0	0.00098	0.00043	0.01118	0.00489	0.00316	0.00284	0.00366	0.00695	0	0.00381
Methanocella	0.00027	0.00011	0.00087	0	0.00029	0.00031	0.00025	0.00034	0.0004	0	0.00011	0.00043	0	0	0.00034	0.00011	0.00043	0	0.00022	0.0002	0	0	0	0.00091	0	0	6e-05	3e-05	0.00073	0.0004	0	0.0001	0	0.00117	0.00088	0.00077	0	0	0	0	0	9e-05	0.00026	7e-05	8e-05	8e-05	0.00017	0	0
Methanofervidicoccus	0.0004	0	0	0	0.00032	0	0	0	0.00021	0	0	0.00016	0	0	5e-05	0	0.00038	0	0	0	0	0	0	0.00022	0	0.00017	0	0	0	0	0	0	0	0	0	0.00032	0	3e-05	0.00029	7e-05	1e-05	0	0	0	0	0	2e-05	0	0
Methylacidiphilum	0.00077	0.00011	0.02617	5e-05	0	0	0	0	0.0002	0	0.00011	0.00043	0.00022	0	0.00016	0	0.00019	0.0002	0	0.00022	0	0	0.00019	0.00068	0	0	0.00024	2e-05	9e-05	0	0	0.00039	0	0.00033	0.0005	0.00018	0	0	8e-05	0.00032	0.00063	4e-05	0.0001	0.0004	0.0001	0.0001	0.00013	0	0
Methylobacterium	0.00028	0.00023	0.0021	0.00115	0.00053	0.00015	0.0008	0	0	0	0.00125	0.00094	0.00097	0	0.0016	0.00702	0.00065	0.00137	0	0.0009	0	0.00131	0.00282	0.00081	6e-05	0.0071	0.0009	0.01297	0.00129	0.00363	0.00131	0.00032	0	0.00018	0.00143	0.00082	0.0009	6e-05	0.00017	0.00084	0.00124	0.01079	0.00572	0.00297	0.0046	0.0057	0.00674	0	0.00353
Methylorubrum	0.00033	0.00062	0	0.00056	0	0.00022	0	0	0	0	0.00038	0	0	0	0.00013	0.00142	0.00013	0.00037	0.00032	0.00024	0	0.00266	0.00061	0.00039	0	0.00087	8e-05	0.00367	0.00011	0.00082	0	3e-05	0	0	0.00045	8e-05	0	4e-05	0	0	0	0.00236	0.00124	0.00156	0.00136	0.0012	0.0016	0	0.00209
Microbacterium	0.00027	0.00013	0.00089	0.00194	0.00015	0.00067	0.00177	0.00081	0.00045	0	0.00121	0.00178	0.00048	0.00187	0.00195	0.00369	0.001	0.00193	0.00103	0.00091	0.00037	0.00189	0.00409	0.00204	0	0.00494	0.00096	0.00312	0.00083	0.00277	0.00025	0.0005	0	0.00044	0.00227	0.00173	0	0.0003	0.00046	0.00113	0.0025	0.00679	0.00621	0.00515	0.00636	0.00697	0.00474	0	0.01197
Microlunatus	0.00027	0.00012	0	6e-05	0	0	0	0	0	0	0	0.0003	0	0	0.00017	0.00048	0.0001	0.00035	0	0.00015	0	0	0.00106	0.00021	0	0.00051	0.00014	0.00034	0.00039	0	0	4e-05	0	0.00054	0.00056	0.00014	0	0	0	0.00014	8e-05	0.00073	0.00076	0.00051	0.00042	0.00079	0.00076	0	0
Micromonospora	0.0008	0.00052	0.00092	0.00099	0.00047	0.0013	0.00098	0.00068	0.00044	0.00035	0.00156	0.0019	0.00138	0	0.00284	0.00541	0.00075	0.00206	0.00043	0.001	0.00102	0.00187	0.00471	0.00142	5e-05	0.00672	0.00147	0.0033	0.00024	0.0029	0.00026	0.00015	0	0.00021	0.0008	0.00067	0.00019	0.00018	0.00038	0.00068	0.00017	0.01154	0.00783	0.00796	0.00781	0.00742	0.00608	0	0.00089
Mycobacterium	0.00026	0.0005	0.00088	0.0022	0.00016	0.00116	0.00066	0.00033	0.00029	0.00023	0.00166	0.00123	0.00086	0.00086	0.00248	0.00466	0.00168	0.00218	0.00104	0.00219	0	0.00164	0.00608	0.00161	5e-05	0.00803	0.00164	0.00893	0.00193	0.00157	0.00076	0.00055	0.00086	0.00034	0.00124	0.00148	0.00017	0.00023	0.00025	0.00095	0.00044	0.00861	0.00817	0.00675	0.00655	0.00728	0.0059	0	0.00079
Mycolicibacterium	0.00134	0.00153	0.0009	0.00266	0.00028	0.00078	0.00095	0	0.00065	0	0.00128	0.00207	0.00115	0	0.00309	0.0053	0.00117	0.00168	0.00131	0.00129	0.00061	0.00114	0.00447	0.00167	5e-05	0.00767	0.00131	0.02005	0.00128	0.00128	0.00101	0.00072	0	0.00017	0.00232	0.00176	0.00019	0.00015	0.00017	0.00126	0.00126	0.01051	0.00789	0.00662	0.00651	0.00806	0.00676	0	0.00197
Nitrosomonas	0.00026	0	0	0.00058	0	0	0	0	0	0	0.00068	0	0	0.00259	0.00042	0.00032	0.00043	0.00055	0	7e-05	0	0	0.00034	0.00071	5e-05	0.00016	0.00167	2e-05	0.00178	0	0.00156	0.00052	0	0	0	9e-05	0	8e-05	0.00031	0.00013	0.00091	0.00015	9e-05	0.00041	0.00014	0.0001	0.00049	0	0.00011
Nocardioides	0.00056	0.00015	0.00187	0.00089	0.00064	0.00037	0.00217	0.00034	0.00023	0	0.00112	0.00143	0.00023	0.00114	0.00218	0.00258	0.00126	0.00113	0.00111	0.00084	0.00074	0.00064	0.0031	0.00116	0	0.00569	0.00044	0.02927	0.00045	0.00098	0.00026	0.0001	0	0	0.00052	0.00067	0	0.00021	0.00018	0.00051	0.00393	0.00754	0.00556	0.00522	0.00568	0.00621	0.00452	0	0.00134
Nonomuraea	0.00028	0	0	0.00028	0.0003	0.00067	0	0	0	0.00012	0.00069	0.00032	0.00022	0	0.00067	0.00143	0.00039	0.00073	0.00064	0.00031	0	0	0.00107	0.00043	0	0.00101	0.00043	0.00055	0.00021	0.00045	0	4e-05	0	0	0.00029	0.00014	0	0	0.00018	0.00045	0.00012	0.00162	0.00144	0.00162	0.00167	0.00156	0.00115	0	0.00012
Nostoc	0.00051	0.00012	0	0.00726	0.00014	0.00046	0.00066	0.00033	0	0.00012	0.00778	0.00077	0.00022	0	0.00067	0.00125	0.00075	0.00158	0	0.00101	0.00029	0	0.00178	0.00164	5e-05	0.0009	0.00292	8e-05	0.0009	0.00117	0.00117	0.00112	0.00172	0.00068	0.00025	0.00111	0.00186	0.00011	0.00088	0.00072	0.00024	0.00252	0.00054	0.00054	0.00025	0.00044	0.00103	0	0.00011
Oligella	0.00027	0	0.00099	0	0	0	0	0	0	0	0	0	0	0	0	0	0	0	0	0	0	0	0	0.0001	0	0	0	2e-05	0	0	0	0	0	0	0	0	0	0	0	0	7e-05	1e-05	0	0	0	0	2e-05	0	0
Orbus	0.00029	0	0	0.00012	0	0	0	0	0	0	0	0	0	0	0	0	0	7e-05	0	0	0	0	0	0.00011	0	0	0	3e-05	0	0	0	7e-05	0	0.00018	0	0.00014	0.00017	3e-05	0	0	0	0	1e-05	8e-05	4e-05	2e-05	4e-05	0	0
Paenibacillus	0.00224	0.0014	0.00458	0.00237	0.00071	0.00102	0.00124	0	0.00272	0.00071	0.00559	0.00235	0.00044	0.00088	0.00483	0.00368	0.00225	0.00386	0.00082	0.00285	0	0.00373	0.00641	0.00476	0.00031	0.00775	0.00796	0.00918	0.00226	0.0053	0.00052	0.00487	0	0.00105	0.00192	0.00539	0.0013	0.00027	0.00101	0.00225	0.00948	0.00322	0.00672	0.00494	0.05037	0.01371	0.00552	4e-05	0.00077
Pandoraea	0.00028	0	0.00094	0.00199	0.00016	0.00017	0.00098	0.00237	0	0.00015	0.00242	0.00075	0	0.00692	0.00088	0.00243	0.00049	0.00078	0.00021	0.00066	0	0	0.00139	0.00087	0	0.00173	0.00059	0.00067	0.00223	0	0.00395	0.00026	0	0.00214	0.00044	0.00012	0.00017	0	8e-05	0.00013	0.0003	0.00243	0.00185	0.00136	0.00135	0.00164	0.0025	0	0.00131
Paraburkholderia	0.00055	0.00104	0	0.00449	0.0005	0.00034	0.00189	0	0.00035	0.00012	0.00256	0.00112	0.00022	0.00087	0.00164	0.00315	0.00071	0.00064	0.00021	0.00058	0.00058	0	0.00433	0.00145	6e-05	0.00945	0.00127	0.00211	0.00306	0.00094	0.00206	0.00055	0	0.00232	0.00038	0.00046	0	0.00017	0.00024	0.00078	0.00021	0.00573	0.00329	0.00157	0.00224	0.0035	0.0054	0	0.00145
Parvimonas	0.0011	0.00054	0	0	0.00066	0.00111	0	0	0.00071	0	0.00064	0.00079	0	0	0.00031	0	0.00046	0.00081	0	0.00031	0	0.00311	0	0.00102	0	0	0.00085	8e-05	0.00113	0	0	0.00074	0	0	0	0.00067	0.00176	0.00019	0	0.00036	0	5e-05	8e-05	0.00046	9e-05	0.00026	0.00039	0	0
Pelobacter	0.00026	0	0	0.00027	0	0.0002	0	0	0	0.00011	0	0	0	0	0.00069	0.00089	0.0002	0.0003	0	7e-05	0	0	0.00057	0.00074	0	0.00103	0.00086	0.0001	0.00032	0.00212	0	0.00046	0	0	0.00058	0.00032	0	5e-05	8e-05	0.0002	1e-05	0.00075	0.00123	0.00083	0.00039	0.00065	0.00144	0	0.00011
Pelodictyon	0.00026	0	0	6e-05	0	0	0	0	0	0	0.00029	0	0	0	0.00022	0.00029	0	0.0003	0	7e-05	0	0	0.0002	0.0001	0	0.00019	0.00013	4e-05	9e-05	0	0	0.00012	0	0	0	9e-05	0	0	0	0	0	7e-05	0.0001	0	0.00016	8e-05	0.00021	0	0
Planctomyces	0.00026	0.00012	0	0.00043	0	0	0	0	0	0	0.00063	0.00088	0	0	0.00039	0.00051	0.00019	0.00029	0.00021	0.00044	0	0	0.00092	0.00033	0	0.00296	0.00012	0.00023	0	0	0	0.00012	0	0	0.00023	0.00022	0	6e-05	0	0.00011	0.00023	0.00257	0.00113	0.00063	0.00069	0.00103	0.00207	0	0.00055
Prauserella	0.00026	0.00012	0	0	0	0.00017	0	0	0	0	0.00011	0	0	0.00114	0.00011	0.00036	0	7e-05	0	7e-05	0	0	0.00029	0.00011	0	0	0	7e-05	0	0	0	4e-05	0	0	0	0	0	0	0	7e-05	5e-05	0.00024	0.00043	0.00022	0.00055	0.00051	0.00015	0	0
Propionibacterium	0.00047	0	0	0.01265	0.00105	0.00084	0.00131	0.00208	0.0022	0.00073	0.00619	0.00317	0.00483	0	0.00559	0.00049	0.00541	0.00821	0.01236	0.04824	0	0	0.0005	0.00051	0	0.00084	0.00025	0.00014	0.00049	0	0	0	0.00259	0	0	0.00011	0	6e-05	0	0	0	0.00103	0.00064	7e-05	0.00074	0.00066	0.00073	0	0
Proteiniphilum	0.00052	0.00013	0	0.00043	0	0	0	0	0	0	0	0	0	0	0	0	0.0001	0	0	0	0	0	0	0	0	0.00099	0.00057	0	0	0	0.00025	0.00031	0	0	0	0.0001	0	9e-05	0	0	1e-05	1e-05	4e-05	0	4e-05	2e-05	0.00017	0	0.00022
Pseudodesulfovibrio	0.00026	0.00035	0	0.00044	0	0	0	0	0	0.00023	0.00074	0.00076	0	0	0.00076	0.00124	0.00053	0.00092	0	0.00092	0	0	0.00102	0.0004	0	0.00042	0.00365	0.00025	0.00045	0.00205	0.00054	0.00032	0	0.00034	0.00071	0.0003	0.00016	3e-05	0	0.00016	1e-05	0.00086	0.00187	0.00061	0.00064	0.00084	0.00217	0	0.00011
Pseudomonas	0.0022	0.00347	0.00572	0.01357	0.00139	0.00582	0.00977	0.00297	0.00193	0.00066	0.01563	0.01422	0.00209	0.00172	0.01615	0.02274	0.00921	0.01135	0.00335	0.00621	0.00249	0.01087	0.03598	0.01507	0.00076	0.05063	0.03766	0.01487	0.13693	0.01974	0.12048	0.0083	0.001	0.01717	0.01168	0.00626	0.00415	0.00131	0.00135	0.00704	0.09906	0.03935	0.03223	0.02327	0.0456	0.02614	0.04355	3e-05	0.06919
Pseudopropionibacterium	0.00028	0	0	0.00017	0	0.00018	0	0	0	0	0	0.00017	0	0	6e-05	0.00033	0.0002	7e-05	0	0.00015	0.00033	0	0.0001	0	0	0.00041	7e-05	9e-05	0.00011	0.00047	0	0	0	0	0	0	0	3e-05	0	0.00032	1e-05	0.00013	0.00022	0.00025	9e-05	0.0001	0.00021	0	0.00011
Pyrobaculum	0.17042	0.12047	0.00318	5e-05	0.00431	0.07481	0.15543	0.00039	0.00225	0.00736	0	0.09664	0.01539	0.01632	9e-05	0	0.09032	7e-05	0.01188	7e-05	0.02212	0.10204	0.00065	0.00153	0.01985	0.00032	6e-05	0.00971	0	0.00039	0	0.00012	0	0.04823	0.26848	0.01946	0	0.05856	0.00466	0.07054	0.00465	4e-05	0.00016	0.00106	7e-05	0.0001	6e-05	0	0
Pyrococcus	0.00072	0.00014	0.00099	0.00011	0.00055	0.0003	0	0	0.00078	0	0	0.00149	0	0	0.00011	0	0.00124	0.00013	0.00041	0.00015	0.00058	0.00215	0.00026	0.00349	0	0.00016	0	2e-05	0	0	0	0.00029	0	0.00193	0.00317	0.00666	0.00016	0.00012	0.00042	0.00063	0	2e-05	2e-05	0.00029	6e-05	5e-05	7e-05	0	0
Pyrolobus	0.01074	0.00101	0	0	0.00578	0	0.00681	0.00437	0.00356	0	0	0.004	0.00698	0.03053	0	0	0.00077	0	0.00251	0	0.00224	0	0	0.00365	0	0.00109	0.00011	0	0.00043	0	0	0.00019	0	0.00213	0.02799	0.00622	0	0.00083	0.00045	0.00293	0.00015	1e-05	9e-05	0.0006	0	0	2e-05	0	0
Ralstonia	0.00145	0.00311	0	0.00213	0.00014	0	0	0	0	0	0.0026	0.00014	0	0	0.00073	0.00189	0.00031	0.00039	0.00022	0.00052	0	0	0.00212	0.0005	0	0.0024	0.00129	0.00193	0.0024	0.00039	0.00275	0.00015	0	0.00278	0.00056	0.00057	0.00037	0.00028	0.00023	6e-05	4e-05	0.00365	0.00215	0.00261	0.0016	0.00182	0.00419	0	0.00143
Rhizobium	0.00062	0.00088	0.00184	0.00225	0	0.00035	0	0	0.00021	0.00011	0.00197	0.00172	0.00126	0	0.00165	0.00519	0.00114	0.00241	0.00047	0.00104	0	0.00072	0.00514	0.0025	0	0.00667	0.00218	0.00564	0.00211	0.00183	0.00383	0.0012	0.00115	0.00086	0.00089	0.00169	0.0007	0.00014	0.00017	0.00022	0.00053	0.00874	0.00481	0.00304	0.01126	0.00459	0.00613	0	0.01896
Rhodobacter	0.0003	0.0007	0	0.00151	0.00024	0.00016	0.0003	0.00036	0	0.00027	0.00033	0.00031	0.00047	0	0.00031	0.00204	0.00065	0.00055	0.00022	0.00037	0	0	0.00071	0.00075	0	0.00273	0.00026	0.00138	0.00088	0.00382	0	0.00022	0	0	0.00018	0.00031	0	9e-05	0	0.00021	5e-05	0.00248	0.00176	0.00114	0.00084	0.00206	0.00193	0	0.00342
Rhodococcus	0.0012	0.00059	0.00329	0.00142	0.00033	0.00073	0.00051	0	0.00045	0	0.0012	0.00177	0	0	0.00127	0.00336	0.00127	0.00108	0.00111	0.00087	0.00064	0	0.00431	0.00167	0	0.00568	0.001	0.0024	0.00062	0.00256	0.0011	0.00037	0	0.00017	0.00049	0.00093	0	3e-05	0.00018	0.0012	0.00021	0.00542	0.00432	0.00377	0.00385	0.00353	0.00392	0	0.12349
Roseimicrobium	0.00026	0	0	0	0	0.00015	0	0	0	0	0	0	0	0	0.00016	0.00025	0.00019	0	0	0	0	0	9e-05	0	0	0.00016	0	2e-05	0	0	0	0.0001	0	0	0	4e-05	0	0	0	0	0.00144	0.00031	0.00017	7e-05	6e-05	0.00013	0.00047	0	0.00033
Rubrobacter	0.00026	0.00011	0	0.00016	0.00014	0.00076	0	0.00033	0	0	0.00021	0.00085	0	0	0.00069	0.0012	0.00019	0.00101	0	0.00087	0	0	0.00204	0.00069	5e-05	0.00292	0.00018	0.00089	0.00028	0.00079	0.00025	0.00021	0	0.00017	0.00059	0.00177	0.00016	3e-05	0	0.00019	0.00059	0.00157	0.00325	0.00369	0.00387	0.0037	0.00117	0	0.00011
Ruegeria	0.00026	0	0	0.00018	0	0	0.00023	0	0	0	0.00033	0.00037	0	0	0.00022	0.00031	0	0	0.00022	7e-05	0	0	0.00041	0.00033	5e-05	0.00018	0.00015	0.00025	0.00061	0	0	7e-05	0	0.00017	9e-05	9e-05	0	3e-05	0	0.00027	0	0.00035	0.00027	0.00044	0.00015	0.00022	0.00038	0	0.00033
Ruminococcus	0.00032	0.00014	0.00125	0.00021	0	0	0	0	0	0	0.00052	0.00077	0	0	0.0003	5e-05	9e-05	0	0	0.00015	0	0	0	0.00052	0	0.00016	0	0	0.00011	0.00039	0.00078	0.00027	0	0.00021	0	0.00083	0.00035	8e-05	0	0.00024	3e-05	7e-05	0.00018	0.00022	2e-05	9e-05	0.00017	0	0
Saccharolobus	0.00077	0	0.00358	0	0.00826	0	0.00562	0.01143	0.00518	0	0	0.00043	0.00979	0.03076	0	0	0.00011	7e-05	0.00788	0	0.00496	0	0.00025	0.00125	0	0	0	7e-05	0	0	0	6e-05	0	0.01629	0.00296	0.00045	0	0.00014	0.02858	0.00026	1e-05	0	0	0.00069	0	2e-05	0	0	0
Salegentibacter	0.00027	0	0	0.00018	0	0	0	0	0	0	0.00026	0.00022	0	0	0	0.00011	0.00016	0.00014	0	8e-05	0	0	0	0.00039	0	0.00018	0.00013	0	0.0001	0	0	0.00053	0	0	0.00027	0	0	0	0	0	0	2e-05	9e-05	0	0.0002	8e-05	0.00018	0	0
Schaalia	0.0003	0	0.00096	0	0	0	0	0	0	0	0	0	0	0	0.00029	6e-05	0.0001	0	0	0.00015	0	0	0.00028	0	0	0.00036	0.00021	6e-05	0	0	0.00026	0.00017	0	0	0	0	0	0	0	0	0	0.00019	0.00017	0.00012	0.00015	0.00011	0.00025	0	0
Sorangium	0.00061	0	0	0.00195	0.00029	0.00048	0	0	0.0002	0	0.00343	0.00048	0.00023	0	0.00157	0.00269	0.00066	0.00096	0.00023	0.0008	0	0	0.00194	0.00085	0	0.00229	0.00039	0.00104	0.00051	0.00045	0.00051	8e-05	0	0.00017	0.00061	0.00043	0.00032	9e-05	0	0.0001	0.00196	0.01222	0.00335	0.00238	0.00253	0.00341	0.00338	0	0.00066
Sphingomonas	0.00028	0.00023	0	0.00236	0	0.00055	0.00166	0	0.0002	0.00017	0.00214	0.00094	0	0	0.00293	0.01533	0.00098	0.00091	0.00021	0.00063	0	0.00313	0.00471	0.00154	0	0.00848	0.00102	0.07087	0.0023	0.00408	0.00274	0.00089	0	0.00017	0.00072	0.00122	0.00033	3e-05	0.00016	0.00034	0.00154	0.01334	0.00557	0.00338	0.00672	0.00551	0.01327	0	0.01506
Staphylococcus	0.0005	0.00149	0.00524	0.00697	0.01057	0.00268	0.00083	0.00424	0.00314	0.00086	0.00862	0.00856	0.00132	0.0019	0.00585	0.0013	0.00225	0.02326	0.00022	0.00245	0.00076	0	0.01717	0.01243	0	0.00218	0.00503	0.01778	0.00535	0.00051	0.00422	0.01545	0.00114	0.00197	0.01378	0.02571	0.01161	0.00012	0.01677	0.04356	0.00023	0.00038	0.0013	0.00275	0.00534	0.00145	0.00722	0.0001	0.00043
Staphylothermus	0.00103	0.00057	0	0	0.00074	0	0.00046	0.00084	0.0002	0.00011	0	0.00092	0.00058	0.00179	0	0	0.00258	7e-05	0	9e-05	0.00034	0.00166	9e-05	0.00624	0	0	6e-05	2e-05	9e-05	0	0	0.00039	0	0.0021	0.00769	0.007	0.00016	0.00019	0.00075	0.00061	3e-05	0	1e-05	0.00054	0	2e-05	2e-05	0	0
Stenotrophomonas	0.00089	0.00011	0	0.00248	0.00029	0.00056	0	0.00063	0.0002	0.00011	0.00246	0.00031	0	0	0.0022	0.00376	0.00149	0.0014	0.00041	0.00106	0.0003	0	0.00369	0.00016	0	0.0063	0.00211	0.00921	0.00865	0.00039	0.00639	0.00077	0	0.00247	0.00024	0.00073	0.00016	0.00019	0.00025	0.0007	0.00229	0.00526	0.00371	0.0027	0.00303	0.00292	0.00573	5e-05	0.06483
Streptococcus	0.00026	0.00011	0.00209	0.00177	0.00176	0.00033	0.00022	0	0.00174	0.00048	0.00271	0.00889	0.0008	0.00243	0.00267	0.00089	0.00353	0.00294	0.05299	0.08049	0	0.00167	0.00603	0.00963	5e-05	0.00162	0.00456	0.00033	0.00379	0.00447	0.00231	0.00356	0.00167	0.00137	0.00194	0.00581	0.00465	9e-05	0.00307	0.00226	0.00129	0.00061	0.00141	0.00211	0.00118	0.00102	0.00238	5e-05	0.00047
Streptomyces	0.00413	0.00749	0.00957	0.01209	0.00615	0.01065	0.01654	0.00145	0.00433	0.00109	0.01242	0.01273	0.00604	0.00488	0.02158	0.04121	0.00926	0.01542	0.01232	0.01263	0.00512	0.0229	0.05994	0.01844	0.00041	0.06772	0.00936	0.02491	0.00684	0.02046	0.00137	0.00261	0.00174	0.00412	0.01379	0.01015	0.00311	0.00208	0.00169	0.01404	0.00566	0.09274	0.09716	0.07047	0.09843	0.0912	0.06289	0	0.00357
Sulfurihydrogenibium	0.00087	0.00136	0.00408	0.0002	0.00159	0.00126	0	0.00084	0.0072	0.39663	0.00267	0.00303	0.00047	0.01148	0.00052	0	0.13362	0.02668	0.00062	0.04039	0.21428	0.00183	0.00012	0.00125	0.00095	0	0.00045	0.00062	0.00039	0.00042	0.00082	0.00092	0.81567	0.06729	0.00262	0.00799	0.33164	0.00103	0.00558	0.00297	0.00014	4e-05	0.00131	0.00848	0.00415	0.00177	0.00017	0	0
Tenacibaculum	0.00037	0	0	0.00077	0.00015	0.00018	0	0.00044	0	0	0.00245	0.00034	0	0	0.00033	0.00049	0.00049	0.00124	0	0.00072	0	0	0.00043	0.00094	0	0.00019	0.00092	3e-05	0.00019	0.00043	0.00082	0.00181	0	0	0.0004	0.0016	0.00084	0	0.00058	0.00053	1e-05	7e-05	0.00027	0.00061	0.00012	0.00019	0.00079	0	0
Tessaracoccus	0.00072	0	0	0.00045	0	0.00039	0.00137	0.00033	0	0	0.00027	0.00019	0.00049	0.00163	0.00063	0.00027	0	0.00037	0	0.00015	0.00061	0	0.00144	0.0003	0	0.00297	0.0003	0.00038	0.00032	0.00121	0	0.00028	0	0	0	0.0004	0	0.0001	0	0.00019	0.00041	0.00151	0.00125	0.0012	0.00095	0.00117	0.001	0	0.00024
Thermobifida	0.00027	0	0	6e-05	0	0	0	0	0	0	0.00011	0	0.00022	0	7e-05	0	0	9e-05	0	0	0	0	0.0003	0	0	0	7e-05	2e-05	0	0	0	4e-05	0	0	9e-05	0	0	0	0	7e-05	0.00089	0.00012	0.00014	0.00015	0.00022	0.00013	0.0001	0	0
Thermococcus	0.00056	0.00109	0.00671	0.00011	0.00289	0.00076	0.00475	0.00464	0.00585	0.00011	0.00021	0.00361	0.00515	0.00859	0.001	0.00027	0.00677	0.0002	0.00349	0.00057	0.00333	0.00269	0.00223	0.0095	0.00014	0.00081	0.00012	0.0001	9e-05	0.00079	0	0.00081	0	0.01904	0.01186	0.01924	0.00063	0.00047	0.00108	0.00226	2e-05	0.00017	0.00055	0.00117	0.00031	0.00031	0.00039	0	0
Thermocrinis	0.42146	0.41684	0	0.00027	0.00055	0.67822	0.04525	0	0.00078	0.20854	0.00042	0.40785	0.00022	0.04725	0.01863	0	0.00392	0.00033	0.00041	0.00036	0.00029	0.04409	0.00999	0.01553	0.95628	0	0.00042	0.00194	0	0	0	0.29408	0.00086	0.00099	0.01872	0.00076	0.00482	0.80663	0.00146	0.55796	0.00631	4e-05	0.00222	0.01955	0.00742	0.00327	0.00011	0	0
Thermodesulfobacterium	0.0236	0.01228	0.00113	7e-05	0.00014	0.00482	0.00145	0.00044	0.00042	0.0178	0.00142	0.00501	0	0.00098	0.00416	0.00011	0.12845	0.0021	0	0.00625	0.00218	0.01204	0.0013	0.05516	0.0024	0.00032	0.00069	6e-05	0.00046	0	0.0005	0.00506	0.02962	0.0075	0.00067	0.07558	0.07572	0.01072	0.00026	0.00613	0.00413	2e-05	0.00024	0.00054	0.00025	0.00027	0.00022	0	0
Thermodesulfovibrio	0.00051	0.00034	0	5e-05	0	0.00015	0	0	0.00059	0	0.00095	0	0	0	0.00662	0.00022	0.00131	0.01795	0	0.01264	0	0.00054	0.00028	0.00118	0	0	0.00067	2e-05	0.00028	0.00039	0.00579	0.00771	0	0.00083	0	0.00121	0.00251	3e-05	0.00016	0.00019	3e-05	2e-05	0.00014	0.0004	8e-05	0.00016	0.00025	0	0
Thermofilum	0.00103	0.00135	0.00174	0.00016	0.0011	0.00015	0.08546	0.001	0.00098	0.00068	0.00011	0.00085	0.00239	0.00344	5e-05	0	0.12076	0.0002	0.00267	0.00015	0.00115	0.00269	0.00028	0.00719	0	0.00016	0	5e-05	0.00213	0	0	0.00017	0	0.00066	0.00259	0.02722	0.00016	0.00092	0.00105	0.00082	0.00019	2e-05	5e-05	0.00053	4e-05	0	3e-05	0	0
Thermogladius	0.00078	0.00012	0.00471	0	0.00035	0	0.00231	0.00194	0.00094	0	0	0.00153	0.00155	0.00433	0	0	0.00427	0	0.00147	0	0.0008	0.00139	9e-05	0.00387	0	0.00037	0	6e-05	0	0	0	0.00016	0	0.00517	0.01705	0.00669	0	3e-05	0.00039	0.00089	0	1e-05	4e-05	0.00131	0	6e-05	3e-05	0	0
Thermoproteus	0.01206	0.01001	0.00638	0.00016	0.04422	0.00631	0.16212	0.00143	0.00273	0.00057	0	0.00967	0.14185	0.09794	0	0	0.00889	0.00111	0.12904	0	0.24265	0.00161	0.00018	0.00138	0.00149	0	0	0.00015	0	0	0	0	0	0.00623	0.03178	0.00345	0	0.0046	0.01064	0.00645	0.00182	2e-05	0.0001	0.00046	8e-05	5e-05	1e-05	0	0
Thermosphaera	0.25381	0.02805	0	0	0.00065	0.00101	0.00133	0.0005	0	0	0	0.00084	0.00036	0	0.00013	0	0.00443	7e-05	0.00189	0	0.00038	0.05375	0	0.00168	0.00027	0.00028	0	0.00011	0	0	0	0.0089	0.00086	0.00359	0.00525	0.00517	0	0.07411	0.00035	0.00101	2e-05	0	2e-05	0.00086	0	0	0	0	0
Thermosulfurimonas	0.00078	0.00068	0	0.00011	0	0.00167	0	0	0	0.00045	0	0	0	0	5e-05	0.00017	0.00056	7e-05	0	0.00037	0	0	0.00028	0.0007	0.0001	0	0.00018	6e-05	0	0	0	0.00021	0.00088	0.00084	0.00017	0.00063	0.00095	0.00025	0	0	0.00033	4e-05	0.00028	0.00035	0.00022	0.00015	0.00015	0	0
Thermosulfuriphilus	0.00026	0.00011	0	0	0	0.00031	0.00022	0	0	0.00011	0	0.00071	0	0	0.00011	5e-05	0.00019	7e-05	0	0	0	0	9e-05	0.0003	0.0001	0	0.00012	3e-05	9e-05	0.00039	0	0.00017	0	0	8e-05	0.00023	0	8e-05	0	0.00082	1e-05	3e-05	3e-05	7e-05	4e-05	2e-05	0.00011	0	0
Thermotoga	0.00026	0.00068	0.00087	0	0.00028	0.00085	0.00044	0	0.00039	0.00023	0.00021	0.00104	0	0	0.00096	5e-05	0.00047	0.00013	0	0.00022	0.00029	0.00054	0.00037	0.01519	0.00018	0	0.00012	0.0001	9e-05	0.00039	0	0.00069	0.00086	0.00232	0.0005	0.00155	0.00031	0.00019	8e-05	0.0011	0.00053	6e-05	0.00033	0.00046	0.00027	0.00028	0.00017	0	0
Thermovibrio	0.00026	0.00011	0	0	0	0.00031	0	0	0	0	0.00021	0	0	0	0	0	9e-05	0.00024	0	0	0	0	9e-05	0.0002	0	0	6e-05	2e-05	0	0	0	0.00076	0	0	0.00105	0.00073	0.00016	0	0	6e-05	0	1e-05	4e-05	0.00014	8e-05	7e-05	6e-05	0	0
Thermus	0.00209	0.23355	0.00299	0.00034	0.00014	0.03921	0.00044	0.00033	0	0.2013	0.00034	0.0065	0.00065	0	0.02479	0.00044	0.0108	0.00164	0.00041	0.00087	0	0.35304	0.17276	0.01503	0.00072	0.00484	0.00055	0.01912	0.00046	0.00079	0	0.01055	0.00602	0.00041	0.00368	0.00262	0.17345	0.00072	0.00024	0.06054	0.00903	0.00065	0.05164	0.30362	0.15226	0.09718	0.01113	0	0.00022
Veillonella	0.00028	0	0	0	0	0	0	0	0	0	0.00022	0	0	0	0	5e-05	0.00021	0.0002	0	0.00022	0	0	0.00014	0.00045	0	0	0.00104	0	0.00039	0	0	0.00011	0	0	9e-05	0.00033	0.00051	0	0	0	0	2e-05	8e-05	0	2e-05	0	8e-05	0	0.00011
Verrucomicrobium	0.00026	0.00022	0	0.00016	0	0.00015	0	0.00033	0	0.00034	0.00063	0	0	0	0.00032	0.00017	9e-05	0.0002	0	0.00036	0	0	0.00029	0	0	0.00016	0.00026	0.00013	0.00028	0	0	0.00031	0	0	0.00017	0.00011	0	8e-05	0	7e-05	0.00048	0.00053	0.00035	0.0004	0.00018	0.00023	0.00117	0	0.00055
Vibrio	0.00077	0.00073	0.00101	0.00116	0.00029	0.00091	0.00022	0.00113	0.00075	0.00371	0.00417	0.00221	0.00024	0	0.00125	0.00114	0.00164	0.00223	0.0008	0.00096	0	0.00191	0.0036	0.00432	0	0.00124	0.00879	0.00043	0.0058	0.00582	0.00895	0.00282	0	0.0023	0.00116	0.0021	0.00204	0.0003	0.00075	0.00063	0.00173	0.00087	0.00167	0.00065	0.00077	0.00092	0.00215	1e-05	0.0009
Vulcanisaeta	0.00155	0.00046	0.00095	5e-05	0.09003	0.0006	0.14588	0.01009	0.00427	0	0	0.0011	0.16196	0.03923	5e-05	0	0.00139	0.00068	0.08463	0.00012	0.12154	0.00057	9e-05	0.00199	6e-05	0	0	0	0	0	0	0.00019	0	0.00037	0.00843	0.00235	0.00016	0.00047	0.02952	0.00026	2e-05	0	0	0.00015	2e-05	2e-05	2e-05	0	0
Xanthobacter	0.00044	0.00017	0	0.00033	0	0	0	0	0	0	0.00015	0.00026	0	0	0.00015	0.00065	0	0.00019	0	0.0001	0	0	0.00055	0	0	0.00031	0.00025	0.00043	0.0002	0.00074	0.0004	6e-05	0	0	0	0	0	0	0	0	7e-05	0.00101	0.00048	0.00029	0.0002	0.00044	0.00051	0	0.0011
Xanthomonas	0.00028	0	0.0032	0.00163	0	0.00078	0.00061	0.00034	0.00021	0	0.0014	0.00152	0.00023	0	0.00129	0.00318	0.00073	0.00105	0.00023	0.00037	0	0.0093	0.00702	0.03645	0	0.00454	0.04405	0.01514	0.0093	0.00321	0.01202	0.00071	0	0.0027	0.00045	0.0002	0.00018	0.00018	0	0.00038	0.00018	0.00343	0.00245	0.00176	0.00172	0.00183	0.00374	3e-05	0.00678
Zhongshania	0.00069	0	0	6e-05	0.00021	0	0	0	0	0	0.00012	0	0	0	0	6e-05	0.0001	0	0	7e-05	0	0	0.00011	0	0	0	0	2e-05	0.00032	0.00044	0	8e-05	0	0	0	0	0	0	0	0	0	2e-05	5e-05	0	2e-05	2e-05	0.00067	0	0
Acidihalobacter	0	0.00012	0	0.00033	0	0.00017	0	0	0.00042	0	0	0	0	0	0.00037	0.00024	0.00021	0.00043	0	7e-05	0.00053	0.00061	0.00021	0	0	0.00054	0.00171	0.00021	0.00486	0	0.00439	0.00019	0	0.00076	0	0.00021	0.00017	3e-05	0	0	7e-05	0.00042	0.00044	0.00032	0.00019	0.00028	0.00052	0	0.00011
Acidiphilium	0	0.00011	0	0.00039	0	0	0	0	0	0	0.00011	0	0	0	6e-05	0.00128	0	0.00013	0	0	0.00029	0	0.00011	0	0	0.00032	0	0.00013	0	0	0	3e-05	0	0	0	0	0	0	0	0	6e-05	0.00034	0.00034	7e-05	0.00029	0.00035	0.00082	0	0.00044
Acidipropionibacterium	0	0.00018	0	0.00014	0	0	0	0	0	0	0.00017	0	0	0	0.00033	0.00045	0.00012	0.00028	0.00053	0.00015	0	0	0.00017	0.00047	0	0	0.00021	0.00028	0	0	0.00027	0.00021	0	0	0.00031	0.00021	0	0	0	7e-05	0	0.00069	0.00118	0.001	0.00038	0.00098	0.00079	0	0.00023
Acidisarcina	0	0.00011	0	0	0	0	0	0	0	0.00011	0.00021	0	0	0	0.00011	6e-05	9e-05	0	0	7e-05	0	0	9e-05	0	0	0.00099	0	2e-05	0	0.00079	0	7e-05	0	0	8e-05	0	0	0	0	0	0.00058	0.00015	0.00018	0.00027	6e-05	8e-05	0.0002	0	0
Actinomadura	0	0.00014	0.00192	0.00041	0.00015	0.00036	0	0	0	0	0.00024	0.00068	0	0	0.00102	0.00091	0.0003	0.0004	0	0.00037	0	0.00125	0.00094	0.00034	0.00011	0.00065	0.00042	0.0005	0.00011	0	0	0.00019	0	0	0.0002	0.00047	0	3e-05	0	0.00024	0.00054	0.00176	0.00124	0.00189	0.00151	0.00133	0.00134	0	0.00028
Actinoplanes	0	0.00049	0	0.00073	0	0.00017	0	0	0	0.00023	0.00093	0.00073	0	0	0.00113	0.002	0.0006	0.00092	0.00065	0.00037	0	0.00059	0.00171	0.00076	0	0.00177	0.00065	0.00115	0.0001	0.0009	0.00051	0.00017	0	0.00017	0.0006	0.00037	0	0.00012	0	0.00046	0.0044	0.00398	0.00275	0.00202	0.00289	0.00292	0.00253	0	0.00044
Actinosynnema	0	0.00011	0.00087	0.00016	0	0.00041	0	0	0	0	0.00014	0.00095	0	0	0.00058	0.0005	0.00016	0.00031	0.00021	8e-05	0	0.00161	0.00044	0.0002	0	0.00141	6e-05	0.00035	0	0.00058	0	6e-05	0	0	0	0	0	0	0	6e-05	0.00092	0.00096	0.00063	0.001	0.00089	0.00073	0.00072	0	0.00011
Aeromicrobium	0	0.00013	0.0009	0.00017	0	0	0.00023	0	0	0	0.00025	0	0.00023	0	0.00054	0.0004	0.0001	0.00029	0.00021	0.0003	0.00029	0	0.00102	0.00011	0	0.00059	0.00021	0.00141	9e-05	0	0	0	0	0	0.00037	0.0001	0	3e-05	0	7e-05	0.00065	0.00128	0.00096	0.00056	0.00117	0.00119	0.00075	0	0.00044
Agarivorans	0	0.00012	0	0	0	0	0	0	0	0	0	0	0	0	0	0	0	0	0	0	0	0	0	0	0	0	0	0	0	0	0	0.00011	0	0	0	0	0	0	0	0	1e-05	1e-05	1e-05	0	2e-05	4e-05	2e-05	0	0
Agrobacterium	0	0.00015	0.00174	0.0013	0	0.0005	0	0	0	0.00013	0.00114	0.00017	0	0	0.00031	0.00225	0.00055	0.00055	0	0.00037	0	0	0.0021	0.00074	8e-05	0.00406	0.00064	0.00195	0.0011	0.00079	0.00124	0.00056	0	0.00035	0.00012	0.00075	0.00026	5e-05	8e-05	0.0005	6e-05	0.00244	0.00156	0.00133	0.04423	0.00132	0.00216	0	0.00536
Agrococcus	0	0.00012	0.00091	0.00018	0	0	0	0	0	0	0	0.00018	0	0	0.00036	0.00033	0.00011	7e-05	0	0	0	0	0.00032	0.00012	0	0.00045	0	0.00033	0.00017	0.00104	0	4e-05	0	0	0	4e-05	0	0	0	0.00013	0.00271	0.00096	0.00064	0.00059	0.00081	0.00069	0.00051	0	0.00012
Alcanivorax	0	0.00022	0	0.00051	0	0.00081	0.00044	0.00033	0	0.00011	0.00037	0.00057	0	0	0.00036	0.0006	0.0006	0.00011	0	7e-05	0	0	0.00097	0.0002	0	0.00254	0.00084	0.00023	0.00674	0	0.00427	0.00091	0	0.00056	0	7e-05	0.00016	0	8e-05	0	0.00195	0.00144	0.00121	0.00111	0.00072	0.00094	0.00145	0	0.00025
Algibacter	0	0.00012	0	0.00067	0.00014	0	0	0	0	0	0.00068	0.0005	0	0	7e-05	7e-05	0.00032	0.00049	0	0.00045	0	0	0.00011	0.00059	0	0	0.00028	0	0.00021	0	0	0.00088	0	0.00037	0.00011	0.00022	0.00054	0	8e-05	0.00014	2e-05	4e-05	6e-05	0	0	4e-05	0.00026	0	0.00012
Alienimonas	0	0.00075	0	0.00016	0	0	0	0	0	0	0.00023	0.00017	0	0	0.00016	0.00039	0	0.00035	0	0.00015	0	0	0.00037	0	0	0.00115	6e-05	5e-05	0	0	0	7e-05	0	0	0	0.00018	0.00031	0	0	0	9e-05	0.00062	0.00048	0.00027	0.0002	0.00032	0.00062	0	0
Alistipes	0	0.00016	0	0.00052	0	0.00038	0	0	0	0.00012	0.00096	0.00018	0	0	0.00076	0.0006	0.00042	0.00049	0.00021	0.00043	0	0	0.00176	0	0	0.00117	0.00101	0.00014	0	0	0	0.00148	0	0	0.00028	0.00016	0	0	0	0.00014	0	0.0005	0.00058	0.00024	0.00034	0.00039	0.00125	0	0.00022
Alkaliphilus	0	0.00013	0	0	0	0	0	0	0	0	0.00042	0.00119	0	0	7e-05	0	0.00038	0.00022	0	0.00015	0	0	0.00013	0.00061	0	0	0.00029	2e-05	0.00074	0	0	0.00025	0	0.00018	0	0.00057	0	0	9e-05	0.00015	3e-05	4e-05	3e-05	9e-05	0.00017	8e-05	0.00013	0	0
Allofrancisella	0	0.00012	0	0	0	0	0	0	0	0	0	0.00089	0	0	6e-05	0	0.0001	0.00013	0	0.00015	0	0	0	0.0003	0	0	6e-05	0	9e-05	0	0	4e-05	0	0.00017	0	0.00014	0.0005	0	8e-05	7e-05	0	0	5e-05	0	0	0	3e-05	0	0
Aminipila	0	0.00012	0	0	0	0	0	0	0	0	0.00011	0.00029	0	0	0.00027	6e-05	0	0.00022	0	7e-05	0	0	0.00019	0.00058	0	0.00016	0.0002	3e-05	0	0	0.00027	0.0004	0	0.00033	0.00018	0.0008	0.00053	0	0.00024	0	2e-05	4e-05	0.00011	0.00014	0.00021	8e-05	0.00022	0	0
Aminomonas	0	0.00011	0	0	0	0	0	0	0	0	0.00011	0	0	0	0.00046	0.00013	0.00035	0.00015	0	7e-05	0	0.00109	9e-05	0.0001	0	0.00017	0.00015	5e-05	9e-05	0	0	0.00011	0	0	0.00017	0.00023	0	3e-05	0	0	0	8e-05	0.00045	0.00059	4e-05	0.00014	0.00019	0	0
Ammonifex	0	0.00011	0	0	0	0.00015	0	0	0	0.00113	0.00011	0.00057	0	0	0.00069	0.00011	0.00028	0.00033	0	0.00036	0	0	0.00065	0.0001	5e-05	0.00016	6e-05	0.00035	0.00305	0.00039	0	0.00076	0.00344	0	0	0.00027	0.00282	3e-05	0	0.00038	0	9e-05	0.00418	0.00199	0.00209	0.00156	0.00025	0	0
Anaplasma	0	0.00022	0	0	0	0	0	0	0	0	0	0	0	0	0	5e-05	0.00019	7e-05	0	7e-05	0	0	0	0.0003	0	0.00016	0.00012	0	9e-05	0	0.0005	0	0	0	0.00042	0	0	0	0	0	0	2e-05	4e-05	0	0	2e-05	4e-05	0	0
Antarcticibacterium	0	0.00012	0	0.00026	0	0	0	0	0	0	0	0	0	0	0	0	0	0.00022	0	0	0	0	0	0.00011	0	0.00039	0.0002	2e-05	0	0	0.00026	0.00036	0	0	0	0.00021	0	0	0	7e-05	0.0001	6e-05	7e-05	0	0.0001	4e-05	0.00014	0	0
Aquicella	0	0.00011	0	0.00011	0	0	0	0	0	0	0.00021	0	0	0	0	5e-05	0.00019	0	0	0	0	0	9e-05	0.0001	0	0	0.00012	0	0.00019	0	0.00051	0.00024	0	0	0	0.00014	0.00032	3e-05	0	0	0.0009	2e-05	1e-05	0	0.0001	2e-05	6e-05	0	0
Aquisphaera	0	0.00023	0	0.00022	0.00041	0	0	0	0	0	0.00033	0.00018	0	0	0.00066	0.0006	9e-05	0.00048	0	0.00016	0	0.00161	0.00058	0.0002	0	0.00212	6e-05	0.00013	0.00019	0	0	4e-05	0	0	0	0.00025	0	8e-05	0	8e-05	6e-05	0.00198	0.00081	0.00063	0.00048	0.00092	0.00157	0	0
Archaeoglobus	0	0.00045	0	0.00011	0.00055	0.0003	0.00044	0	0.0002	0	0	0.00058	0.00023	0.00172	0.00011	0	0.00431	0	0.00041	7e-05	0	0.00107	0.00056	0.00701	0.0001	0	0	0	0.00019	0	0	0.0001	0	0.0025	0.0047	0.00715	0	8e-05	0.00024	0.00026	0	1e-05	8e-05	0	6e-05	9e-05	4e-05	0	0
Archangium	0	0.00011	0	0.00012	0	0	0.00034	0	0	0	0.00047	0.00015	0	0	0.00063	0.00041	0.0002	0	0	8e-05	0	0	0.00048	0.0001	0	0.00069	0.00028	0.00018	0	0	0	9e-05	0	0	8e-05	5e-05	0	3e-05	0	0.0002	0.00105	0.00159	0.00063	0.00083	0.00054	0.00064	0.00084	0	0.00022
Arcobacter	0	0.00044	0.00191	0.00057	0.00115	0.00215	0.0006	0.00076	0.00182	0.00011	0.00289	0.00565	0	0.00184	0.0017	0.00029	0.00121	0.00325	0.00022	0.0015	0	0.00113	0.00167	0.00493	0.00015	0.00083	0.05226	0.00026	0.04495	0.03416	0.06563	0.00317	0.00087	0.00458	0.00157	0.00488	0.00438	0.00045	0.00143	0.00249	0.00016	7e-05	0.00063	0.00184	0.00054	0.0005	0.00113	0	0
Avibacterium	0	0.00014	0	0	0	0	0	0	0	0	0	0	0	0	0	0	0.00012	0	0	8e-05	0	0	0	0.00011	0	0	0	0	0	0	0	4e-05	0	0	0	0.0001	0	0	0	0	0	1e-05	3e-05	0	5e-05	2e-05	3e-05	0	0
Azoarcus	0	0.00044	0.00099	0.00555	0	0.00018	0	0	0.0002	0.00087	0.00229	0.00021	0	0	0.00064	0.00227	0	0.00056	0	0.00037	0	0.00054	0.00135	0.00066	0	0.00292	0.00238	0.00063	0.00735	0.00085	0.00323	0.00032	0	0.00218	0.0007	0.00051	0.0006	3e-05	0	0.00023	4e-05	0.00641	0.00159	0.00081	0.00093	0.00121	0.00342	0	0.00223
Azorhizobium	0	0.00012	0.001	0	0	0.00016	0	0	0	0	0.00023	0.00033	0.00025	0	6e-05	0.00043	0	7e-05	0	8e-05	0	0	0.00011	0	0	0	0	0.00022	0.0001	0	0	0	0	0	0	9e-05	0	0	0	0	1e-05	0.00056	0.00029	0.0003	0.00012	0.00027	0.00038	0	0.00104
Azotobacter	0	0.00019	0.00464	0.00021	0.00042	0	0	0	0	0	0.00026	0.00067	0	0	0.00021	0.00038	0.00011	0	0	0.00015	0	0.00054	0.00022	0.00023	0	0.00024	0.00039	0.00033	0.00129	0.00133	0.00113	0.00011	0	0	0	9e-05	0	8e-05	0.00018	0.0002	1e-05	0.00066	0.0008	0.0005	0.00042	0.00056	0.00077	0	0.00022
Bacteriovorax	0	0.00011	0	0	0.00014	0	0	0	0	0	0	0	0	0	0	0	9e-05	0	0	0	0	0	9e-05	0.0002	0	0	0.00018	0	0	0	0	3e-05	0	0	8e-05	0.00022	0	0	8e-05	6e-05	5e-05	1e-05	5e-05	0	2e-05	2e-05	1e-05	0	0.00274
Baekduia	0	0.00014	0	6e-05	0	0	0	0	0	0	0.00032	0	0	0	0.00028	0.00018	0.00059	0.00035	0	7e-05	0.00049	0	0.0004	0.00011	0	0.00018	0	0.00019	0	0	0	7e-05	0	0	0.00018	0.00015	0	0	0	0.00013	0.00062	0.00145	0.00058	0.00053	0.00076	0.00087	0.00045	0	0
Bifidobacterium	0	0.00072	0	0.00108	0.00043	0	0.00062	0.00033	0.00096	0	0.00147	0.00089	0	0	0.00123	0.00142	0.00028	0.0004	0.00023	0.00034	0	0	0.00093	0.00078	5e-05	0.00507	0.00045	0.00037	0.00048	0.00137	0	0.00038	0	0.00037	0.00036	0.00108	0	8e-05	0.0003	0.00036	0.00148	0.00298	0.00531	0.00113	0.00671	0.00146	0.00369	0	0.00025
Blastococcus	0	0.00014	0	0.00012	0	0	0	0	0	0	0	0	0	0	0.00013	0.00054	0	8e-05	0	0.00022	0	0	0.00029	0.00034	0	0	0.00023	0.00146	0	0	0	0	0	0	0	0	0.00019	0	0	0	0.00024	0.00045	0.00041	0.00038	0.00035	0.00043	0.0003	0	0
Bosea	0	0.00012	0	0.00066	0.00014	0.00017	0.00029	0	0	0	0.00034	0.00095	0.00047	0.00242	0.00033	0.00266	0.0002	0.00041	0.00022	0.00047	0	0	0.00116	0.00074	5e-05	0.00139	0.00013	0.00181	0.0006	0.0013	0	0.00023	0	0	0.00026	0.00033	0	6e-05	9e-05	0.00029	0.00029	0.0044	0.00175	0.0006	0.00119	0.00154	0.00247	0	0.00662
Brachybacterium	0	0.00038	0	0.00023	0.00015	0.00016	0.00074	0	0.00021	0	0.00056	0.00016	0.00046	0.00091	0.00028	0.00102	0.0002	0.00056	0.00043	0.00015	0	0.00057	0.00141	0.00055	0	0.00203	0.00026	0.00064	0.00011	0.00183	0	4e-05	0	0.00018	0.0001	0.00019	0	6e-05	0	0.00015	0.00021	0.0014	0.0013	0.00109	0.00102	0.00142	0.00118	0	0.00178
Brachyspira	0	0.00012	0.00088	5e-05	0.00029	0	0.00022	0.00034	0.0002	0	0.00085	0.00089	0	0	0.00021	7e-05	0.00066	0.00067	0	0.00051	0	0	0.00028	0.00111	0	0.0004	0.00363	0	0.00029	0.00042	0.00027	0.00068	0	0.00036	0.00028	0.00092	0.0008	3e-05	0.00034	0.00038	4e-05	0.00013	6e-05	0.00022	6e-05	2e-05	0.00019	0	0
Breoghania	0	0.00012	0	6e-05	0	0	0	0	0	0	0.00011	0.00016	0	0	0	0.00035	0	0	0	0	0	0	0.0001	0.0001	5e-05	0.00035	0.00028	0.00025	0.0002	0.00042	0	0	0	0	0	5e-05	0	0	0	0	7e-05	0.00051	0.00016	0.00014	4e-05	0.00018	0.00034	0	0.00022
Brevefilum	0	0.00011	0	0.00021	0	0	0	0	0	0	0.00063	0	0	0	0.00037	0.00055	9e-05	0.0008	0	0.00044	0	0	0.00046	0.0001	0	0	0	3e-05	0	0.00079	0	0.00038	0	0	0	0	0.00031	0	0	0.00013	0.00023	0.0001	0.00076	7e-05	0.00039	0.00039	0.00085	0	0
Caballeronia	0	0.00022	0	5e-05	0	0	0	0	0	0	0.00016	0	0	0	0	0.00022	0	0.0001	0	0.00015	0	0	0.00018	0.0001	0	0	0	0.00012	0.00016	0	0.00046	0	0	0	0	0	0	0	0	0	0	0.00015	3e-05	0.00013	4e-05	8e-05	0.00019	0	0.00022
Caldilinea	0	0.00022	0	0.0028	0.00014	0.00061	0.00022	0	0	0	0.00265	0.00053	0.00043	0	0.00765	0.00275	0.00037	0.00683	0	0.00553	0.00029	0	0.00182	0.00048	0	0.00066	0.00024	0.00028	0	0.00158	0	0.00313	0	0	0	0.00018	0.00548	0	0.0009	0.00038	0.0015	0.00083	0.05234	0.00127	0.00802	0.08933	0.01781	0	0
Caldisphaera	0	0.00017	0.00194	0	0.00317	0	0.00093	0.00039	0.05181	0	0	0.00043	0.00069	0	0	0	0.00014	0	0.00021	0	0.00063	0.00144	0.00015	0.00183	0	0	0.00013	6e-05	0.00043	0	0	0.00011	0	0.00037	0.00229	0.00054	0	0	0.00402	0.00018	0	1e-05	2e-05	0.00032	3e-05	0	2e-05	0	0
Caldivirga	0	0.00068	0	0.00021	0.04732	0.0003	0.08061	0.00236	0.00512	0.00011	0.00032	0.00114	0.12315	0.01375	7e-05	0	0.00103	0.00034	0.05017	0.00036	0.03083	0	0.00037	0.00132	0	0	0	2e-05	0	0	0	0.00014	0	0.0015	0.00261	0.00113	0.00016	0.00016	0.01844	0.00025	2e-05	0	0	0.0002	2e-05	0	0	0	0
Candidatus Bipolaricaulis	0	0.00102	0	0.00016	0.00028	0	0	0	0	0	0.00022	0.00043	0	0	0.00152	0.00079	0.00394	0.00073	0.00041	0	0	0.02688	0.00066	0.00503	5e-05	0	0	3e-05	0.00232	0.00118	0	0.00094	0	0	0.00094	0.00882	0.00032	6e-05	0	0.00019	4e-05	0.0001	0.0005	0.00068	0.00037	0.00044	0.00013	0	0
Candidatus Blochmannia	0	0.00011	0.00087	0.00017	0	0.0003	0	0	0	0	0.00011	0.00043	0	0	0	6e-05	0.0001	0.00014	0.00021	0.00015	0	0.00054	9e-05	0.0001	0	0	6e-05	5e-05	0.00019	0	0.00025	0.00011	0	0	0	0.00018	0.00032	6e-05	0	0.00032	0.00016	0	7e-05	0.00027	8e-05	7e-05	8e-05	0	0
Candidatus Desulforudis	0	0.00011	0	0.00016	0	0.00031	0	0	0	0	0.00011	0.00058	0	0	0.00027	0.00033	9e-05	0.00013	0	0.00015	0	0	0.00019	0.0001	5e-05	0.00017	0.00031	0.0001	0.00019	0	0	0.00028	0	0	0.00034	9e-05	0	6e-05	0	6e-05	0	0.00011	0.00395	0.00055	0.00071	0.00052	0.00022	0	0
Candidatus Korarchaeum	0	0.00022	0.00174	0	0.00069	0.00045	0.00022	0.00033	0.00273	0	0	0.00057	0.00065	0.00086	0.00016	0	0.0691	7e-05	0.00082	0	0.00086	0	0.00055	0.00197	0	0	0	2e-05	0	0	0	7e-05	0.00086	0.00132	0.00134	0.02448	0.00016	3e-05	0.00041	0.00038	0	0	0	0.0002	0	0	0	0	0
Candidatus Midichloria	0	0.00011	0	0	0	0	0	0	0	0	0	0	0	0	5e-05	6e-05	0	0	0	0	0	0	9e-05	0	0	0	6e-05	0	9e-05	0	0	0	0	0	0	9e-05	0	0	0	0	3e-05	1e-05	3e-05	0	4e-05	2e-05	1e-05	0	0
Caulobacter	0	0.00024	0	0.00042	0.00014	0	0.00023	0	0	0	0.00044	0.00058	0.00024	0.00209	0.00051	0.0015	0.00059	0.00045	0.00022	0.0003	0.0003	0.00062	0.00186	0.00063	5e-05	0.00216	0.00072	0.02115	0.00078	0.00121	0.00078	0.00026	0	0.0005	0.00017	0.00051	0	6e-05	8e-05	0.0002	0.00032	0.00426	0.00157	0.00127	0.00678	0.00114	0.00243	0	0.05015
Cellulophaga	0	0.00012	0	0.00078	0.00014	0	0.00022	0	0	0	0.00054	0	0	0	0.00024	7e-05	0.0001	0.00021	0	0.00064	0	0	0.00011	0.00215	0	0.00066	0.0002	2e-05	0.00019	0	0.00025	0.0014	0	0.00074	0.0001	0.00055	0.00025	3e-05	0	0.0002	0.00032	6e-05	9e-05	9e-05	7e-05	0.00012	0.00022	0	0
Chitinolyticbacter	0	0.00012	0	0.00012	0	0	0	0	0	0	0.00033	0	0	0	0.00011	0	0.0001	0	0	0	0	0	0.00051	0	0	0	0	8e-05	0.0005	0.00042	0.00026	0	0	0	0	0	0	0	0	0	5e-05	0.00019	8e-05	0.00091	0.00021	5e-05	0.00015	0	0.00011
Chitinophaga	0	0.00011	0.00087	0.00298	0	0	0.00022	0	0	0	0.00131	0.00014	0	0	0.00032	0.00069	0	0.00077	0	0.00015	0	0.00054	0.00087	0.00049	0	0.01577	0.00176	5e-05	0.00019	0.00173	0	0.00131	0	0	0.00025	0.00037	0.00016	0	0	0.00013	0.00337	0.00036	0.00024	0.00027	0.0002	0.00017	0.00075	0	0.00033
Chloracidobacterium	0	0.00011	0.00088	0.11892	0	0	0	0	0	0	0.00182	0.00029	0	0	0.02998	0.00756	0.00047	0.00227	0.00021	0.0024	0	0.00109	0.00066	0.0002	0	0.00099	0.00012	5e-05	9e-05	0.00118	0	0.00094	0	0	0	5e-05	0.00079	3e-05	0	0.00019	4e-05	0.00028	0.00052	0.00027	0.00047	0.00061	0.00069	0	0
Chlorobaculum	0	0.00022	0	0.00044	0	0	0	0	0	0	0.0009	0.00014	0	0	0.00043	0.00029	9e-05	0.00034	0.00103	0.00022	0	0	9e-05	0.0003	0	0.00032	0.00037	3e-05	0.00046	0.00079	0	0.00046	0	0.0005	8e-05	0.00013	0.00032	0	8e-05	0	2e-05	0.00027	0.00057	0.00013	0.00018	0.00036	0.00063	0	0
Chlorobium	0	0.00011	0.00179	0.00056	0.00083	0	0	0	0	0	0.00188	0.00028	0	0	0.00057	0.00034	0.00038	0.00084	0	0.00015	0	0	0.00028	0.00021	0	0.00032	0.00093	5e-05	0.00038	0.00367	0.00177	0.00092	0	0.00017	0.0005	0.00064	0.00031	0	0	0	0	0.00012	0.00019	0	6e-05	7e-05	0.00044	0	0
Chloroflexus	0	0.00079	0	0.02758	0.00014	0	0	0	0	0	0.00428	0.00057	0.00022	0	0.00492	0.0034	0.00019	0.04807	0	0.03666	0	0	0.00104	0.00025	0	0.00081	6e-05	0.00064	9e-05	0.00079	0	0.0237	0	0	8e-05	0.00013	0.00207	3e-05	0	0.00032	0.00025	0.00036	0.01958	0.00033	0.00475	0.02993	0.00096	0	0
Christensenella	0	0.00015	0	0.00023	0	0.00035	0	0	0	0	0	0	0	0	0.00017	0.00044	0.00016	0.00018	0	0.00016	0	0	0.00083	0.00027	0	0.00142	0.00013	0.00014	0.00032	0	0	0.00081	0	0	0.00023	0.00014	0	0	0	0.00021	3e-05	0.00037	0.00091	0.00038	0.0005	0.00028	0.00091	0	0
Chromobacterium	0	0.00012	0	0.00065	0	0	0	0	0	0	0.00133	0.00031	0	0	0.00089	0.00097	0	0.00061	0.00021	0.00043	0	0	0.00101	0.00011	0	0.00105	0.00039	0.00055	0.00151	0.0013	0.00109	0.00011	0	0.0015	0.00026	0.00019	0.00018	0	0	0.0002	0	0.0013	0.00087	0.00057	0.00058	0.00064	0.00127	0	0.0003
Chroococcidiopsis	0	0.00012	0	0.00071	0	0	0	0	0	0	0.00034	0.00029	0	0	0.00022	6e-05	0.0001	0.0005	0	0.0003	0	0	0.00149	0.0001	0	0.00016	0	0	0.0001	0	0	3e-05	0	0	0	0	0	0	8e-05	6e-05	0	7e-05	3e-05	7e-05	4e-05	3e-05	0.00014	0	0.00022
Chryseobacterium	0	0.00045	0.00348	0.01154	0.00038	0.00031	0.00071	0.00047	0.00156	0.00024	0.00908	0.00197	0.0012	0.00252	0.00264	0.00131	0.00218	0.00609	0	0.00242	0	0.00234	0.00286	0.00433	0	0.01024	0.00602	0.00184	0.001	0.00217	0.00133	0.00995	0	0.00128	0.00151	0.00385	0.00426	0.00018	0.00078	0.00133	0.00583	0.00091	0.00145	0.00029	0.00084	0.00147	0.00391	0	0.00363
Chthonomonas	0	0.00011	0	0	0	0.00015	0	0	0	0.00011	0.00011	0	0	0	0.00069	0.00027	9e-05	0.0002	0	0.00051	0	0	0.00074	0.0003	0	0.03114	0	5e-05	0.00019	0	0	0.00028	0	0.0005	0.00017	0.00166	0.00136	0	0	0.00019	0.00063	0.0001	0.00132	0.00033	0.00091	0.00167	0.00036	0	0
Clostridioides	0	0.00016	0	0	0	0	0	0.001	0	0	0.00026	0.00066	0	0	0.00067	0	0.00137	0.00055	0	0.00023	0	0	0.00059	0.00151	0	0.00047	0.00071	3e-05	0.00066	0	0.00048	0.00322	0	0	0.00119	0.00208	0.00085	0	0.00043	0.00089	0.0014	7e-05	0.0004	0.00036	0.0002	0.00022	0.00029	1e-05	0
Colwellia	0	0.00036	0.00093	0.00017	0	0.00017	0.00022	0	0	0.00023	0.00036	0.00016	0	0	6e-05	6e-05	0.0001	0.00034	0	0.00022	0	0	0.0001	0.00032	0.0001	0	0.00045	5e-05	0.0003	0.0004	0.00026	0.00051	0	0.00047	9e-05	0.00065	0.00035	6e-05	0.00033	0.00033	0	3e-05	0.0001	0	6e-05	0.00011	0.00011	0	0
Comamonas	0	0.00011	0	0.00153	0.00021	0	0	0	0.00028	0.00011	0.00105	0	0.00041	0	0.00125	0.00232	0.00026	0.00024	0	0.00025	0.00048	0	0.00376	0	0	0.00276	0.0024	0.00076	0.00284	0	0.00071	0.00073	0	0.00192	0.00022	0.00051	0	0	0	0.00099	0.00583	0.00267	0.00208	0.0009	0.00129	0.00168	0.00232	0	0.00999
Confluentimicrobium	0	0.00028	0	0.0002	0	0	0	0	0	0	0	0	0	0	8e-05	9e-05	0	0	0	0.00026	0	0	0.00015	0	0	0	0.00012	0.00016	0.00055	0.00207	0	0	0	0	0	6e-05	0.00024	9e-05	0	0	0	0.00019	0.00029	0	0.00012	0.00018	0.00014	0	0.00026
Croceicoccus	0	0.0002	0	0	0	0	0	0	0	0	0	0	0	0	0.00017	0.00026	0	0.00026	0	0	0	0.00057	0	0.00049	0	0	0	0.00032	0.00015	0	0.00026	0	0	0	0	0	0	4e-05	0	0	0	0.00037	0.00021	0.00038	0.00021	0.00015	0.00046	0	0.001
Cupriavidus	0	0.00025	0.00683	0.008	0.00031	0	0.00112	0	0	0.00029	0.00504	0.00167	0.00026	0.00099	0.00418	0.00952	0.00077	0.00288	0.00022	0.00294	0	0	0.00326	0.00072	0	0.00886	0.00288	0.00442	0.00463	0.00252	0.00406	0.0009	0	0.00634	0.00107	0.00094	0.00046	0.00015	8e-05	0.00063	0.00249	0.01146	0.00617	0.00788	0.00575	0.00605	0.01155	1e-05	0.01274
Curtobacterium	0	0.00039	0.00095	0.00018	0.00016	0.00021	0.00079	0.00036	0	0	0.00013	0.00039	0	0	7e-05	0.00082	9e-05	0.00025	0	0.00026	0	0.00084	0.00011	0.00036	0	0.00049	0.00029	0.00041	0.00013	0.00065	0	0	0	0	0.00021	0.00021	0	4e-05	0	6e-05	0.00018	0.00101	0.00077	0.00031	0.00073	0.00096	0.00075	0	0
Defluviimonas	0	0.00015	0	0.00037	0	0	0	0	0	0.00058	0.00014	0	0	0	7e-05	0.00045	0	0.00018	0	0	0	0	0.00021	0.00019	0.00011	0	0.00022	0.00016	0.00034	0	0	5e-05	0	0	0.0001	0.00022	0	0	0	0	0	0.00042	0.00025	0	0.00021	0.00012	0.00028	0	0.00094
Dehalobacter	0	0.00011	0	0	0	0	0	0	0	0	0.00021	0.00068	0	0	0	0	0	0.00021	0	7e-05	0	0	0.00019	0.0003	0	0.00033	0.00012	2e-05	0.00019	0	0.00025	0.00077	0	0	0	0.00018	0	0	0	0.00015	1e-05	7e-05	0.00028	7e-05	0.00011	3e-05	0.00013	0	0
Dehalogenimonas	0	0.00022	0.00087	0.00011	0	0.00102	0	0	0	0	0.00065	0	0	0	0.00042	0.00053	0.00022	0.00037	0	7e-05	0	0	0.00013	0.0003	0	0.00178	0.00096	0.00017	0	0	0	0.00043	0	0	0	0.0007	0.00016	0	0	0	0.00633	0.00066	0.00179	0.00233	0.00054	0.0011	0.00161	0	0
Delftia	0	0.00019	0	0.00084	0	0.00064	0	0	0	0.00014	0.00021	0.00061	0	0	0.00117	0.00083	9e-05	0.00045	0.00054	0.00016	0	0	0.00022	0	0	0.00037	0.00047	0.00119	0.0005	0	0	0.00013	0	0.0005	8e-05	0.0002	0	5e-05	0.00017	0.00035	0.00491	0.00132	0.0011	0.00143	0.00051	0.00051	0.001	1e-05	0.01129
Desulfitobacterium	0	0.00024	0	0.00031	0	0.00076	0	0	0	0.00012	0.00048	0.00163	0	0	0.00024	7e-05	0.00048	0.00045	0	0.00036	0	0	0.00011	0.00046	0	0.00016	0.00056	0.00033	0.00059	0	0	0.0009	0	0	0.0003	0.00093	0.00101	0	8e-05	0.00029	1e-05	0.00017	0.00057	0.00024	0.0002	0.00018	0.00083	0	0
Desulfobacca	0	0.00011	0	0	0	0	0	0	0	0	0.00064	0	0	0	0.00033	5e-05	0.0001	0.00014	0	7e-05	0	0.00108	9e-05	0.0001	0	0	0.00019	6e-05	0.00019	0.00079	0.00051	0.00026	0	0.00033	0	0.0001	0.00016	0	0	0	0.00061	0.00011	0.00035	0.00014	0.0001	7e-05	0.0009	0	0
Desulfoglaeba	0	0.00011	0.00088	5e-05	0	0	0	0	0	0	0.00032	0	0	0	0.00027	0.00028	0.00053	0.00147	0	0.00026	0	0	0.00037	0.0005	5e-05	0.00016	0.00055	4e-05	0.00028	0.00197	0.00025	0.00034	0	0.00033	0	0.00035	0.00038	0	0	0	1e-05	0.00035	0.00116	0.00053	0.00045	0.00061	0.00225	0	0
Desulfotalea	0	0.00012	0	0	0	0	0	0	0	0	0	0	0	0	0.00028	0	0.0001	7e-05	0	0.00015	0	0	0.00011	0.00011	0	0	0.00016	0	0	0.0005	0	7e-05	0	0	0	0.00014	0	3e-05	0	6e-05	0	2e-05	4e-05	0	2e-05	6e-05	5e-05	0	0
Desulfotomaculum	0	0.00012	0	0.00011	0.0003	0	0	0	0	0.00023	0.00047	0.00015	0.00022	0	0.0004	0.00014	0.00051	0.00035	0	0.00038	0	0	0.0002	0.00074	0	0.00041	0.00052	6e-05	0.00062	0.00082	0.00026	0.00146	0	0	0	0.00066	0.00055	0	8e-05	6e-05	1e-05	0.00037	0.00156	0.00039	0.00013	0.00024	0.00034	0	0
Desulfovibrio	0	0.0004	0	0.00115	0	0.00065	0.00044	0	0	0.00023	0.00138	0.00086	0	0	0.00367	0.0027	0.00146	0.00275	0.00021	0.00232	0.00029	0.00186	0.00377	0.00181	0	0.00245	0.00943	0.00081	0.00315	0.00494	0.00211	0.0017	0.00086	0.00087	0.00077	0.0009	0.00068	0.00012	0	0.00037	0.00045	0.005	0.0058	0.00283	0.00248	0.00293	0.00696	0	0.00011
Desulfurella	0	0.00011	0	0	0	0.00015	0	0	0.00334	0	0	0.00058	0	0	0.00022	6e-05	0.00038	0.0004	0	0.00022	0	0	0.00028	0.0002	0	0	0.00025	0	9e-05	0	0.00025	3e-05	0	0.0091	0	0.00027	0	0	0	0.00019	1e-05	3e-05	0.0001	0	6e-05	7e-05	0.00015	0	0
Devosia	0	0.00011	0	0.0003	0	0	0.00024	0	0	0	0	0.00045	0.00023	0	0.00016	0.00099	0.0001	0.00014	0	0.00022	0	0	0.00068	0.00025	0	0.00067	6e-05	0.01875	0.0001	0.0004	0	0.00027	0	0.00017	0	9e-05	0	0	0	0.0002	0.00078	0.0017	0.00069	0.00069	0.00032	0.00053	0.00099	0	0.00022
Dictyoglomus	0	0.00011	0.00087	0	0	0.0003	0	0	0	0.00034	0.00011	0.00171	0	0	0.00059	0.00011	0.01653	0.00047	0	0.00371	0	0	0.00074	0.11457	0.00019	0	0.00012	0.0001	0.00019	0	0	0.00176	0	0.00052	0.00079	0.00701	0.0339	5e-05	0.00024	0.00089	2e-05	3e-05	0.00023	0.0006	0.00029	0.0002	0.00012	0	0
Duganella	0	0.00013	0.00108	0.00013	0	0	0	0	0.00027	0	0.00041	0	0	0	0.00014	0.00055	0.00011	0.0003	0	0.00025	0	0.00065	0.00036	0	0	0.00024	0.00022	0.00563	0.00013	0.00051	0	0.0003	0	0.00017	0	5e-05	0	0	0	0	0.00043	0.00075	0.0004	8e-05	0.00021	0.00045	0.00077	0	0.00199
Dyella	0	0.00023	0	0.00013	0	0.00032	0.00024	0	0	0	0	0.00045	0	0	0.00024	0.00033	0.00023	0.00023	0	0	0	0	0.00033	0.00121	0	0.00087	0.00054	0.00045	0.00083	0.00041	0.00039	0.00024	0	0.00034	0.00017	0.00023	0	0	0	0.0002	5e-05	0.00054	0.00043	0.0003	0.00028	0.00039	0.00043	0	0.00033
Echinicola	0	0.00026	0	0.00103	0	0	0	0	0	0	0.00055	0	0	0	0.00027	8e-05	0.00033	0.00017	0	0.00016	0.00029	0	0.00013	0.00024	0	0.00123	0.00019	2e-05	0.0001	0	0	0.0006	0	0.00017	0	5e-05	0.00017	4e-05	0	6e-05	0	0.0001	0.00017	0	7e-05	5e-05	0.0003	0	0
Ehrlichia	0	0.00011	0	0	0.00028	0.00061	0	0	0.0002	0	0.00021	0.00028	0	0	0.00011	0	0	0.00027	0	0.00022	0	0	9e-05	0.0003	5e-05	0	0.00012	2e-05	0.00028	0	0	0.00017	0	0	0.00017	0.00018	0.00094	0	8e-05	6e-05	0	1e-05	0.0001	0.0001	3e-05	8e-05	6e-05	0	0
Ensifer	0	0.00024	0.00429	0.00046	0.00038	0.00039	0	0	0	0	0	0.00021	0	0	0.00064	0.00078	0.00013	0.00038	0.00035	9e-05	0	0	0.00067	0.00038	0.00012	0.00059	8e-05	0.00072	0.00011	0	0	0.00027	0	0.00044	0.00018	0.00037	0	4e-05	9e-05	0.00035	0.0001	0.00145	0.00072	0.00029	0.00039	0.00058	0.00092	0	0.00141
Enterococcus	0	0.00071	0.00087	0.00049	0.00064	0	0	0	0.00157	0	0.00157	0.00208	0.00024	0.00235	0.00134	0	0.00127	0.00131	0	0.00043	0.0016	0.00198	0.00125	0.00179	0.00015	0.00251	0.00271	0.00042	0.00171	0.00096	0.00081	0.00162	0	0.00111	0.00064	0.00279	0.00046	0	0.0001	0.00083	0.00053	0.00026	0.00074	0.00193	0.00066	0.00064	0.00103	3e-05	0.00012
Erwinia	0	0.00016	0	0.00021	0.00014	0.0002	0	0	0	0	0.00126	0	0.00022	0	0.00043	0.00034	0.00034	0.00061	0.00021	0.00037	0	0	0.00046	0.00073	0	0.00035	0.00027	0.00012	0.00165	0.00045	0.00322	0.00055	0	0	0.0001	0.00046	0.00032	4e-05	8e-05	6e-05	0.0094	0.00035	0.00036	0.00023	0.00026	0.00021	0.00057	0	0
Exiguobacterium	0	0.00013	0	7e-05	0	0	0	0	0	0.00013	0.00021	0.00069	0	0	0.00032	0	9e-05	0.00042	0	0.00022	0	0	0.00046	0.00062	0	0.00103	0.00079	0.00014	0.00045	0	0	0.0003	0	0	0.00062	0.00031	0	0	8e-05	0	0	0.00011	0.00029	0.0002	0.0153	0.00053	0.00017	0	0.00037
Faecalibacterium	0	0.0005	0	0.00015	0	0	0	0	0	0	0.00035	0	0	0	0.00049	0.00067	0.00054	0.00027	0	0.00034	0	0	0.00088	0	0	0.00062	0.00035	0.00034	0	0.00076	0	0.00053	0	0	0.00083	0.00012	0	0.00013	0	0.00068	0	0.00046	0.0013	0.00127	0.00051	0.00074	0.00082	0	0
Faecalibaculum	0	0.00022	0	0	0	0	0	0	0	0	0	0	0	0	0	5e-05	0	0	0	7e-05	0	0	0	0.0001	5e-05	0	0	5e-05	0	0.00039	0	3e-05	0	0	0.00017	4e-05	0	0	0	0	2e-05	1e-05	8e-05	7e-05	4e-05	0	3e-05	0	0
Fibrella	0	0.00011	0	0.00023	0	0	0	0	0	0	0.00025	0	0	0	0.00016	0.00024	9e-05	0.00015	0	7e-05	0	0	0.00026	0	0	0.00148	0.00031	2e-05	9e-05	0.00041	0.00025	0.00036	0	0	0	0	0	0	8e-05	0	1e-05	0.00016	0.00017	0.00014	5e-05	0.00011	0.0003	0	0.00011
Fimbriimonas	0	0.00011	0	5e-05	0	0	0	0	0	0	0.00116	0	0	0	0.00027	0.00065	9e-05	7e-05	0	0.00015	0	0	0.00083	0.0001	0	0.00016	6e-05	5e-05	0	0	0	3e-05	0	0	0.00017	0.00094	0	0	0	6e-05	0.00092	0.0004	0.00015	0.00033	6e-05	0.00018	0.00105	0	0.00011
Flavihumibacter	0	0.00012	0	0.00107	0	0	0	0	0	0	0.00024	0	0	0	0	0.00019	0	0	0	0.00062	0	0	0.00021	0	0	0.00222	6e-05	0	0	0	0	0.00023	0	0	0	0.0001	0.00016	0	0	0	0.00041	0.0001	1e-05	0	5e-05	2e-05	0.00018	0	0
Frederiksenia	0	0.00015	0	0	0	0	0	0	0	0	0	0	0	0	0	0	0	0	0	0	0	0	0	0	0	0	7e-05	2e-05	0	0.0005	0	4e-05	0	0	0	0.00015	0	0	0	0	0	0	0	0	0	0	2e-05	0	0
Gemmata	0	0.00013	0	0.00022	0	0.00015	0.00022	0	0	0	0.00056	0.00172	0	0	0.0007	0.00129	0.00308	0.0002	0.00021	0.00096	0	0	0.00152	0.0001	0	0.00564	0.00018	0.0003	9e-05	0.00039	0	0.00062	0	0	0.00074	0.00035	0	0	0	0.0008	0.0006	0.0039	0.0032	0.00047	0.00298	0.00405	0.00381	0	0.00044
Geobacillus	0	0.00014	0	0.00018	0	0	0	0	0	0	0.00054	0.00095	0	0	0.00064	0.0007	0.00012	0.00035	0	0.00015	0	0	0.00145	0.0015	0	0.00137	0.00086	0.0013	0.00049	0	0	0.00068	0	0.0002	0.00021	0.00072	0.00016	0	0	0.0007	0.00039	0.00045	0.00101	0.00325	0.00102	0.00054	0.00066	1e-05	0
Gloeomargarita	0	0.00011	0	0.00435	0	0	0	0	0	0	0.00343	0	0	0	0.00097	0.00652	0	0	0	0.00015	0	0	0	0	0	0	0.00048	2e-05	0	0	0	0.00052	0	0	0	9e-05	0	0	0	0	3e-05	5e-05	0.0001	0	0	2e-05	8e-05	0	0
Gloeothece	0	0.00012	0	0.00045	0	0.00016	0	0	0	0	0.00056	0	0	0	0.00022	0.00016	0.00021	0.00014	0	0	0	0	0.00062	0.00031	0	0	0.00034	0	0.0001	0.00061	0	0.00028	0	0.00018	0.00042	9e-05	0.00017	0	8e-05	0	0	8e-05	9e-05	0	2e-05	2e-05	9e-05	0	0
Glutamicibacter	0	0.00029	0	0.00017	0	0	0	0	0.00025	0	0.00011	0	0	0	0.00033	0.00022	0.00027	8e-05	0.00044	0	0	0	0.00022	0.0001	0	0.00106	0.00052	0.00013	0.00012	0	0	0.00016	0	0	0	0.00028	0	0	0	0.00028	2e-05	0.00055	0.00079	0.00039	0.00069	0.00073	0.00055	0	0.00036
Gottschalkia	0	0.00011	0	0	0	0	0	0	0.0004	0	0.00011	0.00015	0	0	5e-05	0	0.00029	0.0002	0	7e-05	0	0.00055	0.00029	0.0002	0	0	0.00019	3e-05	9e-05	0	0.00123	0.00011	0.00094	0	9e-05	0.00037	0.00016	0	0.00016	0.00013	0	1e-05	1e-05	0	0	5e-05	6e-05	0	0
Gryllotalpicola	0	0.00012	0	0	0	0	0	0	0	0	0	0	0	0	0	0.00048	0	0	0	0	0	0	0.0001	0	0	0	7e-05	9e-05	0.00011	0	0	0	0	0.00018	0.00011	5e-05	0	0	0	7e-05	0	0.00024	0.00014	8e-05	7e-05	9e-05	0.00011	0	0.00011
Halalkalicoccus	0	0.00024	0	0	0	0	0	0	0	0	0	0	0	0	5e-05	5e-05	0	0	0	0	0	0	0.00029	0.0001	0	0	0	0	0	0	0	0	0	0	0	5e-05	0	0	0	0	0	4e-05	6e-05	0	0.0001	5e-05	4e-05	0	0
Halanaeroarchaeum	0	0.00012	0.00174	0	0.00016	0	0	0	0.00039	0	0	0	0.00022	0	0	0	0.00011	0	0	0	0	0	0.0001	0.0001	0	0	0	2e-05	0	0	0	0	0	0	0	5e-05	0	0	0	0	0	3e-05	5e-05	0	0.0001	7e-05	4e-05	0	0
Haliangium	0	0.00012	0	0.00033	0	0	0	0	0	0	0.00055	0	0	0	0.00027	0.00051	9e-05	7e-05	0	7e-05	0	0	0.00038	0	0	0.00138	0.0005	0.00014	0	0.00042	0	0.00018	0	0	0.00043	5e-05	0	0	0	7e-05	0.00175	0.00196	0.00062	0.00042	0.00041	0.00064	0.00103	0	0
Halobacterium	0	0.00031	0	0	0	0.00031	0	0	0.0002	0	0.00017	0	0	0	0.00028	0	0	0	0	0	0	0	0.00057	0.00059	0	0	0	7e-05	9e-05	0	0	0	0	0.00026	0.00014	0.00058	0	4e-05	0	0.00023	0	0.00029	0.00025	0.00031	0.00013	0.00049	0.00025	0	0
Halodesulfurarchaeum	0	0.00012	0	0	0.00015	0	0.00044	0	0	0	0	0.00014	0	0.00086	0.00011	5e-05	0	0	0	0	0.00029	0	0	0.0001	0	0.00016	0	3e-05	0	0	0	0	0	0	0	9e-05	0	0	0	6e-05	0	8e-05	0	0	0	3e-05	5e-05	0	0
Haloferax	0	0.00011	0.00087	0	0.00022	0	0.00066	0	0	0	0	0	0	0.0009	5e-05	5e-05	0.00022	0	0.00063	0.00029	0.00029	0	0.00036	0	0	0.00032	0	6e-05	0.00028	0	0	0	0	0	0	0.00036	0	6e-05	0.00011	0.00015	0	0.00021	0.00019	0.0002	0.00023	0.0001	0.00014	0	0.00011
Haloplanus	0	0.00016	0	0	0	0	0.00022	0	0	0	0.00011	0.00075	0.00022	0	0.00025	5e-05	0	7e-05	0.00021	0	0	0	0	0.00021	0	0.00061	0	0	0	0	0	0	0	0	0.0008	0.00025	0	5e-05	0.00015	0.00021	0	0.00025	0.0002	0.00023	0.00013	0.00019	0.00021	0	0
Halorubrum	0	0.00023	0	6e-05	0.00014	0.00029	0	0	0.00021	0	0	0.00103	0	0.00086	0.00011	0.00047	0.00045	0	0.00056	0.00015	0.00029	0	0.00068	0.00024	0	0.00016	0	0.0001	9e-05	0	0	0	0	0.00047	0.00034	0.00021	0	0	0	0	0	0.00041	0.00031	0.00016	0.00027	0.00044	0.00032	0	0.00022
Halovivax	0	0.00012	0	0	0	0	0	0	0	0	0	0	0	0	0	6e-05	0	0	0.00025	0	0	0	0	0	0	0	0	0	0	0	0	0	0	0	0.00011	0.00016	0	3e-05	0	0	0	6e-05	1e-05	7e-05	0	4e-05	5e-05	0	0
Hoyosella	0	0.00012	0	0	0	0.00016	0	0	0	0	0	0	0	0	0	0.00012	0	0	0	0	0	0	0	0	0	0	0	5e-05	0	0	0	4e-05	0	0	0	9e-05	0	6e-05	0	7e-05	3e-05	5e-05	7e-05	0	0.00017	0.00011	6e-05	0	0.00011
Hungatella	0	0.00012	0	0	0	0.00017	0	0	0.0002	0	0.00011	0	0	0	0	6e-05	0.0001	0	0	0	0.00035	0	0.0001	0.00157	5e-05	0	0.00013	2e-05	0	0	0	7e-05	0	0	0.00028	0.00157	0	3e-05	0	7e-05	0	4e-05	5e-05	0.00014	2e-05	2e-05	7e-05	0	0
Hydrogenophilus	0	0.00014	0	0	0	0	0	0	0	0.00036	0.00126	0	0	0	0.00063	0.00015	0	0.00021	0	7e-05	0.0003	0	0.00015	0	0	0.00028	8e-05	2e-05	0.00043	0	0.00029	9e-05	0	0.00082	0	0	0.00084	0	0	8e-05	0.00018	0.0001	0.00065	0.00011	8e-05	0.00104	0.00018	0	0
Hyphomicrobium	0	0.00014	0	0.00029	0	0	0.00023	0	0	0.00012	0	0.00029	0	0	0.00037	0.00109	0.00056	0.00021	0	0	0	0	0.00028	0.0001	0	0.00065	0.00012	0.00032	0.00051	0	0	0.00014	0	0	0.00017	0.00015	0	0	0	0	0.0006	0.0034	0.00049	0.00017	0.00033	0.00041	0.00077	0	0.00056
Hyphomonas	0	0.00011	0.00088	0.00012	0	0.00015	0	0	0	0	0.00021	0.00014	0	0	6e-05	5e-05	9e-05	0.00013	0	7e-05	0	0	0.00022	0	0	0.0002	6e-05	0.00013	9e-05	0	0.0005	7e-05	0	0	8e-05	0.00018	0.00016	3e-05	8e-05	0.00013	0.00153	0.00043	0.00015	0.00028	0.00012	0.00011	0.00037	0	0
Immundisolibacter	0	0.00013	0	0.00012	0	0	0	0	0	0	0	0	0	0	0.0003	0.00018	0	7e-05	0	0.00015	0	0	0.00023	0.00011	0	0.00019	0.00059	0.00092	0.00141	0	0	8e-05	0	0.00036	0	0	0	6e-05	0	0	0	0.00037	0.00021	0.0006	0.0002	0.00019	0.00037	0	0.00022
Intestinibaculum	0	0.00017	0	0	0	0	0	0	0	0	0.00029	0	0	0	0	0.00013	0	0	0	0	0	0	0	0.00067	0	0	0	0	0	0	0.00037	7e-05	0	0	0	7e-05	0	8e-05	0	0	0	2e-05	0	0	5e-05	0.00011	8e-05	0	0
Intestinimonas	0	0.00033	0	0	0	0	0	0	0	0	0	0	0	0	0	0.00031	0	0	0	0	0	0	0	0	0	0	0	0	0	0	0	0	0	0	0	0	0	0	0	0	0	0.00018	0	0	0	0.00029	0.00028	0	0
Intrasporangium	0	0.0004	0	0	0	0.00036	0	0	0	0	0	0	0	0	0.00014	7e-05	0	0	0	0	0	0	0.00021	0	0	0.00042	0.00014	0.00018	0	0	0	0	0	0	0.00021	5e-05	0	0.0001	0	8e-05	0	0.00039	0.00019	0.00017	0.00021	0.00012	0.00029	0	0.00011
Isosphaera	0	0.00011	0	0.00019	0	0	0	0	0	0	0.00032	0.00015	0	0	0.00023	0.00062	0	7e-05	0	7e-05	0	0	0.00019	0.0002	0	0.00277	0	3e-05	0	0	0.00025	3e-05	0	0	0	0	0	0	0	0.00013	1e-05	0.00081	0.00101	0.00022	0.00089	0.00134	0.00168	0	0
Izhakiella	0	0.00012	0	6e-05	0	0	0	0	0	0	0	0	0	0	0.00018	0	0	0	0	0	0	0	0	0	0	0	0.0002	2e-05	0.00052	0	0	0	0	0	0	0	0	0	0	0	0	3e-05	0.0001	0.00016	4e-05	4e-05	9e-05	0	0.00011
Jeotgalibacillus	0	0.00015	0	0	0	0	0	0	0	0	0.00018	0	0	0	9e-05	0	0	0.00016	0	8e-05	0	0	0	0.00015	0	0	0.00018	0	0	0	0	0	0	0.00023	0	0.00012	0	0	0	0	0	1e-05	2e-05	0	9e-05	0	0.00011	0	0
Kibdelosporangium	0	0.00025	0	0.00011	0	0	0.00024	0	0	0	0.00011	0.00033	0	0	0.00023	0.00019	0.0001	0.00014	0	7e-05	0	0	0.0007	0.00011	0	0.00019	7e-05	0.00014	0.0002	0	0.00051	4e-05	0	0	0.00018	5e-05	0	0	0	7e-05	0.00019	0.00049	0.00039	0.00023	0.00044	0.00043	0.00028	0	0.00012
Kluyvera	0	0.00024	0	0	0	0	0	0	0	0	0	0	0	0	6e-05	0.00027	0.00019	9e-05	0	0	0	0	0.00011	0.00011	0	0	7e-05	8e-05	0.0004	0	0.00053	0	0	0	0	6e-05	0	4e-05	0	0	0.00038	7e-05	2e-05	0	0.00011	8e-05	0.00025	0	0
Kurthia	0	0.00014	0	0	0.00016	0	0	0	0	0.00025	0	0	0	0	0.0001	0	0.00023	0	0.00021	0	0	0	0	0	0	0	0.00018	2e-05	0.00011	0	0	0.00017	0.00153	0.00026	0	0.00013	0	0	0	0	0	1e-05	3e-05	0.00018	0.00053	6e-05	8e-05	0	0
Kyrpidia	0	0.00011	0	0.00022	0	0.00015	0.00023	0	0	0.00011	0.00043	0.00014	0	0	0.00011	0.00022	0.00019	0.00013	0	0.00015	0	0	0.00047	0.0001	0	0.00017	6e-05	0.00013	0.00084	0	0	0.00017	0	0.00017	0	9e-05	0	5e-05	0	0.00013	0.00013	9e-05	0.00075	0.00034	0.00045	0.00048	0.00025	0	0
Labrenzia	0	0.00034	0	0.00022	0	0	0.00023	0	0.00021	0	0.00065	0.00016	0	0	0.00016	0.00039	0.0002	0.00021	0	0.00022	0	0	0.0004	0.00032	0	0.00052	0.00013	0.00029	0.0004	0.00042	0	0.00029	0	0.00034	0.00034	0.00023	0	0	0	0	1e-05	0.0006	0.00048	0.00056	0.00026	0.00032	0.0006	0	0.00022
Lachnoclostridium	0	0.00024	0.00387	0.00039	0.00014	0	0	0	0	0.00012	0.00111	0.00027	0.00022	0	0.00133	0.00039	0.00056	0.00066	0	0.00033	0	0	0.00035	0.00067	0	0.00152	0.00057	3e-05	9e-05	0.00144	0	0.00068	0	0.00069	0.00036	0.00027	0.00016	0	8e-05	0.00062	0	0.00021	0.00053	7e-05	0.00024	0.00022	0.00047	0	0
Lawsonia	0	0.00011	0	0	0	0	0	0	0	0	0	0	0	0	0	0	0	0	0	7e-05	0	0	0.00018	0.0001	0	0	0	0	0	0	0	0.0001	0	0	0	0	0.00016	0	0	0	0	0	2e-05	0	0	3e-05	3e-05	0	0
Leadbetterella	0	0.00018	0	0.00118	0	0	0	0	0	0	0.00048	0.0002	0	0	0	0.00017	0	0	0	0	0	0	0	0.00016	0	0.00065	8e-05	0	0	0	0	0.00122	0	0.00017	0	0	0.0002	0	0	8e-05	3e-05	4e-05	3e-05	0.00016	0	3e-05	0.00021	0	0
Leifsonia	0	0.00026	0	0.00011	0	0.0006	0.00025	0	0	0	0.00067	0	0.00023	0	0.0004	0.00067	0.00031	0.00015	0	0	0	0	0.0005	0	6e-05	0.00063	0.00028	0.00054	0.00032	0.00054	0	3e-05	0	0	0.00043	0.0001	0	5e-05	0	0.00021	1e-05	0.00095	0.00093	0.00114	0.00084	0.00116	0.00074	0	0.00012
Lentibacillus	0	0.00024	0	0	0	0	0	0	0	0	0.00024	0.00016	0	0	0.00012	0	0	0	0	7e-05	0	0	0	0.00022	0	0	0.00013	2e-05	0	0	0	4e-05	0	0	0	0.00014	0	0	0	0	0.00019	1e-05	1e-05	0	2e-05	2e-05	6e-05	0	0
Limihaloglobus	0	0.00034	0	5e-05	0	0.0003	0	0	0	0	0.00011	0.00071	0	0	5e-05	0	0	0	0	0	0	0	0.00018	0	5e-05	0	0.00012	2e-05	0	0	0	0.0001	0	0	0	0	0	5e-05	0	0.00013	6e-05	3e-05	5e-05	0	0	3e-05	0.00023	0	0
Listeria	0	0.00011	0	0.00051	0.00023	0	0	0.00036	0	0	0.00093	0.00079	0	0	0.00036	0	0.00114	0.00055	0	0.0003	0.0004	0	0.00027	0.00138	0	0	0.00044	0.00016	0.00059	0	0.00062	0.00073	0	0.00085	0.00043	0.00063	0.0008	0	0.00027	0.00027	0.00042	0.00141	0.00019	0.00093	0.00022	0.00023	0.0005	5e-05	0
Luteibacter	0	0.00011	0	0.00018	0	0.00016	0	0	0	0.00011	0	0	0	0	0.00017	0.00025	0.0001	8e-05	0	9e-05	0	0	0.00031	0	0	0	0.00039	0.00011	0.00109	0	0.00125	0	0	0.00034	0	0	0	0	0	0	3e-05	0.00037	0.00025	0.00043	0.0001	0.00014	0.00036	0	0.00044
Luteimicrobium	0	0.00016	0	0.00013	0.00035	0.00022	0	0	0	0	0.00013	0	0	0	7e-05	8e-05	0.00012	0	0.00024	0.00018	0	0	0.00025	0	0	0.00027	0	2e-05	0.00016	0	0	0	0	0	0	0	0	0	0	0.0001	0	0.00035	0.00032	0	0.0002	0.00037	0.0003	0	0
Lysinibacillus	0	0.00049	0.00118	0.00017	0.00067	0	0.00039	0.00051	0.00051	0.00011	0.00117	0.00127	0	0	0.00024	0.00052	0.0005	0.00017	0	0.00046	0	0.001	0.00042	0.00178	0	0.00035	0.00043	0.00019	0	0	0.00067	0.00118	0	0	0.00064	0.00133	0.00043	0.00019	0.00039	0.00061	8e-05	5e-05	0.00026	0.00044	0.00253	0.00052	0.00029	1e-05	0
Magnetospira	0	0.00011	0	0.00011	0	0	0.00022	0	0	0	0	0	0	0	0.00011	0.00022	0	7e-05	0	0	0	0	0.00019	0.0001	0	0	0	2e-05	0.00048	0	0.00051	4e-05	0	0	0	0	0	0	0	0	0	0.00011	0.00014	0.00021	0.0001	0.0001	0.00014	0	0
Mariniblastus	0	0.00013	0	0	0	0	0	0	0	0	0	0	0	0	0.00021	0	9e-05	7e-05	0	0	0	0	0	0	0	0.00016	6e-05	0	0	0	0	3e-05	0	0	0	0	0	0	0	0	0.00012	0.00086	0.00039	0	0	0.00031	0.00013	0	0
Marinobacterium	0	0.00013	0	0.00013	0	0	0	0	0	0	0.00012	0	0.00049	0	5e-05	0.0003	0.0001	7e-05	0	7e-05	0	0	0.00012	0	0	0	0.00034	0	0.00051	0	0.00054	7e-05	0	0.00053	0	7e-05	0	0	0	9e-05	3e-05	0.00011	8e-05	7e-05	0.00013	0.00016	0.00016	0	0
Marisediminicola	0	0.00012	0	0	0	0	0	0	0	0	0.00022	0	0	0	6e-05	6e-05	0	0.00015	0	0	0	0	0.0002	0	0	0.00107	0	2e-05	0	0	0	4e-05	0	0	0	0	0	0	9e-05	0	0.00016	0.00014	9e-05	7e-05	0.00013	0.00013	8e-05	0	0
Maritalea	0	0.00011	0	0	0	0	0	0	0	0	0	0	0	0	5e-05	6e-05	0	7e-05	0	7e-05	0	0	0.0002	0	0	0	0	5e-05	0	0	0	7e-05	0	0	8e-05	9e-05	0	0	0	0	0	4e-05	8e-05	7e-05	4e-05	7e-05	0.0001	0	0.00011
Meiothermus	0	0.0017	0.00141	0.00226	0	0.00032	0.00025	0	0	0.00045	0.00022	0.00047	0	0	0.00466	0.00061	0.00179	0.00035	0	0.00029	0	0	0.00118	0.00061	0	0.00038	0.00013	0.00052	9e-05	0	0	0.00199	0	0.00026	0	0.00084	0.00095	0	0	0.00038	4e-05	0.0003	0.02849	0.00243	0.00381	0.03151	0.00365	0	0.00011
Mesoflavibacter	0	0.00011	0.00087	5e-05	0	0	0.00022	0	0	0	0.00011	0	0	0	0	5e-05	0	0.00013	0	0.00015	0	0	0	0.0001	0	0	6e-05	0	0	0	0.0005	0.0001	0	0	0	0	0.00016	0	0	0	0	1e-05	1e-05	0	2e-05	2e-05	3e-05	0	0
Methanobacterium	0	0.0006	0	5e-05	0.00014	0	0.00044	0	0.00023	0	0.00011	0.00043	0.00022	0	0.0004	0	0.00042	0.0002	0	0.00015	0	0.00054	9e-05	0.00265	0	0.00016	0	0	0.00266	0	0	0.00674	0	0.00086	0.0005	0.00222	0.00016	0	0.00016	0.00081	0	1e-05	0.00017	0.0002	8e-05	3e-05	0.0004	0	0
Methanocaldococcus	0	0.00018	0.00546	5e-05	0.00051	0.00016	0.00022	0.00078	0.00126	0.00011	0.00042	0.00151	0	0.00346	0.00047	0	0.00191	0.0005	0	7e-05	0.00029	0.00243	0.00032	0.00268	0	0	0.00038	0	0.00072	0	0	0.00018	0	0.00178	0.00181	0.00447	0.00086	6e-05	0.00081	0.00162	0	1e-05	9e-05	0.00024	9e-05	4e-05	0.00013	0	0
Methanofollis	0	0.00011	0	0	0	0	0	0	0	0	0	0.00014	0	0	0	5e-05	0.00015	8e-05	0	0	0	0	0	0.00028	0	0	0	2e-05	0.00021	0.00039	0	3e-05	0	0.00017	8e-05	0.00049	0	0	0	9e-05	0	3e-05	0.00011	0	3e-05	2e-05	0.0001	0	0
Methanosarcina	0	0.00011	0.00087	6e-05	0.00042	0.00015	0.00022	0.00033	0.00039	0.00011	0.00085	0.00103	0.00043	0	0.00043	0.00011	0.00084	0.00074	0.00041	0.00124	0	0.00054	0.00056	0.00148	0	0	0.00037	0.0001	0.00037	0	0.00101	0.00066	0	0.00217	0.00092	0.00135	0.00016	3e-05	0.00069	0.00045	0	8e-05	0.00027	0.00034	0.00019	0.00014	0.00026	0	0
Methanothermococcus	0	0.00018	0	6e-05	0	0	0	0	0	0	0.00011	0	0	0	0	6e-05	0.00058	9e-05	0	0	0	0	0	0.00047	0	0	0	0	0.00046	0	0	8e-05	0	0.00041	0.00122	0.00109	0	0	0	0	0	0	2e-05	0	0	2e-05	2e-05	0	0
Methylococcus	0	0.00012	0	0.0005	0	0	0	0	0	0	0.00045	0.00015	0	0	0.00034	0.00017	0.00023	0.00013	0	0.00029	0	0	0.00032	0.0001	0	0.00035	0.00146	0.0001	0.00163	0	0.00214	8e-05	0	0.00086	9e-05	0	0	0	0	0	3e-05	0.00041	0.00037	0.00053	0.00035	0.00027	0.00057	0	0.00011
Methylocystis	0	0.00012	0.00092	0.00042	0.00028	0	0.00034	0	0	0	0.00045	0	0	0	0.00034	0.00131	0.00031	0.00041	0	0.00016	0	0	0.00059	0.00021	0	0.00167	0.00032	0.00051	0.0001	0.00043	0	0.00019	0	0.00017	8e-05	0.00023	0	4e-05	9e-05	0	0.00016	0.0017	0.00077	0.00073	0.00055	0.00055	0.00098	0	0.00056
Methylomonas	0	0.00024	0	0.00038	0	0.00016	0.00045	0	0	0	0.00022	0.00014	0	0	0.00043	0.00022	0.00023	0.00013	0	0	0	0	0.00061	0	5e-05	0.00084	0.00075	0.00011	0.00298	0.0004	0.00344	0.00029	0	0.0005	9e-05	0.00041	0.00016	0	0	0	9e-05	0.00041	0.00032	0.00022	0.00019	0.00019	0.00066	0	0
Methylosinus	0	0.00012	0	0.00057	0	0	0	0	0	0	0.00012	0.00017	0	0	0.00017	0.00083	0	0.00014	0	0	0	0	0.00011	0.00011	0	0.00022	7e-05	0.00026	0	0	0.00054	0.0002	0	0	0.0001	0.0001	0	3e-05	0	0.00028	3e-05	0.00088	0.00039	0.0003	0.00019	0.00035	0.00063	0	0.00022
Minicystis	0	0.00011	0	0.00075	0	0.00015	0	0.00067	0	0	0.00188	0.00043	0.00044	0	0.00011	0.00067	0	0.00021	0	7e-05	0	0.00054	0.00056	0.00033	0	0.00065	0.00018	0.0001	9e-05	0	0	8e-05	0	0	0.00018	0.00027	0	3e-05	0	0.0002	0.00246	0.00286	0.00056	0.00064	0.0004	0.00047	0.0008	0	0.00044
Mixta	0	0.00014	0	0.00027	0	0	0	0	0	0	0.00018	0.00059	0	0	0.00024	0.00028	0.00023	7e-05	0	0	0	0	0.00012	0	0	0.00026	0.00014	7e-05	0.00069	0	0.00138	0.00013	0	0	0	5e-05	0.00024	0	0	0.00012	0	0.00024	0.00025	0.0001	0.00017	0.00017	0.0004	0	0.00011
Mogibacterium	0	0.00026	0	0.00015	0	0.00029	0	0	0	0	0	0	0	0	8e-05	0	0.00011	0	0	7e-05	0	0	0.00195	0.0005	0	0	0.00049	0	0	0	0	0.00025	0	0	0	0.00025	0	0.0001	0	0	0	5e-05	0.00011	0	0	0	2e-05	0	0
Mucilaginibacter	0	0.00011	0.00088	0.00298	0	0	0	0	0.0002	0.00012	0.00139	0.00015	0.00044	0.00086	0.00029	0.00053	0.00019	0.00136	0.00021	0.00069	0	0	0.00074	0.00063	0	0.00439	0.00172	0.00012	0.00075	0.00086	0.0005	0.00295	0	0.00033	9e-05	0.00046	0.00016	3e-05	0.00024	0.00013	0.00266	0.00044	0.00035	0	0.00014	0.00023	0.00141	0	0.00011
Mycoavidus	0	0.00012	0	0.00011	0	0	0	0	0	0	0	0	0	0	0	6e-05	0	0	0	0	0	0	0.0001	0	0	0.00017	0	0	0	0	0.00026	4e-05	0	0	0	0	0	0	0	0	0	1e-05	3e-05	0	6e-05	2e-05	3e-05	0	0
Mycobacteroides	0	0.00012	0.00087	0.00018	0	0.00034	0	0	0.00028	0	0.0007	0.00064	0	0	0.00067	0.00049	0.0001	0.00032	0	0.00024	0	0	0.00147	0.00012	0	0.00022	0	0.00037	0.00029	0.00048	0	0.00033	0	0.00051	0	6e-05	0.00017	0.00014	0.00016	0.00017	1e-05	0.00058	0.00066	0.00048	0.00047	0.00033	0.00054	0	0
Mycoplasma	0	0.00011	0.00234	0.00085	0.00123	0.0014	0.00068	0.0014	0.00061	0.00045	0.00259	0.00325	0.00022	0.00775	0.00116	0.00041	0.00173	0.00294	0.00041	0.00607	0	0.00282	0.00161	0.00301	5e-05	0.00189	0.00398	0.00025	0.00244	0.00118	0.00431	0.00232	0	0.00289	0.00177	0.00424	0.00346	0	0.00174	0.00221	0.00085	8e-05	0.00056	0.00156	0.00053	0.00071	0.00081	0.00023	0
Myxococcus	0	0.00011	0	0.00065	0	0.00031	0.00041	0.00068	0.00024	0	0.00097	0.00067	0.00044	0	0.00109	0.00124	0.00042	0.0007	0	0.00036	0	0.00055	0.00116	0.00042	5e-05	0.0015	0.00065	0.00044	9e-05	0.00126	0.0005	0.0001	0	0.00033	8e-05	0.00055	0	6e-05	8e-05	8e-05	1e-05	0.0026	0.00156	0.00128	0.00109	0.00132	0.00168	0	0
Natrinema	0	0.00023	0	9e-05	0	0.00017	0.00087	0	0	0	0	0.00014	0.00023	0	0.0003	6e-05	0.00021	0	0	0	0	0	0.00012	0.0002	0.00014	0	0	4e-05	0	0	0	0	0	0	0.00042	0.00027	0	0	0	6e-05	0	0.0002	0.00014	0.00069	0.00014	0.00016	0.00038	0	0
Natronobacterium	0	0.00011	0	0	0	0	0	0	0	0	0	0	0	0	0	0	0	0	0	0	0	0	0	0.0001	0	0	0	0	9e-05	0	0	0	0	0	0	0	0	0	0.0001	0	0	3e-05	0.0001	0	9e-05	4e-05	1e-05	0	0
Nibribacter	0	0.00011	0	0.0002	0	0	0	0	0	0	0	0	0	0	0	0	0	0.00014	0	7e-05	0	0	0.0001	0.0001	0	0.00021	0	5e-05	0	0.00039	0	5e-05	0	0	0	0	0	0	0	0	3e-05	3e-05	1e-05	0	0	8e-05	0.00015	1e-05	0
Nissabacter	0	0.00013	0	0	0	0	0	0	0	0	0	0.00017	0	0	7e-05	0.00013	0.00011	0	0	0	0	0	0	0	0	0.00022	0	2e-05	0.00022	0	0.00061	0	0	0	0	5e-05	0	0	0	0	0	0.00011	0.00015	0.00027	2e-05	6e-05	0.00015	0	0.00011
Nitrosococcus	0	0.00034	0	0.00016	0	0.00016	0	0	0	0.00011	0	0	0	0	0.00055	0.00017	0.00038	0.00054	0	0.0003	0	0	0.0001	0.0003	0	0.00034	0.00208	3e-05	0.00122	0.00159	0.00231	0.00025	0	0.00017	0.00069	0.00041	0	3e-05	0	0	0.00056	0.00015	0.00041	0.00028	0.00026	0.00034	0.00033	0	0
Nitrososphaera	0	0.00022	0.00262	0	0.00028	0.00015	0.00044	0	0.00098	0	0	0.00014	0	0.00086	0	0	0.00037	7e-05	0.00021	0	0	0	0.00065	0.0003	5e-05	0.00048	6e-05	0	0	0	0	0.00041	0	0.00033	0.0005	0.00104	0.00016	5e-05	8e-05	6e-05	0.00064	0.00483	0.00012	0	2e-05	7e-05	5e-05	0	0
Nitrospira	0	0.00013	0	0.00032	0	0	0	0	0	0.00034	0.00021	0.00028	0	0	0.00013	0.00445	0.00028	0.00679	0	0.00029	0	0	0.00041	0.00033	0	0.00092	0.00026	0.00013	0.00019	0	0.00226	0.00024	0	0	8e-05	9e-05	0	4e-05	0	7e-05	0.003	0.00202	0.00074	0.0008	0.00023	0.00079	0.01132	0	0
Niveispirillum	0	0.00012	0	7e-05	0	0	0	0	0.00022	0	0	0	0	0	0.00011	0.00018	0	0	0	0.00015	0	0	0.00024	0.00011	0	0	0	0.00012	0	0	0	0	0	0	0	0	0	0	0	0	1e-05	0.00024	0.00022	8e-05	0.00013	0.00024	0.00032	0	0.00229
Nocardia	0	0.00067	0	0.00108	0.00079	0.00071	0.00072	0	0.00087	0.00012	0.00049	0.00033	0.00097	0.00099	0.00196	0.0037	0.0004	0.00116	0.00088	0.00078	0.00062	0.00056	0.00211	0.00116	0	0.00325	0.00068	0.00161	0.0003	0.00182	0	0.00021	0	0.00051	0.00048	0.0003	0.00043	9e-05	9e-05	0.00059	4e-05	0.00424	0.00367	0.00315	0.00307	0.00347	0.00347	0	0.00089
Nocardiopsis	0	0.00014	0	0.00023	0	0.00018	0	0	0	0.00012	0	0.00031	0.00023	0	0.00055	0.00047	0.0003	0.00037	0	0.00059	0	0	0.00064	0	5e-05	0.00022	0	0.00035	0	0	0	0.00013	0	0	0.0002	5e-05	0	6e-05	0	0.00032	0.0014	0.00091	0.00104	0.00089	0.00089	0.00084	0.00082	0	0
Novibacillus	0	0.00026	0	6e-05	0	0	0	0	0	0	0.00014	0	0	0	0.0002	0	0	0.00015	0	0	0	0	0	0	0	0	0	7e-05	0.00031	0.00045	0	4e-05	0	0.0002	0	5e-05	0	0	0	0	1e-05	3e-05	0.00013	0.00019	0.0001	0.00021	7e-05	0	0
Oceanobacillus	0	0.00025	0.0012	8e-05	0.00046	0.00035	0	0	0	0	0.00015	0.00048	0	0	0	0.00014	0.00012	0.0005	0	0	0	0	0.00011	0.00072	0	0	0.00058	4e-05	0.00034	0	0	0.00028	0	0.00043	0.00013	0.0007	0.00054	0	0.00017	0.00045	0	4e-05	0.00014	7e-05	0.00019	0.00011	0.00016	0	0
Ornithinimicrobium	0	0.00013	0	0	0	0	0	0	0	0	0.00022	0	0	0	0.00023	0.00041	0.0002	0.00037	0.00023	8e-05	0	0	0.00064	0.00011	7e-05	0.00019	6e-05	0.00038	0.00011	0.00207	0	7e-05	0	0	0.00061	0.00011	0.00035	0	0	0.00016	0.0003	0.00092	0.0011	0.0009	0.00098	0.00088	0.00075	0	0.0006
Paeniclostridium	0	0.00013	0	0.00014	0.00016	0.0009	0	0.00051	0	0.00014	0	0.00019	0	0.0013	0	0	0	0.00051	0	7e-05	0.00035	0	0.00013	0.00115	0	0	0.00023	4e-05	0	0.00046	0	0.00236	0	0	0.00019	0.00012	0.00019	0	0	0.00044	0	1e-05	0.00011	0.00019	5e-05	9e-05	6e-05	0	0
Pajaroellobacter	0	0.00011	0	0	0	0	0	0	0	0	0	0	0	0	0	0	0	0.00014	0	7e-05	0	0	0	0	0	0	0	0	0	0	0	0	0	0	0	4e-05	0	3e-05	8e-05	0	0.00046	4e-05	5e-05	0	4e-05	2e-05	6e-05	0	0
Paludisphaera	0	0.00022	0	0	0	0.00015	0	0	0.00059	0	0.00369	0.00421	0	0	0.0004	0.00066	0.00019	0.00021	0.00021	0.00044	0.00115	0	0.0003	0	0	0.00154	0.00012	7e-05	0.00019	0.00469	0	7e-05	0	0	0.00069	6e-05	0.0011	0	0	0.00018	3e-05	0.0014	0.00057	0.00018	0.00034	0.00058	0.00123	0	0.0011
Pantoea	0	0.00013	0	0.00041	0	0.00042	0.00022	0	0	0	0.00058	0.0004	0	0	0.00075	0.00114	0.00011	0.00084	0.00189	0.01744	0	0.00054	0.00076	0.00048	0	0.0021	0.0009	0.00018	0.00372	0.00215	0.0034	0.00093	0	0.00017	0.00019	0.0003	0	3e-05	0.00042	9e-05	0.03726	0.00077	0.00098	0.0006	0.00048	0.00061	0.00137	0	0.00069
Parasedimentitalea	0	0.00011	0	0	0	0	0	0	0	0	0.00011	0	0	0	5e-05	0.00011	0	0	0	0	0	0	0	0	0	0	6e-05	5e-05	0	0.00041	0	7e-05	0	0	0	0	0	0	0	0	0	4e-05	3e-05	0	2e-05	5e-05	5e-05	0	0
Pasteurella	0	0.00062	0	0	0	0	0	0	0	0	0.00023	0.00024	0	0.00157	0.00054	0.00017	0.00015	0.00015	0	8e-05	0	0	0.00034	0	0	0	0.00628	0.00019	0.00026	0.00157	0.0007	0.00014	0	0.00092	0	0.00235	0.00023	0.0001	0	8e-05	0.00029	2e-05	2e-05	0.00025	0	0	0.00018	0	0
Peptoniphilus	0	0.00013	0	0	0	0.00062	0	0	0	0	0	0	0	0	0.00032	0	0.00092	0.00023	0	0.00015	0	0	0.00025	0.00012	6e-05	0	7e-05	8e-05	0	0.00121	0.00066	0.00012	0	0	0.0001	0.00059	0.00018	0	0.00012	8e-05	2e-05	5e-05	0.00026	0.00031	5e-05	7e-05	7e-05	0	0
Persephonella	0	0.00011	0	0	0	0	0	0	0	0.00034	0.00011	0.00014	0	0	0.00011	0	9e-05	7e-05	0	0	0	0.00108	0	0.00039	0	0	0	2e-05	0	0	0	7e-05	0	0.00398	0.00042	0.00085	0.00016	0	0	6e-05	3e-05	1e-05	2e-05	0.00013	0.0001	3e-05	5e-05	0	0
Petrimonas	0	0.00013	0	0.00052	0	0	0	0	0	0	0.00086	0	0	0	5e-05	0	0	0.00014	0	8e-05	0	0	9e-05	0	0	0.00035	0.00012	2e-05	0	0.00079	0.00025	0.00058	0	0	0	0	0	0	0	0	0	2e-05	6e-05	0	0	2e-05	0.00018	0	0
Phreatobacter	0	0.00012	0	0.00053	0	0	0	0	0	0	0.00011	0.00075	0	0	5e-05	0.00131	0.00021	0.00035	0	0.00038	0	0.00076	0.00057	0.00022	0	0.00088	7e-05	0.00104	0	0	0	7e-05	0	0	0	5e-05	0	6e-05	0	0.00021	0	0.00162	0.00069	0.00029	0.00053	0.00052	0.00095	0	0.00077
Plantibacter	0	0.00012	0	0.00012	0	0	0	0	0	0	0.00011	0.00032	0	0	0.00011	0.00012	0.00037	8e-05	0.00021	0.0002	0	0	0.00049	0.0001	0	0.0002	7e-05	0.00026	0.00022	0	0	0	0	0	0	0	0	0	0	7e-05	0.0003	0.00029	0.00029	0.00042	0.00017	0.00021	0.00017	0	0.00022
Pluralibacter	0	0.00013	0	0	0	0	0	0	0	0	0	0	0	0	0.00021	0.00014	0	7e-05	0	0	0	0	0.00026	0.00013	0	0.00055	8e-05	0.00014	0.00079	0	0	0.00018	0	0	0	0.00015	0	0	0	0	0	0.00023	0.0002	0	5e-05	0.00012	0.00032	0	0
Polaromonas	0	0.00012	0	0.00091	0	0.00016	0	0	0	0.00011	0.00032	0.00014	0	0	0.00032	0.00075	0	0.00021	0	0.00022	0	0	0.00019	0.00031	0	0.00086	0	0.00047	0.00072	0	0.00054	0.00011	0	0.00122	0.00017	0.0001	0	3e-05	0	6e-05	0.00058	0.00087	0.00045	0.00034	0.00021	0.00044	0.00062	0	0.00022
Polynucleobacter	0	0.00012	0.00105	0.00034	0	0	0	0	0	0.00012	0.00092	0	0	0	0.00051	0.00018	0.00072	0.0003	0.00021	7e-05	0	0	0.00032	0.00071	0	0.00034	6e-05	0.00018	0.00092	0.00126	0.00168	0.00036	0	0	0	0.00058	0.00018	0	0	7e-05	0	0.0001	0.00012	7e-05	8e-05	9e-05	0.00024	0	0.00035
Pontibacter	0	0.00022	0	0.00164	0	0	0	0.00033	0	0	0.00139	0.00014	0.00022	0	0.00044	0.00061	0	0.00027	0	0.00044	0	0	0.00038	0	0	0.00157	0.00037	8e-05	0.00019	0.00124	0.00025	0.00093	0	0.00033	0.00033	0.00023	0.00016	0	8e-05	0.00038	0.00034	0.00045	0.0003	0.00057	0.00033	0.00028	0.00077	0	0.00011
Porphyrobacter	0	0.00017	0	0.00018	0	0	0	0	0	0	0.00026	0.00017	0	0	0.00018	0.00129	0.00016	0	0	0.00021	0	0.00148	0.00031	0	0	0.00061	0.00024	0.00094	0.0001	0	0.00033	0.00025	0	0	9e-05	0.00036	0	0	0	6e-05	0	0.00274	0.00065	0.00078	0.00291	0.00054	0.0013	0	0.00094
Prevotella	0	0.00043	0	0.00061	0	0.00015	0	0	0.00039	0	0.00081	0.00033	0.00028	0	0.00061	0.0004	0.00039	0.00069	0	0.00055	0	0	0.0008	0.00088	6e-05	0.00063	0.00134	8e-05	0.0002	0	0.00025	0.00152	0	0.00021	0.00025	0.00068	0.00053	3e-05	0	0.00026	0.04132	0.00015	0.00028	0.00036	0.00017	0.00018	0.00079	0	0.00022
Prochlorococcus	0	0.00011	0.00095	0.00033	0	0	0	0	0	0.00011	0.00076	0.00116	0	0.00173	0.00049	0.00011	0.00068	0.00034	0	0.00058	0.00029	0.00109	0.00085	0.001	0	0.00017	0.00025	0.0001	0.00075	0	0.00051	0.00055	0	0.00068	0.00119	0.00101	0.00111	5e-05	0.00016	0.00054	2e-05	5e-05	0.00019	0.00056	0.0002	0.00017	0.00018	0	0
Proteus	0	0.00013	0	0.00027	0	0	0	0	0	0	0.00153	0.00053	0	0	0.00073	0.00024	9e-05	0.00032	0.00024	0.00023	0	0.00416	0.00205	0.00201	5e-05	0.00087	0.00079	3e-05	0.00185	0.00175	0.00153	0.00106	0	0.00017	0.00244	0.00108	0.00069	0	0.00072	0.00039	0.00074	0.00016	0.00042	7e-05	0.00026	0.00025	0.00072	0	0.00011
Pseudarthrobacter	0	0.00071	0	0.00035	0.00015	0	0	0	0	0.00012	0.00024	0.00029	0.00024	0	0.0003	0.00065	0	0.00043	0.00022	0.00031	0	0	0.00111	0.00035	0	0.00062	0.00025	0.00058	0.00064	0	0	0.00021	0	0	0.00074	0.00027	0.00017	0	0.0001	0.00027	4e-05	0.00062	0.00053	0.00098	0.00056	0.00073	0.00059	0	0.00027
Pseudothermotoga	0	0.01617	0.00087	0.00011	0	0.00082	0	0.00033	0.00947	0.00736	0.00011	0.00137	0	0	0.05136	0	0.00056	7e-05	0	0.00029	0	0.00161	0.00046	0.00393	6e-05	0.00048	6e-05	2e-05	0	0	0.00025	0.01046	0	0.0065	0.00042	0.00258	0.00205	0	0	0.0002	4e-05	2e-05	8e-05	0.00027	0.0001	3e-05	0.00011	0	0
Psychrobacter	0	0.00011	0	0.00038	0.00014	0.0003	0.0015	0	0	0	0.00032	0.00101	0	0	0.00016	0	0.00134	0.00013	0	0.00022	0	0.00109	0.00038	0.0004	0	0	0.00062	2e-05	0.00104	0.0008	0.00162	0.00018	0	0	0.0004	0.00014	0.00016	5e-05	0	0.00026	2e-05	6e-05	0.00014	7e-05	4e-05	5e-05	0.00016	0	0
Pyrodictium	0	0.00024	0	0	0.00017	0	0.00089	0.00136	0	0	0	0.00114	0.00032	0.00106	9e-05	0	0.00096	0	0	0	0	0.00063	0	0.00053	0	0	0	0	0	0	0	0.00017	0	0.00255	0.00721	0.00239	0	0.0002	0.00013	0.00052	0	2e-05	4e-05	0.00034	3e-05	2e-05	0	0	0
Rathayibacter	0	0.00012	0	0.00035	0	0	0	0	0.00021	0.00023	0.00032	0.00035	0	0	0.0008	0.00084	0.00012	0.0008	0.00048	0.00021	0	0	0.00113	0.00065	0	0.00168	0	0.00112	0.00022	0.00223	0	7e-05	0	0.00018	0.00011	0.00074	0.00035	0	0	0.00014	0	0.00197	0.00153	0.00128	0.0014	0.00173	0.00134	0	0.00011
Rhodoferax	0	0.0004	0	0.00134	0	0.00068	0.00023	0	0.00024	0.00088	0.00046	0	0.00023	0	0.00093	0.00167	0.00019	0.00031	0.00022	0.00037	0	0	0.00129	0.00079	0	0.00134	0.00053	0.00129	0.00136	0.00044	0.00082	0.00011	0	0.00204	0.00034	0.00014	0.00017	0.00014	8e-05	7e-05	0.00029	0.0018	0.00114	0.00053	0.00063	0.00091	0.00171	1e-05	0.00152
Rhodothermus	0	0.00034	0	0.00043	0	0.00061	0	0	0	0.00011	0.00068	0.00143	0	0	0.0015	0.00093	9e-05	0.00107	0	0.00032	0	0.00054	0.00871	0.00039	5e-05	0.00097	0.00049	0.00069	0.00019	0.00079	0	0.00453	0	0	0.00059	0.00103	0	5e-05	0	0.00095	8e-05	0.00041	0.00282	0.00294	0.00293	0.00293	0.0006	0	0.00011
Rippkaea	0	0.00023	0	0.00032	0	0	0	0	0	0	0.00107	0	0	0	0.00011	0.00011	0.00014	7e-05	0	0	0	0.00088	0.00041	0	0	0	0.00012	2e-05	0	0	0	3e-05	0	0	0.00025	0.00014	0.00025	0	0	0	0	7e-05	1e-05	0	5e-05	2e-05	7e-05	0	0
Rodentibacter	0	0.00012	0	0	0	0	0	0	0	0	0	0	0	0	0	0	0	7e-05	0	0	0	0	9e-05	0	0	0	0	0	0.00042	0	0.00028	0	0	0	0.00019	5e-05	0	0	0	0	0	1e-05	0	0	0	0	7e-05	0	0
Roseiflexus	0	0.00101	0	0.05623	0	0.00228	0.00044	0	0.00039	0	0.25014	0	0.00022	0	0.25389	0.25596	0.00066	0.20896	0.00021	0.231	0	0.00054	0.00383	0.00064	5e-05	0.00183	0.00067	0.00024	0.00019	0.00079	0.00025	0.00397	0	0	0.00017	0.00018	0.0096	0	0	0.00026	0.00125	0.00064	0.00265	0.00072	0.00059	0.00211	0.002	0	0.00011
Roseovarius	0	0.00013	0	0.00033	0.00014	0	0	0	0	0	0.00028	0.00046	0.00045	0	0.00027	0.00053	0.00013	0.00052	0	0.00016	0	0	0.00117	0.00025	0	0.00066	0.00042	0.00045	9e-05	0.00139	0	0.0001	0	0.00018	0	0.00015	0	0	0	8e-05	0.00038	0.0019	0.00099	0.00025	0.00059	0.00051	0.00182	0	0.00069
Ruthenibacterium	0	0.00017	0	9e-05	0	0	0	0	0	0	0	0	0	0	0.0003	0	0	0	0	9e-05	0	0	0.00016	0	0	0	0	7e-05	0	0	0	0.00036	0	0	0	0	0	0	0	0	0	0.0004	0.00064	0	9e-05	0.00052	0.00018	0	0
Saccharomonospora	0	0.00013	0.00091	0.00019	0.00014	0.00035	0.00025	0	0.00021	0	0.00035	0	0	0.00086	0.00028	0.00101	0.0001	0.00014	0.00032	0.00037	0	0	0.00119	0.00065	0	0.00059	0.00026	0.00051	0.0001	0	0	9e-05	0	0.00017	0.00018	0.00033	0	4e-05	0	0.00017	0.00114	0.00127	0.00094	0.00135	0.00112	0.00112	0.00091	0	0.00069
Saccharothrix	0	0.00028	0.001	0.00018	0	0.00021	0.0009	0	0	0	0.00038	0.00042	0	0	0.00054	0.00087	0.0001	0.00032	0.0005	0.00015	0.00035	0.00152	0.00135	0.0005	0	0.00092	0.00022	0.00085	0.00011	0.00099	0	5e-05	0	0	0.00011	5e-05	0	3e-05	0	0.00055	0.00012	0.00143	0.001	0.00134	0.00108	0.00087	0.00091	0	0
Salinibacter	0	0.00011	0	0	0	0	0	0	0	0	0.00011	0	0	0	0.00016	5e-05	9e-05	0.00033	0	0.00015	0	0	0.00055	0.0003	0	0.00016	0.00049	0.0001	9e-05	0	0	0.00024	0	0	0.00017	9e-05	0	0	0	0	0.00011	0.00024	0.00035	0.00027	0.00029	0.00021	0.0003	0	0
Selenomonas	0	0.00011	0	0.00022	0	0	0	0	0	0	0.00076	0.0003	0.00022	0	0.00045	0.0004	0	0.00034	0	0.00022	0	0.00055	0.00059	0.00021	0	0.00056	0.00076	0.00015	0.00038	0.00079	0.00026	0.0004	0	0	0.00035	0.00042	0.00032	0	0	0	0.0006	0.00027	0.0006	0.00076	0.00041	0.00043	0.0004	0	0
Serinicoccus	0	0.00014	0.00123	0.00039	0.00033	0	0.00029	0	0	0.00012	0	0.00017	0.00074	0	0.00018	0.00058	0	0.00024	0.00047	0.00016	0	0	0.00056	0.00011	0	0.00087	0.00021	0.00048	0.00025	0.00062	0	0.00013	0	0	0	0.00022	0.0002	0	0	0.0001	0.0002	0.00111	0.0011	0.00131	0.00106	0.00112	0.0008	0	0.00024
Serratia	0	0.00011	0	0.00079	0.00014	0.00063	0	0.00036	0.0004	0	0.00183	0.00017	0.00022	0	0.00128	0.00192	0.00095	0.00111	0.0027	0.00696	0	0.00064	0.00243	0.00067	0	0.00366	0.00071	0.00068	0.00653	0.00085	0.00802	0.00079	0	0.00036	0.00036	0.00022	0.00016	3e-05	8e-05	0.00035	0.00467	0.00155	0.00185	0.002	0.00125	0.00145	0.00204	0	0.05235
Shewanella	0	0.00025	0.00193	0.0005	0.00046	0	0.00248	0	0.00041	0	0.00239	0.00065	0.00142	0	0.00077	0.00037	0.00125	0.00138	0.00021	0.0009	0.00137	0	0.00202	0.00164	0	0.00108	0.00244	0.00048	0.00803	0.00332	0.01033	0.00127	0	0.00113	0.00183	0.00089	0.00083	0.00015	0.00053	0.00035	0.00055	0.00054	0.00068	0.00074	0.00057	0.00059	0.00128	0	0.00079
Slackia	0	0.00011	0	0	0	0	0	0	0	0	0	0	0	0	0	5e-05	0	7e-05	0	0.00015	0	0	9e-05	0	0	0	0	0	0	0	0	0	0	0	8e-05	0	0	0	0	0	0	8e-05	6e-05	0.0002	4e-05	0.00011	0.00012	0	0
Sphingobacterium	0	0.00016	0	0.00286	0	0	0.00022	0	0	0.00028	0.00251	0.00054	0	0	0.00081	0.00058	0.00027	0.00161	0	0.00092	0	0.00117	0	0.00084	8e-05	0.00633	0.00168	0	0.00054	0.00158	0.00025	0.00303	0	0.00033	0.00035	0.00131	0.00052	4e-05	0.00025	0.00022	0.01726	0.00023	0.00035	0.00022	0.00025	0.00037	0.00093	0	0.00097
Sphingobium	0	0.00013	0.00087	0.00197	0	0	0.00048	0	0	0	0.00172	0.00123	0	0	0.00194	0.00576	0.00053	0.00102	0	0.00103	0	0	0.00339	0.00024	0.0001	0.00497	0.00218	0.00435	0.00117	0.00352	0.00243	0.00086	0	0.00038	0.00041	0.00058	0.00066	0.00023	0	0.00044	0.00092	0.00623	0.00381	0.00242	0.00334	0.00334	0.00656	0	0.02261
Sphingopyxis	0	0.00014	0	0.00079	0	0	0	0	0.0002	0.00031	0.00075	0.00046	0.0006	0	0.00064	0.0031	0.00043	0.0007	0	0.00037	0	0	0.00136	0.00049	0	0.00246	0.00164	0.00261	0.00112	0.00083	0.00102	0.0004	0	0.00017	0.00017	0.00073	0.00062	0	0.00026	0.00078	0.00028	0.00345	0.00155	0.00111	0.00106	0.00121	0.00312	0	0.00735
Spiroplasma	0	0.00023	0	0.00027	0.00055	0.00081	0.00113	0.00107	0.0002	0.00011	0.00144	0.00123	0.00022	0.00174	0.0005	0.00017	0.00076	0.00123	0.00021	0.00087	0.00029	0.0006	0.00029	0.00124	0	0.00033	0.00079	0.0001	0.00091	0.00121	0.00078	0.00078	0	0.00123	0.00069	0.0014	0.00148	3e-05	0.00082	0.0009	0.0003	3e-05	0.00028	0.00064	0.00028	0.00023	0.00029	0	0
Sporosarcina	0	0.00026	0.00211	8e-05	0	0	0.00034	0	0	0	0.00093	0.00063	0	0	0.00037	0.00034	0.00011	0.00014	0	0.00032	0	0	0.00029	0.00049	0	0.00074	0.00055	0.00011	0.00045	0.00099	0.00031	0.00059	0	0	0.00025	0.00044	0.00038	0	0	0.00034	0.00114	5e-05	0.00013	0	0.00089	0.00039	0.00024	0	0
Stappia	0	0.00012	0	6e-05	0	0.00016	0	0	0	0	0.00011	0.0003	0	0	0.00022	0.00051	0	0.00014	0	0	0	0	0.00043	0	5e-05	0.00052	0.00013	0.00043	0.0003	0.00127	0.00027	4e-05	0	0	9e-05	9e-05	0	7e-05	0	0.00015	0.00012	0.0007	0.00051	0.00037	0.00038	0.0004	0.00053	0	0
Sterolibacterium	0	0.00015	0	6e-05	0	0	0	0	0	0	0.00014	0	0	0	0.00069	0.00021	0	7e-05	0	0.00015	0	0	0.00015	0	0	0.0007	0.00022	3e-05	0.00054	0	0.00143	4e-05	0	0	0	0	0	0	0	0	0	0.00131	0.00015	0.0001	0.00013	0.00017	0.00022	0	0.00012
Stigmatella	0	0.00011	0.00088	0.00037	0	0	0	0	0	0	0.00028	0.00035	0	0	0.00031	0.00039	0.00011	7e-05	0	0.00018	0	0	0.0005	0.00035	5e-05	0.00115	8e-05	9e-05	0	0	0	0.0001	0	0	0	5e-05	0.00016	0.00021	0	0.00029	7e-05	0.0013	0.00064	0.00053	0.00026	0.00036	0.00063	0	0
Streptosporangium	0	0.00013	0	0.00029	0	0.00053	0.00026	0	0	0	0.00035	0.00017	0	0	0.0002	0.00083	0.00049	0.0003	0	0.00035	0	0.00062	0.00079	0	0	0.00088	0.00014	0.00039	0.00011	0.00047	0	9e-05	0	0	0.00031	0.00015	0	3e-05	0	8e-05	0.00223	0.00107	0.00121	0.00114	0.00096	0.0011	0.00085	0	0.00026
Sulfitobacter	0	0.00026	0	0.00024	0	0	0	0	0	0	0.00068	0.00025	0	0	0.00036	0.00076	0	0.00045	0	0.00063	0	0	0.00092	0.0001	0	0.00057	0.0003	0.00052	0.00044	0.00083	0.00108	0.00021	0	0.00017	0.00076	7e-05	0.00016	6e-05	0	8e-05	4e-05	0.00084	0.0009	0.00109	0.00044	0.00045	0.00081	0	0.0006
Sulfolobus	0	0.00011	0.20038	0.00032	0.24665	0.00076	0.02366	0.20818	0.03027	0.00068	0	0.00283	0.06207	0.16334	8e-05	0	0.00203	0.00073	0.02597	0.00051	0.05439	0.00243	0.00037	0.004	0	0.00193	0.00018	0.00071	0.00012	0	0	0.00035	0.0043	0.04806	0.05617	0.00368	0.00031	0.00016	0.31273	0.00606	0	0	0.00015	0.00594	8e-05	0.00013	7e-05	0	0
Sulfuracidifex	0	0.00024	0.00785	0	0.00179	0	0.00109	0.00334	0.00488	0	0.00011	0.00043	0.00174	0.00172	5e-05	5e-05	0.00037	0	0.00205	0	0.00201	0.00054	9e-05	0.00039	0	0	0	3e-05	0	0	0	7e-05	0	0.00083	0.00192	0.00059	0	3e-05	0.0051	0.00051	0	0	2e-05	0.0004	0	2e-05	0	0	0
Symbiobacterium	0	0.00011	0	0	0	0.0003	0	0	0	0	0.00032	0	0	0	0.00048	0.00016	0.00028	0.0002	0	7e-05	0	0	0.00046	0.00039	0	0.00049	6e-05	0.00035	0.00028	0.00039	0.00025	0.00024	0	0	0.00025	4e-05	0	0	0	6e-05	0.00016	0.00047	0.00125	0.00195	0.00101	0.00105	0.00042	0	0
Synechococcus	0	0.00618	0	0.0601	0.00041	0.0022	0.00174	0	0	0.00048	0.06812	0.00097	0	0.00088	0.11592	0.00429	0.00068	0.00153	0.00041	0.00127	0	0.0006	0.00388	0.00148	5e-05	0.00193	0.00739	0.00054	0.0011	0.00199	0.00075	0.13552	0	0.00113	0.00102	0.0014	0.0015	6e-05	0	0.00091	0.00769	0.00135	0.00416	0.00187	0.00118	0.00664	0.00165	0	0.00044
Synechocystis	0	0.00012	0	0.00115	0	0	0	0	0	0	0.00247	0	0	0	5e-05	0.00017	0.00012	7e-05	0	0	0	0	0.00056	0	0	0	0.00149	0	0.00028	0	0	0.00014	0	0	8e-05	0.0004	0	0	0	0	0	0.0002	5e-05	9e-05	0	9e-05	8e-05	0	0.00011
Terribacillus	0	0.00012	0	0	0.00015	0	0	0	0	0	0	0	0	0	0	0	0	0	0	0	0	0	0	0	0	0	0	7e-05	0.0001	0	0	4e-05	0	0	0.0001	0	0	0	0	0	0	1e-05	3e-05	0	0.00012	2e-05	4e-05	0	0
Thalassospira	0	0.00023	0.00186	0.00023	0	0.0003	0	0	0	0	0.00011	0.00107	0	0	0.00043	0.00011	0	0.0002	0	0.00031	0	0.0006	0.00061	0.0001	5e-05	0.00071	0.00026	2e-05	0.00038	0.00104	0.0006	9e-05	0	0	0	0.00029	0.00019	5e-05	0	0.00025	1e-05	0.00018	0.00027	7e-05	7e-05	0.0001	0.00031	0	0.00022
Thauera	0	0.00039	0	0.00379	0.00023	0	0	0	0.00025	0	0.00335	0.0011	0	0	0.00139	0.00399	0.00075	0.00077	0	0.00022	0	0.00054	0.00109	0.00031	0	0.00229	0.00384	0.00074	0.00491	0	0.00451	0.00041	0	0.00294	0	0.0004	0.00031	0.0003	0	0.00068	4e-05	0.00484	0.00248	0.0016	0.00133	0.00252	0.0048	7e-05	0.00109
Thermacetogenium	0	0.00038	0	0.00015	0	0	0	0	0	0.00081	0.00238	0.00101	0	0	0.00169	0.00038	0.00212	0.0008	0	0.00029	0	0.00184	0.00144	0.00036	0	0.00223	0.00012	8e-05	0.00095	0	0	0.00087	0.00194	0	0	0.00272	0.00225	0	0	0.00014	3e-05	0.00024	0.00427	0.00177	0.00086	0.00091	0.00064	0	0
Thermaerobacter	0	0.00034	0.00088	5e-05	0	0.00077	0	0.00034	0	0	0.00032	0.00143	0.00022	0	0.00113	0.00055	0.00038	0.00094	0	0.00036	0	0	0.003	0.00079	5e-05	0.00263	0.00018	0.00447	0.00077	0	0	0.00045	0	0	0.00042	0.0005	0	5e-05	8e-05	0.00063	0.00023	0.00077	0.00582	0.01237	0.00639	0.00398	0.00098	0	0.00011
Thermanaerovibrio	0	0.00012	0	0.00033	0	0	0	0	0	0	0.00043	0.00017	0.00069	0	0.00026	0.00025	0.00022	0.00093	0	0.00051	0	0	0.00023	0.00032	5e-05	0	0.0003	0.00012	0	0.00081	0	0.0002	0	0.00017	0.00017	0.00066	0.00048	0	0	0	0	7e-05	0.00037	0.0005	0.00012	0.00021	0.00045	0	0.00011
Thermodesulfatator	0	0.00034	0	0	0	0	0	0	0	0.00023	0.00032	0.00014	0	0	0.00011	0	9e-05	0.00033	0	0.00052	0	0	9e-05	0.00059	0	0	0	0	9e-05	0	0	0.00024	0	0.00067	8e-05	0.00086	0.00016	8e-05	0	6e-05	0	2e-05	8e-05	0	2e-05	5e-05	5e-05	0	0
Thermogutta	0	0.00031	0	0.00011	0	0	0	0	0	0	0.00021	0.00014	0	0	0.00155	0.00068	0.00187	0.0016	0	0.00088	0	0	0.0012	0.00042	0	0.00141	0.00018	5e-05	0	0	0	0.00014	0	0	0.00034	0.00023	0.00016	0	0	0.00339	6e-05	0.02278	0.00064	0.00531	0.00025	0.00935	0.00181	0	0
Thermomicrobium	0	0.00034	0	5e-05	0	0.00015	0	0	0	0	0.00011	0.00028	0	0	0.00846	0.00016	0	0.00013	0	0.00015	0	0	0.01956	0.0002	0	0.00081	0	0.00414	0	0.00039	0	0.00252	0	0	0	0.00018	0	5e-05	0	0.00013	0.00322	0.00014	0.002	0.00339	0.00904	0.00368	0.00014	0	0
Thioflavicoccus	0	0.00012	0	0.00011	0	0.00016	0	0	0	0	0.00011	0.00029	0	0	6e-05	0.0008	0.0001	0.00014	0	0.00024	0	0	0.00049	0	0	0.00034	0.00058	3e-05	0.00116	0	0.0016	0.00022	0	0.00034	9e-05	5e-05	0	3e-05	0	0	9e-05	0.00064	0.00024	0.00021	0.00014	0.00043	0.0003	0	0.00011
Thiomonas	0	0.00012	0	0.00108	0	0	0	0	0	0.00103	0.00021	0	0.00022	0	0.00032	0.00037	0.00097	0.00023	0	0.00029	0	0	0.00048	0	5e-05	0.00084	0.00046	0.00031	0.00084	0	0.00051	0.00012	0	0.13107	0.00026	5e-05	0.00017	0	8e-05	0.00013	0.00072	0.00064	0.00051	0.00033	0.00034	0.00037	0.00095	0	0.00033
Thioploca	0	0.00011	0	0	0.00014	0	0	0	0	0.00011	0.00011	0	0	0	0	6e-05	0.00019	0.00013	0	0	0	0	0	0.0001	0	0	6e-05	0	0.00019	0.00039	0.00051	0	0	0.00017	0	5e-05	0.00016	0	0	6e-05	0	2e-05	1e-05	0	0	3e-05	7e-05	0	0
Tissierella	0	0.00012	0.00147	7e-05	0.00017	0.00024	0	0	0	0	0.00028	0.00041	0	0	0.00014	0	0.00043	0.00059	0	7e-05	0	0	0	0.00067	0	0	0	5e-05	0.00023	0	0.0003	0.00017	0	0.00023	0.00013	0.00053	0.00082	0	0.00017	0.00022	0.00017	2e-05	2e-05	0	0	2e-05	0.00014	0	0
Tistrella	0	0.00098	0	0.00052	0	0	0	0	0	0	0.00028	0	0.00044	0	0.00029	0.00172	0.00024	0.00019	0.00028	0.00038	0.00039	0	0.00037	0.00059	0	0	0.00034	0.0004	0	0	0	0.00031	0	0	0	8e-05	0.00078	0.00018	0	0	2e-05	0.00111	0.0014	0.00065	0.00038	0.00083	0.00137	0	0.00012
Treponema	0	0.00011	0	0.00039	0.00041	0.00032	0	0	0	0.00012	0.00138	0.00029	0	0	0.00036	0.00039	0.0002	0.0022	0.00021	0.00067	0	0.00136	0.0007	0.0008	0	0.00163	0.0007	7e-05	0.00041	0.00039	0.00025	0.00094	0	0.00017	0.00017	0.00104	0.00238	0	0.00027	0.00021	2e-05	0.00027	0.00059	0.00055	0.00041	0.0002	0.01071	0	0.00011
Tsukamurella	0	0.00014	0	0	0.00036	0	0	0	0	0	0.00028	0.00062	0	0	0.00014	0.00058	0	0	0.00049	0	0	0.00065	0.00121	0.00026	0	0.00063	0.00023	0.00024	0	0.00099	0	6e-05	0	0.0002	0.00091	5e-05	0.00059	3e-05	0.00039	9e-05	0	0.00082	0.00066	0.00045	0.00045	0.00069	0.00053	0	0.00011
Turicibacter	0	0.00012	0	7e-05	0	0	0	0	0	0	0	0.00053	0	0	0.00013	0	0	0.00014	0	0.00015	0	0	0	0.00108	0	0.00023	0.00026	0	0.00011	0	0	0.00442	0	0	0	0.00023	0.00072	0	0.00011	0.00015	0.00017	1e-05	3e-05	0	7e-05	4e-05	9e-05	0	0
Tuwongella	0	0.00024	0	0.00038	0	0.0003	0	0	0	0	0.00065	0	0	0	0.00045	0.00023	0	0.00067	0	8e-05	0	0	0.00061	0.00045	0	0.00643	0.00024	5e-05	0	0	0.00025	0.00034	0	0	0	0.00014	0	0	0	0.00054	0	0.00052	0.00036	0.00069	0.00043	0.00047	0.00045	0	0
Variibacter	0	0.00011	0	6e-05	0	0	0	0	0	0	0.00011	0	0	0	0	0.00034	0.0002	0	0	0	0	0	0.0001	0	0	0.00017	0	0.00039	0.00019	0.00041	0	0.00011	0	0	0	0	0	0	0	7e-05	0.00028	0.00064	0.00012	0	0.0001	7e-05	0.00053	0	0.00033
Variovorax	0	0.00011	0.00092	0.00554	0.00031	0.00078	0.00159	0	0	0.00023	0.00361	0.00201	0.00049	0.00087	0.00132	0.00882	0.00112	0.00127	0.00044	0.0009	0.00058	0.00058	0.00339	0.00196	0	0.00667	0.00135	0.10311	0.00197	0.0023	0.00178	0.0007	0	0.00544	0.00056	0.00058	0.00126	6e-05	0	0.00097	0.00018	0.01345	0.00469	0.00235	0.00372	0.00434	0.00868	1e-05	0.00452
Verrucosispora	0	0.00013	0	6e-05	0	0	0	0	0	0	0.00029	0	0	0	0.00021	0.00021	0.00012	0.00016	0	8e-05	0.00032	0	0.00025	0.00011	0	0.00026	7e-05	0.00012	0	0	0	0	0	0	0	0	0	0	0	9e-05	3e-05	0.00036	0.00024	0.00047	0.00015	0.00016	0.00027	0	0
Virgibacillus	0	0.00025	0	0.00013	0.00047	0.00052	0	0.00042	0.00022	0	0.00078	0.00079	0.00026	0	0.00026	7e-05	0.00062	0.00091	0.00021	0.00051	0	0	0.00024	0.00026	0	0.00061	0.00133	0.00027	0.0003	0	0	0.00065	0	0.00056	0.00043	0.00075	0.00017	5e-05	0.00028	0.00022	1e-05	9e-05	0.00028	0.00051	0.00071	0.00026	0.00023	0.00013	0
Vitreoscilla	0	0.00012	0	0	0	0	0	0	0	0	0	0	0	0	0.00012	6e-05	0	0.00042	0	7e-05	0	0	0.00022	0.00032	0	0	7e-05	3e-05	0.00062	0	0.00029	4e-05	0	0	0	5e-05	0	0	0	0	1e-05	0.00011	6e-05	9e-05	2e-05	8e-05	0.00021	0	0.00011
Vulgatibacter	0	0.00023	0	0.00017	0	0.00016	0	0	0	0	0.00011	0.00016	0	0	6e-05	0.00023	0.00019	0.00014	0	0	0	0	0.00019	0.00022	0	0.00018	0.0002	0.0001	0	0	0	0.00015	0	0	0	0.00014	0	6e-05	8e-05	0.00014	9e-05	0.00067	0.00036	7e-05	0.0003	0.00049	0.00052	0	0
Wenzhouxiangella	0	0.00011	0	0	0	0.00016	0	0	0	0	0	0.00015	0	0	0	0	0	0	0	8e-05	0	0	0.00039	0.0001	0	0.00017	0.00019	0.00011	0.00038	0.0004	0.00053	0	0	0	0	9e-05	0	0	0	6e-05	0	0.00019	0.0001	7e-05	0.0001	0.00012	0.00019	0	0.00011
Xylanimicrobium	0	0.00032	0	0	0	0	0.00029	0	0	0.00012	0	0	0	0	7e-05	0.00016	0.0002	0	0	0	0	0	0.00015	0	0	0.00033	0	0.0001	0	0	0	5e-05	0	0	0	0.00011	0	4e-05	0	9e-05	0	0.00041	0.0003	0.0001	0.00038	0.00041	0.0002	0	0.00011
Yersinia	0	0.00013	0.00104	0.00055	0.00015	0.00058	0.00061	0.00038	0	0.00034	0.00085	0.00035	0	0	0.00024	0.00051	0.00057	0.00055	0	0.00072	0.00061	0	0.00084	0.00093	0	0.00099	0.00189	5e-05	0.00206	0.00114	0.00256	0.00416	0	0	0.00033	0.00026	0.00035	0	0.00022	0.00015	0.0428	0.00021	0.00043	0.00049	0.00017	0.00022	0.00067	0	0
Acidibrevibacterium	0	0	0.00108	0.0003	0	0	0	0	0.00101	0	0	0	0	0	0	0.00035	0	0	0	8e-05	0	0	0.00011	0.00022	0	0.00018	0	0.0001	0	0.00082	0	4e-05	0	0.00034	0	0	0.00021	0	0	7e-05	0.00021	0.00033	0.00041	0.00022	0.00018	0.00029	0.00036	0	0
Acidimicrobium	0	0	0.00182	5e-05	0	0	0	0	0	0	0	0	0	0	0.00011	6e-05	0	0	0	0	0	0	0.00047	0	0	0.00017	0.00012	3e-05	0	0	0	7e-05	0	0	0	0.00039	0	0	0	0	1e-05	0.00016	0.00024	0.00027	0.00022	0.0002	0.0001	0	0
Aerococcus	0	0	0.00098	0.0002	0	0	0	0	0	0.00011	0.00019	0.00025	0	0	7e-05	0	0	0.00059	0	0	0	0	0.00109	0.00012	0	0.00109	0.00023	4e-05	0.0007	0	0.00032	0.00036	0	0	0.0002	0.00043	0.00019	3e-05	0	0	0	5e-05	0.00024	0	5e-05	4e-05	0.00018	0	0
Aliivibrio	0	0	0.00087	0.00011	0.00015	0.00069	0	0	0	0	0.00011	0.00015	0	0	6e-05	5e-05	0.0001	0.0002	0	0	0	0	0.00013	0.00031	0.00014	0.00038	0.00049	0	0.00031	0	0	4e-05	0	0.00017	0	0.00014	0.00102	0	0.0002	0	0	5e-05	0.0001	9e-05	4e-05	2e-05	8e-05	0	0
Aminobacterium	0	0	0.00087	0.00043	0	0.00015	0	0	0.0002	0	0	0	0.00065	0	0	0	0	7e-05	0	0.00015	0	0	0	0.0001	0	0	0.00049	2e-05	0	0	0.0005	0	0	0	0	4e-05	0	0	0	6e-05	1e-05	1e-05	5e-05	7e-05	4e-05	5e-05	4e-05	0	0
Arachidicoccus	0	0	0.00087	0.00233	0	0	0	0	0	0	0.00115	0.00035	0.00022	0	0.00021	0.00011	9e-05	0.00053	0	0.00032	0.00029	0	0.00034	0.0001	0	0.00324	0.00045	2e-05	0.00013	0.00249	0	0.00042	0	0.00017	8e-05	0.00049	0.00063	0	0.00025	0.00029	0.00415	0.0001	0.00015	0	0.00011	0.00016	0.00031	0	0
Bartonella	0	0	0.00226	0.00031	0.00014	0.00051	0	0	0.0002	0.00011	0.00092	0.00107	0	0	0.00035	0.00037	0.00051	0.0007	0.00026	0.00062	0	0	0.00029	0.00125	0	0.00038	0.00072	2e-05	0.00062	0	0.00077	0.00091	0	0.00069	0.00049	0.00054	0.0009	0.00016	0.00016	0.00059	0.00069	0.0001	0.00032	0.00031	0.00012	0.00024	0.00045	0	0
Brevibacillus	0	0	0.00189	0.00043	0.00028	0.00021	0	0	0.00021	0	0.00057	0.00018	0	0	0.00045	0.00016	0.00051	0.00065	0.00021	0.00037	0	0.00066	0.00158	0.00072	0	0.00057	0.00101	0.00029	0.00081	0	0.00054	0.0007	0	0.00056	0.00021	0.00049	0.00035	0	0	0.00027	0.00022	0.00035	0.00074	0.00033	0.00075	0.0009	0.00053	0	0
Brevibacterium	0	0	0.00141	0.00069	0	0.00039	0.00042	0	0.0002	0.00015	0.00064	0.00015	0	0.0012	0.00081	0.00092	0	0.00015	0	0.00046	0	0.00058	0.00096	0.0004	0	0.00141	9e-05	0.00057	0.00031	0	0.00044	0.00056	0	0.0005	0.00067	0.0003	0	0	0	0.00051	0.00018	0.00152	0.00154	0.00219	0.00173	0.00166	0.00127	0	0.00149
Caloranaerobacter	0	0	0.00096	6e-05	0	0	0	0	0	0	0.00012	0.00016	0	0	0.00012	0	0	0.0004	0	0.00061	0	0	0.00012	0.00095	0	0	0.0002	6e-05	0.00011	0	0	0.00034	0	0	0.0002	0.00015	0.00071	0	0.00017	7e-05	4e-05	2e-05	9e-05	0.00036	0.00011	7e-05	0.00033	0	0
Candidatus Aquiluna	0	0	0.00089	0	0	0	0	0	0	0	0	0	0	0	6e-05	6e-05	0.0001	7e-05	0	8e-05	0	0	0.0001	0	0	0	0	0	0.0001	0	0	4e-05	0	0	0	0	0	0	0	0	0.0001	1e-05	3e-05	7e-05	2e-05	0	4e-05	0	0
Candidatus Mancarchaeum	0	0	0.00349	0.00016	0	0	0.00022	0	0.00215	0	0	0	0	0.00086	0	0	0.00028	7e-05	0	0	0	0	0	0	0	0	0	0	0	0	0	0	0	0	0.00059	0.00054	0	0	0.00105	0	0	0	0	0	0	0	0	0	0
Candidatus Methanoplasma	0	0	0.00174	0	0	0	0	0	0.0002	0	0	0	0	0	0.00016	0	0	0	0	7e-05	0	0	0	0.0001	0	0	0	0	0	0	0	7e-05	0	0.00099	0	0.00036	0	0	0	0	0	0	0	0	0	0	3e-05	0	0
Candidatus Methylopumilus	0	0	0.00094	0.00016	0	0	0	0	0	0	0.00022	0.00108	0.00022	0	0.00016	0	9e-05	7e-05	0	0.00015	0	0.0013	0.00019	0.0005	5e-05	0.00067	0.00058	2e-05	0.0003	0.0004	0.00027	0.00056	0	0.00017	0.00018	0.00053	0.00032	3e-05	0	6e-05	0	2e-05	6e-05	7e-05	4e-05	5e-05	0.00011	0	0.00011
Candidatus Nitrosocaldus	0	0	0.00262	0	0.00014	0	0.00044	0	0.00234	0	0	0.00043	0.00022	0	0.00016	0	0.00177	0.00013	0.00041	0	0	0	0.00867	0.00325	5e-05	0.00065	0	2e-05	0	0	0	3e-05	0	0.00017	0.00025	0.00238	0	0	0.00041	0.00013	0.00068	7e-05	9e-05	0.00013	0.0001	0	1e-05	0	0
Candidatus Nitrosocosmicus	0	0	0.00087	0	0.00014	0	0	0	0.0002	0	0	0	0.00022	0	0	0	9e-05	0	0	0	0	0.00054	9e-05	0.00069	0	0.00048	0	2e-05	9e-05	0	0.00025	0	0	0	0	0.0004	0	0	0.00016	6e-05	0.00051	3e-05	0	0	2e-05	0	3e-05	0	0
Candidatus Nitrosotalea	0	0	0.00087	0	0.00028	0.0003	0	0	0.00078	0	0.00011	0.00028	0	0.00086	5e-05	5e-05	0.00056	7e-05	0.00021	0.00022	0	0	0	0.00059	0	0	0	0	0.00019	0	0	0.00028	0	0	0	0.00022	0	0	8e-05	0.00013	0	5e-05	1e-05	7e-05	0	2e-05	2e-05	0	0
Candidatus Nitrosotenuis	0	0	0.00349	0	0.00028	0.00015	0	0	0.00146	0	0	0	0	0	0	0	0	0	0.00021	0	0	0	0	0.00012	0	0	0	0	0	0	0	0.00098	0	0	0.00025	0.00015	0	0	0.00026	0.00019	0	0.00029	1e-05	0	0	0	2e-05	0	0
Candidatus Nucleicultrix	0	0	0.00092	0	0	0	0	0	0	0.00012	0	0	0	0	6e-05	0	0	7e-05	0	0	0	0	0.0001	0	0	0	0	0	0	0.0004	0	0.00018	0	0	0	0.00014	0	0	0	0	0	0	1e-05	0	0	0	4e-05	0	0
Celeribacter	0	0	0.00178	9e-05	0	0.00036	0.00023	0	0	0	0.00039	0	0	0	0.00056	0.00068	0.00013	0.00018	0.00028	0.00018	0	0.00145	0.00044	0.00013	0	0.00022	0.00021	0.00031	0.00071	0.00062	0.0005	0.00012	0	0	0.0002	0.00026	0	8e-05	0	0	1e-05	0.00078	0.00137	0.00066	0.00048	0.0005	0.00069	0	0.00114
Crassaminicella	0	0	0.00095	7e-05	0	0	0	0	0.0002	0	0	0.00016	0	0	0.00012	0	0.00056	0.00022	0	0	0	0	0.00014	0.00079	0	0	0.00027	0	0.00034	0	0.00028	0.0002	0	0	0.00071	0.00035	0.00058	0	0	0.00022	0	2e-05	0.00011	8e-05	0	4e-05	9e-05	2e-05	0
Cuniculiplasma	0	0	0.00143	0	0.00028	0	0	0	0.00141	0	0	0	0	0	0	0	0	0	0	0	0	0	0	0.00049	0	0	0	0	0	0	0	3e-05	0	0.0007	0.00033	0.00021	0	3e-05	0.00093	0.00019	0	0	0	0	0	0	4e-05	0	0
Desulfosporosinus	0	0	0.00096	0	0	0	0	0	0	0.00012	0.00025	0.00032	0	0	0.00035	0.00013	0.00031	0.00035	0	0.00022	0	0	0.00032	0.00108	0	0.00038	0.0002	6e-05	0.00039	0	0	0.00082	0.00088	0.0007	0.00073	0.00068	0	0	0.00017	0.00014	0.00051	0.00015	0.00051	0.00026	9e-05	0.00011	0.00025	0	0
Dickeya	0	0	0.00087	0.00012	0	0.00035	0.00022	0	0.00024	0	0.00067	0.00028	0.00026	0	0.00058	0.0004	0.0001	0.00057	0.00021	0.00044	0	0	0.00063	0.00083	0	0.00075	0.00143	0.0002	0.00194	0.00043	0.00259	0.00034	0	0.00037	0.00018	0.00014	0	7e-05	0.0001	0.00024	0.0001	0.00056	0.00051	0.00046	0.00035	0.00035	0.00083	0	0.00011
Draconibacterium	0	0	0.00088	0.00055	0	0	0	0	0	0	0.00055	0	0	0	0.00032	0	0	0.00077	0	0.00024	0	0	0	0.0001	0	0.00034	0.00063	2e-05	0	0.02215	0	0.00473	0	0	0.00017	5e-05	0.00031	0	0	0	1e-05	4e-05	0.00011	0	6e-05	0.0001	0.00072	0	0
Ferroglobus	0	0	0.00165	0	0	0	0.0003	0	0.00094	0	0	0.0009	0.00043	0	0.0001	0	0.00167	0	0.00076	0	0	0	0.00091	0.00163	0	0	0	0	0	0	0	4e-05	0	0	0.00065	0.00125	0	0	0.00022	0.00014	0	1e-05	3e-05	0	0	0	5e-05	0	0
Ferroplasma	0	0	0.00267	0	0	0	0	0	0.00157	0	0	0.00014	0	0	5e-05	0.00016	0	0	0	0	0	0	9e-05	0.0001	5e-05	0	0	0	0.00019	0	0	3e-05	0.00086	0.00066	0	9e-05	0	3e-05	0.00259	0.00019	0	1e-05	0	0	2e-05	0	4e-05	0	0
Flaviflexus	0	0	0.00107	0	0	0	0	0	0	0	0	0	0	0	7e-05	0	0	0.0001	0	8e-05	0	0	0	0	0	0	0	2e-05	0	0	0	0	0	0	0.00033	0	0	0	0	0	0	0.00016	0.00014	0.00025	0.00012	0.00016	0.00014	0	0.00011
Fluviicola	0	0	0.00099	0.0002	0	0	0	0	0	0	0.00028	0	0	0	7e-05	7e-05	0	0.00023	0	8e-05	0	0	0	0	0	0.00024	7e-05	2e-05	0.00021	0	0	0.00037	0	0	0	5e-05	0	0	0	7e-05	0	4e-05	3e-05	9e-05	3e-05	0	7e-05	0	0
Gloeocapsa	0	0	0.00168	0.00061	0.00014	0	0	0	0	0	0.00048	0	0	0	0	7e-05	0.00011	0	0	0	0	0	0.00011	0	0	0.00016	0	0	0	0	0	0.00565	0	0	0	5e-05	0.00017	0	0	0	0	8e-05	1e-05	0	0	0	3e-05	0	0
Hahella	0	0	0.0009	0.00011	0	0.00031	0	0	0	0	0.00011	0.00029	0	0	5e-05	0.00011	0	7e-05	0	0	0	0	0.00019	0.0002	5e-05	0.00017	0.00013	3e-05	0.00128	0.0004	0.00133	7e-05	0	0.00017	0	5e-05	0	3e-05	8e-05	0.00019	0.0004	0.0001	9e-05	0.00014	8e-05	9e-05	0.00014	0	0
Halobacillus	0	0	0.00197	0.00018	0	0	0	0	0	0	0.00049	0.00107	0	0	6e-05	6e-05	0.00031	7e-05	0	0.00022	0	0	0.00118	0.00035	0	0	0.00014	7e-05	0	0	0	0.00011	0	0	0.00043	0.00017	0.00017	0	0.00025	0	0	3e-05	0.00014	0	0.00023	0.00017	0.00014	0	0
Halocella	0	0	0.00179	0	0	0	0	0	0.0002	0	0.00011	0.00071	0	0	0.00027	0	0.00019	0.0002	0	0.00026	0	0	0	0.0002	0	0	6e-05	0	9e-05	0	0	0.00017	0	0	8e-05	0.00027	0	0	0	0.00019	0	2e-05	0.00016	0	8e-05	5e-05	7e-05	0	0
Halocynthiibacter	0	0	0.00094	0	0	0	0	0	0	0	0	0	0	0	0	0	0	0.00014	0	0	0	0	0.0001	0.0001	0	0	6e-05	0	0	0	0	0.00011	0	0	0	5e-05	0.00017	0	0	7e-05	0	2e-05	4e-05	7e-05	2e-05	2e-05	4e-05	0	0
Halomicrobium	0	0	0.00087	5e-05	0.00055	0.00015	0	0	0.00039	0	0	0.00052	0	0	0	0	0.00018	0	0.00021	0	0	0	0	0	0	0.00049	6e-05	6e-05	0	0	0	4e-05	0	0.00017	0	0.00018	0	3e-05	0	7e-05	0	0.00012	0.00013	0.00014	0.00014	0.00012	7e-05	0	0.00022
Hungateiclostridium	0	0	0.00359	0.00016	0.00018	0	0.00022	0	0	0.00042	0.00097	0.00028	0.00022	0	5e-05	0	0.00036	0.00076	0	0.00086	0.00029	0	0.00112	0.00116	0	0	0.0008	0.00038	9e-05	0	0	0.00132	0.00152	0.00148	0.00348	0.00163	0.00249	0	0.00077	0.0001	4e-05	0.00076	0.0012	0.00027	0.00038	0.00042	0.00094	0	0
Kangiella	0	0	0.00096	0.00011	0	0	0	0	0.0002	0	0.00049	0.00015	0	0	6e-05	6e-05	0	7e-05	0	7e-05	0	0.00057	0.0001	0.00031	0	0.00071	0.00674	0	0.00087	0	0.00115	0	0	0	0	0.00019	0.00036	0	0	0	0	4e-05	4e-05	7e-05	6e-05	0.00013	7e-05	0	0
Komagataeibacter	0	0	0.00087	0.00017	0	0.00016	0	0	0	0	0.00024	0.00029	0	0	0.0006	0.001	0.00019	0.00047	0	0.00018	0	0	0.00113	0.0005	0	0.00017	0.00026	0.02016	0.00011	0	0.00052	0.00019	0	0	9e-05	4e-05	0.00019	6e-05	0	0	9e-05	0.00069	0.00064	0.00014	0.00036	0.00044	0.00104	0	0.00012
Labrys	0	0	0.00092	0.00022	0	0	0	0	0	0	0.00022	0	0	0	0.00011	0.0004	0	0	0	0	0	0	0.00019	0.0002	0	0.0005	6e-05	0.00013	0.00029	0	0	4e-05	0	0	0	0	0	0	0	0	4e-05	0.00043	0.00017	0.00014	0.0002	0.00012	0.00035	0	0.00022
Leuconostoc	0	0	0.00087	0.00034	0	0	0	0.00036	0	0	0.00044	0.00031	0	0	0.00011	0	0.00032	0.00035	0	0.00022	0.00029	0	0.00021	0.00035	0	0	0.00364	4e-05	0.00021	0.00079	0	0.00016	0	0.00054	8e-05	0.00052	0.00017	3e-05	0	0.00014	3e-05	2e-05	0.00012	0.00028	2e-05	3e-05	0.00017	0	0
Libanicoccus	0	0	0.00129	0.00017	0	0	0	0	0	0	0	0	0	0	0	8e-05	0	0.00035	0	0	0	0	0	0.00023	0	0	9e-05	0	0.00011	0	0	9e-05	0	0	0	0.00028	0	0	0	0	0	0.00016	0.00019	0	0.00022	0.00013	0.00021	0	0
Litorilituus	0	0	0.00092	0	0	0.00019	0	0	0	0	0.00012	0	0	0	6e-05	0	0.0001	0	0	8e-05	0	0	0.00059	0	0	0	7e-05	0	0	0	0	0.00011	0	0	0	5e-05	0.00035	0	0	0	0	0	1e-05	0	0	0	6e-05	0	0
Metallosphaera	0	0	0.02616	0	0.01764	0	0.00262	0.00734	0.00371	0.00011	0	0.00028	0.00174	0.00516	0.00016	0	0.00084	0	0.00636	7e-05	0.00488	0.0011	0	0.00128	0	0.00016	0	3e-05	0	0	0	0.0001	0	0.00331	0.00427	0.00068	0	8e-05	0.02382	0.00025	0	0	6e-05	0.00027	6e-05	0	1e-05	0	0
Methanobrevibacter	0	0	0.00451	6e-05	0.00015	0.00033	0.00071	0	0.00187	0.00011	0.00011	0.00019	0	0	0.0001	0	0.00053	0.00028	0.00021	0.00038	0.00059	0.00056	0.00035	0.00121	0.00015	0	0.00012	2e-05	0.00068	0	0.00076	0.00167	0	0.00021	0.00053	0.00145	0	3e-05	0.00057	0.00014	5e-05	2e-05	0.00011	0.00015	5e-05	9e-05	0.00013	0	0
Methanolinea	0	0	0.00254	5e-05	0	0.0003	0	0	0.00059	0	0	0	0	0	0	0	0.00042	0	0	0	0	0	0	0.00012	0	0	0	0	0	0.00039	0	0	0	0.00017	0	0.0004	0	0	0	7e-05	0	0	4e-05	0	0	0	3e-05	0	0
Methanomassiliicoccus	0	0	0.00174	0	0	0	0	0	0	0	0	0	0	0	0.00011	0	9e-05	0	0	0	0	0	0	0.0002	0	0	0	0	0	0	0	0	0	0	0	0.00144	0	0	0	0	0	1e-05	2e-05	0	0	0	0.00012	0	0
Methanoregula	0	0	0.00094	5e-05	0	0	0	0	0	0.00011	0	0	0	0	5e-05	0.00011	0.00029	0	0	0	0	0	0	0.00021	0	0.00016	0	2e-05	0	0	0	3e-05	0	0.00066	0	0.00033	0	0	0	7e-05	0	2e-05	3e-05	0	2e-05	2e-05	7e-05	0	0
Microvirga	0	0	0.00095	6e-05	0.00017	0	0	0	0	0	0.00073	0.00047	0	0	0.0004	0.00116	0.0001	0.00056	0	8e-05	0.00029	0	0.00054	0.00011	0	0.00056	0	0.00078	0.0002	0.00044	0	0.00013	0	0	0.00018	0.00019	0	3e-05	0.00018	7e-05	0.00118	0.00199	0.00052	0.00063	0.00056	0.00051	0.00103	0	0.00078
Miniimonas	0	0	0.00117	0	0.00023	0	0	0	0	0	0	0	0	0	0.00017	0.00044	0	0.0002	0.00029	0	0.00048	0	0.00015	0	0	0.00111	0	0.00019	0	0.00091	0	8e-05	0	0	0	6e-05	0	0	0	0	0	0.00043	0.00047	0.00105	0.00031	0.00059	0.00033	0	0.00024
Nautilia	0	0	0.00089	0	0	0	0	0	0	0	0.00013	0	0	0.00087	6e-05	6e-05	9e-05	0.00013	0	7e-05	0.00029	0	0.0001	0	0	0	0.00296	0	0.00093	0	0.00027	0.0001	0	0.00017	0.00026	0.00018	0.0002	3e-05	8e-05	0	0	0	0	0	2e-05	0	5e-05	0	0
Nitrosopumilus	0	0	0.00298	5e-05	0.00059	0	0	0	0.00038	0	0.00032	0.00071	0.00022	0.00089	0.00011	0	0.00041	0.00013	0.00041	7e-05	0	0.00057	0.00035	0.00133	0	0.00113	6e-05	3e-05	0.00065	0	0	0.00056	0	0	0.00025	0.00125	0.00016	0	0.00047	7e-05	0.0001	0.0001	2e-05	7e-05	6e-05	5e-05	4e-05	0	0
Ochrobactrum	0	0	0.00227	0.00017	0	0	0	0	0	0	0	0.00078	0	0	5e-05	0.00138	0.00011	0.00094	0	0.00016	0	0	0.00104	0.00022	0	0.00395	0	0.00027	0.00052	0	0.00028	0.00037	0	0.00142	0	0.00029	0	4e-05	0	0.00016	0.00016	0.00058	0.00031	0.00022	0.0002	0.00022	0.00074	0	0.0026
Paenarthrobacter	0	0	0.00171	0	0	0	0	0	0	0	0	0	0	0	0	0	0.00018	0	0.00027	0.00018	0	0	0	0	0	0	0	0	0	0	0	0	0	0	0	0	0	0	0	0	0.0001	0.00012	9e-05	0	0.00026	0.0002	0.00011	0	0
Palaeococcus	0	0	0.00189	0	0	0	0.00027	0.00036	0	0	0	0	0.00028	0	0	0	0.0003	7e-05	0	0	0.00039	0.00107	0	0.00031	0	0	6e-05	0	0	0	0	4e-05	0	0.00072	0.00044	0.00037	0	0.00017	0.0002	8e-05	0	2e-05	1e-05	7e-05	0	0	1e-05	0	0
Paraflavitalea	0	0	0.00087	0.00057	0	0	0	0	0	0	0.00103	0	0	0	5e-05	0.00012	0	0.00015	0	0.00022	0	0	0.0001	0	0	0.00152	6e-05	2e-05	0	0	0	0.00036	0	0	0	0.0001	0	0	8e-05	8e-05	0.00144	0.0001	3e-05	0	0	0	0.00024	0	0
Pediococcus	0	0	0.00163	0.00022	0	0	0	0	0	0	0.00031	0.00019	0	0	0.0002	0	0.00051	0.00032	0	9e-05	0	0	9e-05	0.00031	0	0	0.00058	5e-05	0	0	0	0.00029	0	0	0	0.00022	0.00078	0	0	9e-05	1e-05	3e-05	0.00015	8e-05	0.00021	4e-05	0.00014	0	0
Pedobacter	0	0	0.00089	0.00345	0.00028	0.00079	0	0	0.0002	0.00035	0.00145	0.00051	0.00023	0	0.0004	0.00024	0.00047	0.00137	0	0.00096	0	0	0.00066	0.00156	0.0001	0.00267	0.00139	0.00022	0.00034	0.00064	0.00025	0.00228	0	0.00033	0.00101	0.00078	0.00111	3e-05	0.00033	0.00051	0.00145	0.00024	0.00033	0.00014	0.00024	0.00036	0.0009	0	0
Photobacterium	0	0	0.00101	0	0	0	0	0	0.00025	0	0.00065	0.00033	0	0	0	6e-05	0	0.00022	0	0	0	0	0.0001	0.00011	0	0	0.00045	7e-05	0.00029	0.00041	0	0.00013	0	0.00046	9e-05	0.00011	0	0	0.00022	0.00025	1e-05	6e-05	6e-05	0	2e-05	2e-05	0.00015	0	0
Picrophilus	0	0	0.00525	0	0.00028	0	0	0	0.00216	0	0	0	0	0	0.00016	0	0.00037	0.00013	0	7e-05	0	0	9e-05	0.00039	0	0	6e-05	0	9e-05	0	0	3e-05	0	0.00133	0	0.0005	0.00016	0	0.00024	0	0	0	0	0.00013	0	0	0	0	0
Planococcus	0	0	0.0011	0.00033	0	0	0	0	0.00081	0	0.00051	0	0	0	0.00041	0.00018	0.0008	0.00053	0	0.0008	0	0.00086	0.00042	0.00142	0	0.00129	0.00083	6e-05	0.00025	0.00039	0.00066	0.00087	0	0.00025	0.00013	0.00111	0.00019	0	0.0002	0.00026	0.00167	0.00019	0.00043	0.00029	0.00242	0.0004	0.00046	7e-05	0.00024
Polaribacter	0	0	0.00094	0.00193	0	0.0007	0	0	0.00041	0.00013	0.00295	0.00161	0	0	0.00018	0.00057	0.00101	0.00194	0	0.00031	0	0.00054	0.00031	0.00186	0	0.00042	0.00144	7e-05	0.0005	0.00043	0.0008	0.00257	0	0.00103	0.00038	0.00096	0.00131	0	0.00025	0.0008	4e-05	0.0001	0.00032	0.00024	0.00022	0.00031	0.00071	0	0.00012
Pontibacillus	0	0	0.00097	0	0	0	0	0	0	0	0	0	0	0	0	0	0	0	0	7e-05	0	0	0	0.00022	0	0.0002	7e-05	5e-05	0	0	0	0.00019	0	0	0.00021	0	0	0	0	0	0	1e-05	3e-05	0	7e-05	4e-05	4e-05	0	0
Pseudolabrys	0	0	0.00098	0.00018	0	0	0.00034	0	0	0	0	0	0	0	0.00017	0.00068	0.00024	7e-05	0	0	0	0	0.00052	0.00033	0	0.00054	7e-05	0.00078	0.0001	0.00044	0	8e-05	0	0	9e-05	0	0	0	0	0	0.00193	0.0031	0.00036	0.00022	0.00044	0.00041	0.00132	0	0.00045
Psychromonas	0	0	0.00098	0	0	0	0	0	0	0	0	0.00034	0	0	7e-05	0	0.0001	0.00021	0	0.00022	0	0	0	0	0	0.0002	0	2e-05	0.00022	0	0	8e-05	0	0	0	5e-05	0	0	0	7e-05	1e-05	2e-05	0	0	0	0	5e-05	0	0
Rhodocytophaga	0	0	0.00088	0.00033	0	0	0	0	0	0	0.00021	0.00014	0	0	0	6e-05	0	0.00013	0	7e-05	0	0	0.00019	0	0	0.00033	0.00012	0	0	0	0	0.00028	0	0	0.00034	5e-05	0	3e-05	0.00024	0	0.00015	4e-05	5e-05	0	4e-05	3e-05	0.0002	0	0
Saccharopolyspora	0	0	0.00093	0.00012	0	0	0	0	0	0	0.00058	0.00037	0	0	0.00049	0.00035	0.0003	0.00022	0	7e-05	0	0	0.00054	0.00012	0	0.00129	0.00014	0.00056	0.00012	0	0	5e-05	0	0	0.00039	5e-05	0	0	0	9e-05	0.00031	0.00095	0.00081	0.00052	0.00086	0.00086	0.00072	0	0.002
Salinibacterium	0	0	0.00201	0	0.00014	0	0	0	0	0	0	0	0	0	0.00011	0.00029	0	0.00015	0	0	0	0	0	0	0	0.00018	0.00013	3e-05	0.0003	0	0	4e-05	0	0	0	0.00019	0	0	0	6e-05	0.0006	0.0002	0.00022	0	6e-05	0.00013	0.00019	0	0
Salinimonas	0	0	0.001	0.00015	0	0	0	0	0.0002	0	0	0	0	0	0.00014	0	0.00034	7e-05	0	0	0	0	0	0.00013	0	0	0.00029	5e-05	0.0012	0	0.00123	0.00021	0	0	0	0.0004	0.0002	0	0	0	0	3e-05	4e-05	0	4e-05	0	0.00018	0	0.00022
Serpentinomonas	0	0	0.00119	0.00108	0	0	0	0	0	0.00037	0.00054	0	0	0	0.00018	0.00021	0.00044	0.00022	0.00023	7e-05	0	0	0.00023	0	0	0.00049	0.0003	0.00012	0.00054	0	0.00109	0.00012	0	0.00293	0	0	0.00021	0	0	8e-05	0	0.00064	0.0004	9e-05	0.0001	0.0002	0.00067	0	0.00011
Simkania	0	0	0.00314	0	0	0	0	0	0	0	0	0	0	0	0	5e-05	0	0	0	0	0	0	0	0.0001	0	0	0.00012	2e-05	0	0	0	0.0001	0	0	0.00017	0	0	0	0.00016	0	0.0002	0	1e-05	0.00013	2e-05	7e-05	1e-05	0	0
Sneathia	0	0	0.00101	0	0.00015	0	0	0	0.00022	0	0	0	0	0.00353	0.00014	0	0.0001	0	0.00021	0.00017	0.00029	0	0	0	0	0	0	0	0	0	0	0	0	0	0.0001	0.00015	0	0	0	0	0	0	0	9e-05	0	0	3e-05	0	0
Sphaerobacter	0	0	0.00087	5e-05	0	0.00015	0	0	0	0	0.00011	0.00085	0	0	0.00053	0.00038	0.00037	0.0004	0	0.00051	0	0	0.00212	0.0003	0	0.00242	0	0.00072	0.00019	0.00039	0	0.00014	0	0	8e-05	0.00031	0.00016	0	0	0.00019	0.00089	0.00064	0.00328	0.00139	0.00713	0.00573	0.00059	0	0
Spirochaeta	0	0	0.00087	5e-05	0	0.00015	0.00022	0	0	0.00011	0.00032	0.00028	0	0	0.00054	0	0.00019	0.00055	0	0.00046	0	0	0.00037	0.0007	0	0.00098	0.00049	8e-05	9e-05	0.0004	0	0.00053	0	0.00033	0.00026	0.00073	0.00063	0.00011	0	6e-05	0.00016	0.00012	0.00039	0.00034	0.0001	0.0003	0.00041	0	0
Stygiolobus	0	0	0.00087	0	0.10445	0.00015	0.00459	0.16717	0.00273	0.00181	0	0.00014	0.14615	0.05069	5e-05	0	0.00177	0.0024	0.00883	0	0.03327	0.00054	0	0.00059	0	0	0	3e-05	9e-05	0	0	3e-05	0.01549	0.00613	0.00293	0.00167	0	0	0.02908	0.00013	0	0	1e-05	0.00013	0	0	0	0	0
Sulfodiicoccus	0	0	0.02964	0	0.00469	0	0.00153	0.004	0.0082	0	0	0	0.00152	0.02835	0	0	0.00037	0	0.00185	0	0.00258	0	0	0.00069	0	0.00032	0	0	0	0	0	0.00017	0	0.00166	0.00075	0.00117	0	0	0.0158	0.00019	1e-05	0	0	7e-05	4e-05	0	0	0	0
Sulfurimonas	0	0	0.00092	0.00023	0	0	0	0	0	0	0.00046	0.00031	0	0	0.00028	0.00012	0.00029	0.00054	0	0.00052	0	0.00059	0.00012	0.00031	0	0.00038	0.02845	8e-05	0.01017	0.02256	0.0099	0.00025	0.00086	0.00068	0.00036	0.00128	0.00065	0	8e-05	0.00033	4e-05	2e-05	0.00011	0.00015	4e-05	7e-05	0.00017	0	0
Sulfurisphaera	0	0	0.00896	0	0.00498	0	0.00242	0.0074	0.00118	0	0	0.00121	0.00286	0.00345	9e-05	0	0.00031	0.00013	0.00227	8e-05	0.00146	0.00054	0.00024	0.00083	0	0.00037	0.00013	2e-05	0	0	0	4e-05	0	0.04133	0.00498	0.00119	0.00016	6e-05	0.01106	0.00065	0	0	4e-05	0.00041	2e-05	7e-05	0	0	0
Syntrophomonas	0	0	0.00531	0	0	0.00021	0	0	0	0	0	0	0	0	7e-05	7e-05	0.0001	0.00015	0	0	0	0	0.00012	0.00013	0	0.00024	7e-05	2e-05	0.0002	0	0	0.00016	0	0	0	0.00042	0.00017	5e-05	0	0.0002	0	4e-05	0.00015	0.00011	3e-05	8e-05	8e-05	0	0
Taylorella	0	0	0.00105	0.00011	0	0	0	0	0	0	0	0	0	0	6e-05	0	0	7e-05	0	0.00015	0	0	0	0	0	0	0	0	0	0	0.00054	4e-05	0	0	0.00026	0	0.00017	3e-05	0.00017	0.0002	1e-05	1e-05	0	7e-05	0	2e-05	1e-05	0	0
Tepidiforma	0	0	0.00087	0.00246	0	0	0	0	0.0002	0	0.02539	0	0	0	0.00342	0.01061	0.00028	0.00027	0	0.00022	0	0	0.00112	0	0	0.00211	0	0.00031	0	0	0	0.0001	0	0	0	4e-05	0	0	0	0	0.0016	0.00086	0.01531	0.00201	0.00081	0.0267	0.00144	0	0
Terasakiella	0	0	0.00091	0	0	0	0	0	0	0	0	0	0	0	0	5e-05	0	7e-05	0	7e-05	0	0	0	0	0	0	0	2e-05	0	0	0	0	0	0	0	5e-05	0	0	0	0	1e-05	0.001	3e-05	0	0.00032	0	0.00073	0	0
Tetragenococcus	0	0	0.00114	7e-05	0	0	0.00035	0	0.00023	0	0	0	0	0	0	0	0.00012	0.00037	0	0.00016	0	0	0.00029	0.00042	0	0.00025	8e-05	2e-05	0.00012	0	0	0.00018	0	0.0002	0	0.0001	0.00054	0	0	0.00016	0	2e-05	5e-05	9e-05	8e-05	4e-05	0.00012	0	0
Thermoanaerobacter	0	0	0.00087	5e-05	0.00028	0.00019	0	0	0.00059	0.00057	0.00011	0.00046	0	0.00177	0.00052	0.00011	0.0008	0.00027	0.00021	0.00061	0.00029	0	0.00069	0.00159	0.00016	0	0.00037	0.00026	0.0032	0	0	0.00075	0	0.00017	0.00073	0.00396	0.00319	0	0.00024	0.00026	8e-05	6e-05	0.00077	0.00138	0.00063	0.00047	0.00021	0	0
Thermoanaerobacterium	0	0	0.00099	0.0005	0.00029	0.00017	0	0	0.00041	0.00162	0.00033	0.00084	0.00022	0	0.00062	8e-05	0.00128	0.00106	0.00021	0.00068	0.01273	0	0.00024	0.00186	0	0	0.00035	0.00035	0.00019	0	0.00079	0.00118	0.01155	0.00063	0.00066	0.00156	0.00784	0	0.00033	0.00026	3e-05	0.00011	0.00118	0.00023	7e-05	0.00012	0.00057	0	0
Thermoplasma	0	0	0.01245	0	0	0	0	0	0.0056	0	0	0.00028	0.00022	0	0	0	0	0	0	0	0	0.00054	0.00018	0.00049	0	0.00065	0	0	0.00019	0	0	0.0001	0	0.00178	0.00067	0.00011	0.00016	3e-05	0.00126	0	0	1e-05	0	0.0002	0	0	0	0	0
Thioalkalivibrio	0	0	0.00154	0.00055	0.00028	0	0.00022	0	0	0	0.00106	0	0	0	0.00045	0.00141	0.0001	0.00048	0	7e-05	0.00029	0.00147	0.00102	0.00065	0	0.00154	0.00607	0.00017	0.01945	0.0004	0.01287	0.00036	0	0.00183	0.00016	5e-05	0	6e-05	0	0.00013	0.00039	0.00134	0.00176	0.00059	0.00067	0.00103	0.00164	0	0.00022
Absiella	0	0	0	5e-05	0	0	0	0	0	0	0.00011	0	0	0	0	0	0	0.00033	0	0	0	0	0	0.0032	0	0	0.00012	0	0	0	0	0	0	0.00189	8e-05	0.00022	0.00046	0	0.00039	6e-05	0	0	6e-05	0	0.00028	0.00051	4e-05	0	0
Acaryochloris	0	0	0	0.00032	0	0	0	0	0	0	0.00032	0	0	0	0.00011	0.00017	0.0001	7e-05	0	7e-05	0	0	9e-05	0	0	0	0.00044	2e-05	0	0	0.00025	0.0001	0	0	0	0	0	0	8e-05	6e-05	0	7e-05	1e-05	7e-05	0	2e-05	7e-05	0	0
Acidaminococcus	0	0	0	5e-05	0	0	0	0	0.0002	0	0	0	0	0	5e-05	0.00011	9e-05	0.0002	0	0	0	0	0	0.0001	0	0	6e-05	3e-05	0.00028	0	0	7e-05	0	0	0	0.00033	0	0	0	0	0.00024	6e-05	0.00032	0.00013	0.00014	0.0002	0.00017	0	0
Acidithiobacillus	0	0	0	0.00027	0	0	0.00022	0	0.00047	0.00011	0.00021	0	0	0	0.00032	0.00017	0.00036	0.00054	0	7e-05	0	0	0.00029	0.00021	0	0.00017	0.00068	0	0.002	0.00039	0.00228	0.0001	0	0.01938	0.00017	0.00023	0.00016	0	0	0	0	0.00027	0.00027	0.00014	0.00028	0.00031	0.00053	0	0.00022
Acidobacterium	0	0	0	0.00039	0	0	0	0	0	0	0.00032	0	0	0	0.00034	0.00028	9e-05	0.00013	0	8e-05	0	0	0	0	0	0.00086	0	5e-05	0	0	0	0.0001	0	0	0	5e-05	0	0	0	6e-05	0.00054	0.00023	0.00031	7e-05	0.00024	0.00019	0.00035	0	0
Actinopolymorpha	0	0	0	0.00011	0	0.00016	0	0	0	0.00012	0.00011	0.00015	0	0	0.00011	0.00036	0	0	0.00021	0.00029	0	0.00056	0	0	0	0	0	0.00019	0.0002	0	0	4e-05	0	0	9e-05	0	0	9e-05	9e-05	0.00014	0.00153	0.00033	0.00057	0.00029	0.00036	0.0004	0.00031	0	0
Actinopolyspora	0	0	0	5e-05	0	0	0	0	0	0	0	0	0	0	0.00016	0.00011	9e-05	7e-05	0	0	0	0	9e-05	0	0	0.00017	0.00012	5e-05	0	0.00041	0	0	0	0	9e-05	0.00014	0	0	0	0	0.0001	0.00017	0.00021	0.00021	0.00012	0.00019	0.00013	0	0.00077
Advenella	0	0	0	0.00022	0	0	0	0	0.00021	0	0.00011	0	0	0	0.00022	0.00017	0.0001	0	0	7e-05	0	0	0	0.0001	0	0	0.00032	3e-05	0.0001	0	0.00026	4e-05	0	0	0	0	0.00016	3e-05	0	0	0.00262	0.00015	0.00014	0.00014	6e-05	0.00012	0.00022	0	0
Aequorivita	0	0	0	0.00044	0	0	0	0	0	0	0.00056	0.00029	0.00023	0	0.00011	0.00017	0.00029	0.00027	0	0.00022	0.00029	0	0	0	0	0.00017	6e-05	0	0	0	0	0.00018	0	0	9e-05	0.00014	0.00016	0	8e-05	0.00013	3e-05	2e-05	6e-05	7e-05	6e-05	9e-05	0.00014	0	0.00011
Aeribacillus	0	0	0	8e-05	0.00032	0	0	0	0	0	0	0.00032	0	0	0.00021	0	0.0003	0	0	0.00026	0	0	0	0.00035	0	0	0.0003	0	0.00017	0	0	0	0	0	0	0.00028	0	0	0	0	0	2e-05	5e-05	0	0	7e-05	5e-05	0	0
Aerosticca	0	0	0	0.00038	0	0	0	0	0	0	0	0	0	0	0.00153	0.00107	0.00051	0.00032	0	0	0	0	0.00167	0	0	0	0.00062	0.00012	0.00087	0	0.00176	0.00015	0	0.00048	0	0	0	0	0	0	0.00085	0.00131	0.00076	0.00048	0.00092	0.00171	0.00133	0	0.00043
Aggregatibacter	0	0	0	0.00028	0	0	0	0	0	0	0.00013	0.00022	0.00022	0.00086	0.0001	0	0	0	0	0.00015	0	0	0	0	0	0.00042	0	0	0.0005	0.00117	0.00027	0.0001	0	0	0	0.0001	0.00019	0	9e-05	0.00038	1e-05	5e-05	6e-05	0	0	6e-05	0.00015	0	0
Ahniella	0	0	0	0.00017	0.00014	0	0	0	0	0	0.00011	0	0	0	5e-05	0.00011	0	0.00014	0	7e-05	0	0	0.0001	0	5e-05	0.00017	0	5e-05	0.00086	0	0.00027	7e-05	0	0	0	0	0	0	0	0	1e-05	0.00016	0.0001	0	2e-05	0.00017	0.00012	0	0.00011
Akkermansia	0	0	0	0.00027	0	0.00033	0	0	0	0	0	0	0	0	0.00012	0	0	0.00034	0	0.00015	0	0	0.00029	0.0001	0	0	0	3e-05	0	0	0	0.00011	0	0	0	0.00014	0	0	0	0	0.00017	0.00032	0.00038	0.00021	0.00026	0.00043	0.00048	0	0
Alcaligenes	0	0	0	0.00051	0.00023	0	0	0	0	0	0.00044	0	0	0	0.00043	0.0005	0	0.00024	0	0.00015	0	0	0.001	0.00039	0.00011	0.00041	0.00054	9e-05	0.0013	0	0.00257	9e-05	0	0.0005	0.00134	4e-05	0	6e-05	0	0	0.00436	0.00028	0.00037	0.00068	0.0002	0.0003	0.00069	0	0.00355
Algoriphagus	0	0	0	0.00066	0	0	0	0	0	0	0.00053	0.00043	0	0	0.00011	0	0	0.00027	0	7e-05	0	0	0	0.0002	0	0.0007	0.00043	2e-05	0	0	0	0.00021	0	0	8e-05	0.00027	0.00016	0	0	6e-05	0.00042	5e-05	4e-05	0.00014	0.0001	3e-05	0.00011	0	0
Alicycliphilus	0	0	0	0.00141	0	0	0	0	0	0	0	0	0	0	0.00038	0.00069	0	0.00051	0	0	0	0	0.00074	0.00194	0	0.00377	0	0.00236	0.00212	0	0.00271	0	0	0	0	0.00027	0	0	0	0	0.00012	0.00286	0.00197	0.00362	0.00067	0.00143	0.00159	0	0.001
Alicyclobacillus	0	0	0	5e-05	0.00014	0.00017	0	0	0	0	0.00012	0.00059	0.00022	0	0.0004	0.00012	0.0001	0.00027	0	7e-05	0	0	0.00039	0.00011	0	0.00053	6e-05	8e-05	0.00019	0	0	0.00025	0	0	0	0.00013	0	0	0	6e-05	0	0.00019	0.00048	0.00059	0.00024	0.00021	0.00028	0	0
Alkalilimnicola	0	0	0	9e-05	0	0.00066	0.00117	0	0	0	0	0.00068	0.00095	0	0.00013	0.00024	0.00011	0	0	0	0	0	0.00041	0	0	0	0.001	7e-05	0.00369	0	0.00558	0	0	0.00035	0	0	0	6e-05	0	0.00023	0.00027	0.00029	0.00044	0.00087	0.00029	0.00027	0.00047	0	0
Alkalitalea	0	0	0	0.00011	0	0.00017	0	0.00033	0	0	0.00032	0	0	0	5e-05	0.00013	0	7e-05	0	0.00015	0	0	0	0.0002	0	0	0.00019	2e-05	0	0.0022	0	0.00084	0	0	0	5e-05	0.00016	0	8e-05	0	0	2e-05	6e-05	0	4e-05	2e-05	0.00019	0	0
Allokutzneria	0	0	0	0.00012	0	0	0	0	0	0	0.00012	0	0.00026	0	0.00019	0.00028	0.0001	0.00023	0	7e-05	0	0	0.00011	0.00012	0	0.00044	0.00014	0.00027	0	0.00049	0	0	0	0	0	0.0001	0	3e-05	0	0	4e-05	0.00046	0.00047	0.00069	0.00039	0.00056	0.00034	0	0
Alloprevotella	0	0	0	0.00011	0	0	0	0	0	0	0	0	0	0	0.00042	0.00039	0	0	0	7e-05	0	0	0	0	0	0	6e-05	0	0	0	0.00025	0.00011	0	0	8e-05	0	0	0	0	0	0	2e-05	1e-05	7e-05	2e-05	0	6e-05	0	0
Allopseudarcicella	0	0	0	0.00056	0	0	0	0	0	0	0.00023	0	0	0	0.00022	0	0	0	0	7e-05	0	0	0	0	0	0	0	0	0	0	0	0.00011	0	0	0	0	0.00016	0	0	0	2e-05	2e-05	0	0.00014	2e-05	0	6e-05	0	0
Altererythrobacter	0	0	0	0.00043	0	0.00062	0	0	0.00021	0.0002	0.00022	0	0	0	0.00054	0.00156	0.00033	0.00054	0	0.00015	0	0.00124	0.0011	0.00011	0	0.00251	0.00026	0.00139	0.00058	0	0.00026	0.00019	0	0.00017	0.00017	0.00024	0.00032	0	0	0.00033	0.00188	0.00148	0.00101	0.00036	0.00072	0.00068	0.00128	0	0.00097
Alteromonas	0	0	0	0.0007	0	0	0.00025	0	0.0006	0.00011	0.00084	0.00021	0	0	0.00026	0.00055	0.0004	0.00053	0.00021	0.00015	0	0	0.00125	0.0014	0	0.00043	0.00087	0.0001	0.00131	0	0.00146	0.00044	0	0.00017	0.00092	0.00106	0.0002	3e-05	0	0	9e-05	0.00011	0.00023	8e-05	0.00011	0.00012	0.00075	0	0.00011
Anabaena	0	0	0	0.00051	0	0.00019	0	0	0.00059	0	0.00284	0	0	0	0	0	0	0	0	0	0	0	0.0003	0.00022	5e-05	0.00055	0.00035	0.0009	0	0	0	4e-05	0	0	0.00035	0.00062	0.0006	0	0	0.00015	1e-05	0.00043	9e-05	0.00013	0	5e-05	0.00026	0	0
Anabaenopsis	0	0	0	0.00033	0	0	0	0	0	0	0.00039	0	0	0	6e-05	0	0.00015	0	0	9e-05	0	0	0	0.00011	0	0	0.00018	0	0	0	0	0	0	0	0	0	0	0	0	0	0	0.0002	5e-05	0	2e-05	0	7e-05	0	0
Anaerocolumna	0	0	0	6e-05	0	0	0	0	0	0	0	0	0	0	0	0	0	0.00034	0.00023	7e-05	0	0	0.00019	0.00041	0	0	0	0	0	0	0	0.00025	0	0.00017	0	0.00014	0	0	8e-05	7e-05	0.00012	2e-05	7e-05	7e-05	6e-05	2e-05	5e-05	0	0
Anaerolinea	0	0	0	0.00021	0	0	0	0	0	0	0.00549	0	0	0	0.00101	0.00114	0	0.0032	0	0.00167	0	0	0.00037	0.0002	0	0	0.00036	0.0001	0	0.00118	0	0.00107	0	0	0	4e-05	0.00141	0	0	6e-05	0.00028	0.00032	0.00211	0.0004	0.00035	0.00071	0.00355	0	0
Ancylobacter	0	0	0	0.00039	0	0	0.00035	0	0	0	0.00049	0.00017	0	0	0.00033	0.00102	0	0.00014	0	0.00024	0	0	0.00021	0.00019	0	0.00038	7e-05	0.00035	0	0	0	0.00017	0	0	0	5e-05	0	0	0	7e-05	3e-05	0.00116	0.00048	0.00023	0.00025	0.00043	0.00076	0	0.00036
Anoxybacillus	0	0	0	0.0001	0	0.00015	0	0	0	0	0.00089	0.00035	0	0	0.00023	0.00012	9e-05	0.00043	0	7e-05	0	0	9e-05	0.00048	7e-05	0	0.00105	0.00014	0.00054	0	0	0.00028	0	0.0005	0.00049	0.00026	0	8e-05	8e-05	0.0003	0.00051	4e-05	0.00015	7e-05	0.00034	7e-05	0.00022	0	0.00013
Apibacter	0	0	0	0.00022	0	0	0	0.00033	0	0	0.00044	0.00057	0	0	0.00022	0.00011	0	0.00021	0	0.00015	0	0	0	0	0	0.00016	0.00012	3e-05	0.0001	0	0	0.00032	0	0.00034	0.00018	0.00028	0.00016	3e-05	9e-05	6e-05	0.00075	2e-05	6e-05	0.00014	0	5e-05	0.00016	0	0
Aquaspirillum	0	0	0	0.00018	0	0	0	0	0	0	0.00036	0	0	0	6e-05	0.00019	0	7e-05	0	8e-05	0	0	0.00022	0	0	0	0.0002	3e-05	0.0003	0	0	8e-05	0	0.00036	0	0	0	3e-05	8e-05	0	0	9e-05	0.00013	8e-05	2e-05	9e-05	0.00017	0	0
Aquiflexum	0	0	0	0.00024	0	0.00016	0	0	0	0	0.00032	0	0	0	0.00011	0.00014	0.0001	0.00034	0	0.00029	0	0	0	0	0	0.00068	0.00021	0	0	0	0	0.00018	0	0.00017	0	0.00014	0.00016	0	8e-05	0	0	2e-05	3e-05	0	0	0	0.00017	0	0
Aquimarina	0	0	0	0.00062	0.00014	0	0	0	0	0.00012	0.00023	0	0	0	0.00028	6e-05	0.00019	0.00069	0	0.00023	0	0	0.0001	0.00072	0	0.00035	0.00025	2e-05	9e-05	0	0	0.0008	0	0.00017	0	0.00042	0.00129	0	0.00016	6e-05	0	4e-05	0.0001	7e-05	4e-05	0.00012	0.00022	0	0
Aquitalea	0	0	0	0.00026	0	0	0	0	0	0	0.00011	0	0	0	0.00011	0.00012	0	0.00025	0	0	0	0	0.00043	0	0	0.00017	0.00027	0.0001	0.00124	0	0.00105	0.00018	0	0.00019	0.00045	0	0	0	8e-05	7e-05	0	0.00029	0.00025	0.00014	6e-05	0.00026	0.00038	0	0.00027
Arcanobacterium	0	0	0	6e-05	0	0.00018	0	0	0	0	0.00022	0	0	0	0.00012	0	0.0001	0.00015	0	0.00033	0	0	0	0.00046	0	0	0	0	0	0	0	0.00016	0	0	0	5e-05	0	0	0	6e-05	0	5e-05	8e-05	0	6e-05	0	0.00016	0	0
Arenibacter	0	0	0	0.00018	0.00014	0	0	0	0	0.00012	0.00012	0.00031	0	0	0	0	0	0.00014	0	0	0	0	0	0.00021	0	0.00019	0.00013	0	0	0	0	8e-05	0	0.00017	0	5e-05	0.00016	0	0	0	0	2e-05	1e-05	0	2e-05	2e-05	6e-05	0	0
Aromatoleum	0	0	0	0.00023	0	0	0	0	0	0	0.00012	0	0	0	0.00012	0.00111	0	0.00021	0	0	0	0	0.00014	0.00011	0	0.00019	0.00027	7e-05	0.00041	0	0	8e-05	0	0.00053	0	0	0	0	0	8e-05	0	0.00036	0.00065	0.00024	7e-05	0.00017	0.00028	0	0.00027
Arsenicicoccus	0	0	0	7e-05	0	0	0	0	0	0	0	0	0	0	7e-05	0.00018	0	9e-05	0	0.0001	0	0	0	0.00014	0	0.00058	9e-05	0.00018	0	0.00074	0	0	0	0	0	6e-05	0	0	0	0.00011	0	0.00042	0.00037	0.00024	0.00059	0.0003	0.00029	0	0.00012
Arsenophonus	0	0	0	6e-05	0.00014	0	0	0	0	0	0.00012	0	0	0	0	7e-05	9e-05	0	0	0.00015	0	0	0	0.0001	0	0	7e-05	2e-05	9e-05	0	0	0	0	0.00018	0	0	0.00032	0	8e-05	6e-05	0.00013	1e-05	1e-05	7e-05	2e-05	0	5e-05	0	0
Arthrospira	0	0	0	0.00055	0	0	0	0	0	0	0.00104	0	0	0	0	0.00013	0	0	0	0	0	0	0	0	0	0	0.00066	0	0	0	0	3e-05	0	0	0	0	0	0	0	0	0	0.00011	1e-05	0	2e-05	3e-05	7e-05	0	0
Asaia	0	0	0	6e-05	0	0	0	0	0	0	0	0	0	0	0	0	0	0	0	0	0	0	0	0	0	0	7e-05	2e-05	0	0	0	7e-05	0	0	0	5e-05	0	0	0	0	0.00029	4e-05	4e-05	0	2e-05	5e-05	6e-05	0	0
Asticcacaulis	0	0	0	0.00012	0	0.00016	0	0	0	0	0.00011	0.00015	0	0	0.00028	0.00028	0.00039	0.00015	0	0	0	0	0	0	0	0.00035	0.00038	0.00021	0.00038	0	0.00026	0.00025	0	0	0.00017	0	0	0	0	0.00013	5e-05	0.00016	0.00023	0	0.0003	0.00019	0.0002	0	0.00199
Atlantibacter	0	0	0	7e-05	0	0	0	0	0	0	0	0	0	0	0	7e-05	0.00012	0	0	0	0	0	0.00028	0.0004	0	0	8e-05	0	0	0	0.00096	4e-05	0	0	0	5e-05	0	0	0	0	0	5e-05	5e-05	0	5e-05	5e-05	9e-05	0	0
Aureitalea	0	0	0	0.00023	0	0	0	0	0	0	0.00011	0	0	0	6e-05	0	0	0	0	0	0	0	0	0	0	0.00018	0	0	0	0	0	0.00011	0	0	0	0.00028	0.00016	0	0	0	0.00454	1e-05	5e-05	0	0	0	5e-05	0	0
Austwickia	0	0	0	6e-05	0	0	0	0	0	0	0	0	0	0	0.00012	0	0.0001	0	0	0	0	0	0.0001	0.00011	0	0	0	2e-05	0	0	0	4e-05	0	0	0	0	0	0	0	0	0	9e-05	0.00012	8e-05	2e-05	0.00015	9e-05	0	0
Azospira	0	0	0	5e-05	0	0.00015	0	0	0	0	0	0	0	0	5e-05	0.00015	9e-05	7e-05	0	0.00015	0	0	0.00097	0	0	0	0.0003	0.00015	0.00079	0	0.00075	0.00013	0	0.00017	0	0	0	0	0	0	0	0.00064	0.00051	0.00014	0.00048	0.0002	0.00197	0	0.00415
Barnesiella	0	0	0	0.00022	0	0	0	0	0	0	0.00017	0	0	0	9e-05	0.00029	0	0.00023	0	0	0	0	0	0	0	0	0.00018	4e-05	0	0.00135	0	0.00048	0	0	0	0	0	0	0	0	0	4e-05	4e-05	0	0	6e-05	0.00015	0	0
Bdellovibrio	0	0	0	0.00021	0.00014	0	0	0	0	0	0.00021	0.00043	0	0	0.00011	0	0.00056	0.00013	0	0.00022	0	0	0.00047	0.0002	0	0.00033	0.00012	3e-05	0	0.0004	0.00025	0.00045	0	0.00017	0	0.00031	0.00063	0	0	6e-05	2e-05	8e-05	0.00011	0.00013	2e-05	0.00015	0.00025	0	0.00121
Beggiatoa	0	0	0	5e-05	0	0	0	0	0	0	0	0.00014	0	0	0	5e-05	0	7e-05	0	0.00015	0	0	0	0	0	0	0.00018	2e-05	0.00019	0	0.00051	0.00127	0	0	0	5e-05	0.00048	0	0	0	0.00011	2e-05	6e-05	0	2e-05	5e-05	7e-05	0	0
Belliella	0	0	0	0.00051	0	0.00027	0	0	0	0	0.00025	0.00017	0	0	7e-05	0.0002	0	8e-05	0	0.00016	0	0	0.00011	0.00022	0	0.00023	0.0001	0	0.00019	0	0.00025	0.0003	0	0	0	0.00011	0.00018	0	0	7e-05	2e-05	7e-05	0	0	2e-05	0	7e-05	0	0.00011
Bergeyella	0	0	0	0.0002	0	0	0	0	0	0	0.00014	0.00031	0	0	0	0	0	0	0	0	0	0	0.00011	0	0	0	7e-05	0	0	0	0	4e-05	0	0.00018	0	0	0	0	0	0	0	1e-05	0	0	5e-05	2e-05	4e-05	0	0
Bernardetia	0	0	0	0.00045	0	0	0	0	0.0004	0	0.00022	0.00015	0	0	0.00011	0.00011	0	0.00034	0	0.00015	0	0	0	0.00062	0	0	6e-05	0	0	0	0.00025	0.00018	0	0	0.00051	9e-05	0.00016	0	0	0	0	2e-05	6e-05	0	2e-05	3e-05	0.0001	0	0
Beutenbergia	0	0	0	6e-05	0	0	0	0	0	0	0	0	0	0	0.00018	0.00013	0	7e-05	0	0	0	0.00065	0	0	0	0.00039	0	4e-05	0	0	0	0	0	0	0	0	0	0	0	0	0	0.00036	0.0002	0.00041	0.00041	0.00029	0.00022	0	0
Bibersteinia	0	0	0	0.00012	0	0	0	0	0	0	0	0	0	0	0	0	0	0	0	0	0	0	9e-05	0.00031	0	0	6e-05	0	0	0	0	3e-05	0	0	0	0	0	0	0	0	0	0	0	0	0	0	0.00092	0	0
Blastomonas	0	0	0	0.00011	0	0	0	0	0	0	0.00015	0.00014	0	0	0	0.00047	0	0	0	0	0	0	0.00015	0	0	0	0.00012	0.00086	0.0002	0	0	3e-05	0	0	0	4e-05	0	0	0	6e-05	0	0.00035	0.00015	0	0.00013	7e-05	0.00033	0	0.00033
Borrelia	0	0	0	0.0002	0	0	0.00073	0.00033	0	0	0.00042	0.00014	0	0	0.00027	0.00015	0.00047	0.00041	0.00972	0.02686	0	0.00096	9e-05	0.00057	0	0	0.00018	5e-05	0.00019	0.00039	0.0005	0.00022	0	0.00066	0.00017	0.00046	0.00067	0	0.00016	0.00027	0	3e-05	4e-05	0	2e-05	2e-05	0.00016	0	0
Borreliella	0	0	0	5e-05	0.00028	0.0003	0	0.00067	0.00078	0	0.00011	0.00057	0.00043	0.00086	0.00011	5e-05	9e-05	0.00027	0	0.00029	0	0	0	0.00045	0	0.00016	0.00037	0	9e-05	0	0	0.00028	0	0	0.00017	0.00054	0.00059	0	0	0.00049	1e-05	2e-05	4e-05	0.00013	6e-05	5e-05	6e-05	0	0
Boseongicola	0	0	0	5e-05	0	0	0	0	0	0	0	0	0.00022	0	0.00011	0.00016	0	7e-05	0	0	0	0	9e-05	0	0	0.00016	0.00012	0.0001	0	0	0	3e-05	0	0	0	0	0	0	0	0	0	7e-05	8e-05	7e-05	6e-05	3e-05	9e-05	0	0
Bradymonas	0	0	0	0.00043	0	0	0	0	0	0	0	0.00014	0	0	0.00043	0.00044	0	0	0	0	0	0.00054	0.00074	0.0003	0	0	6e-05	0	0	0	0	0	0	0	0	0	0	0	0	6e-05	5e-05	0.0009	0.00078	0	0.00039	0.00073	0.00074	0	0
Brasilonema	0	0	0	0.00053	0	0	0	0	0.00059	0	0.00042	0	0	0	5e-05	0.00011	9e-05	7e-05	0	0	0	0	0.0002	0.0001	0	0	0	0	0	0	0	3e-05	0	0	0	0	0	0	8e-05	0	0	5e-05	1e-05	0	2e-05	5e-05	6e-05	0	0
Bremerella	0	0	0	0.00011	0	0	0	0	0	0	0.00033	0	0	0	0.00048	0.00035	9e-05	0.0004	0	0.00033	0	0	0.00018	0.00042	0	0.00062	0.00012	0	0	0	0	0	0	0	0.00028	0.00031	0	0	0	0	4e-05	0.00038	0.00036	0.00013	0.00011	0.00016	0.0006	0	0
Brenneria	0	0	0	0.00011	0	0	0	0	0	0	0.00013	0	0	0	0.00019	0.00019	0	8e-05	0	0	0	0	0.00011	0	0	0.00056	0.00019	2e-05	0.00041	0	0.00105	7e-05	0	0	0.00019	4e-05	0	3e-05	0	0	0.00013	0.00011	0.00012	0.00028	8e-05	0.00012	0.0002	0	0
Brochothrix	0	0	0	8e-05	0	0	0	0	0	0	0	0	0	0	0	0	0	0.00012	0	7e-05	0	0	0	0.00057	0	0	0.00018	0	0	0	0	7e-05	0	0	0	0.00011	0.00039	0	0	0	0	3e-05	0	0	3e-05	2e-05	6e-05	0	0
Brucella	0	0	0	0.00018	0	0	0	0	0	0	0	0	0	0	0	0.00015	0	0.00036	0	0.0001	0	0	0.00042	0	0	0.00016	0.00012	0.00016	0.00019	0	0	0.0001	0	0	0	0.00019	0	0	0	0	0.00744	0.00039	0.00013	0.00027	0.00054	0.0001	0.00023	0	0.00096
Butyrivibrio	0	0	0	0.0005	0.00014	0	0	0	0	0	0	0	0.00044	0	0.00011	6e-05	0.00015	0.00022	0	0	0	0.00101	0.00019	0.00054	0	0	0.00025	3e-05	9e-05	0.0004	0	0.00032	0	0	0	0.00054	0.0004	0	0.00029	0.00062	2e-05	4e-05	4e-05	0.00014	7e-05	5e-05	0.00014	0	0.00011
Bythopirellula	0	0	0	5e-05	0	0	0	0	0	0	0.00036	0.00033	0	0	5e-05	0.00777	0	0.00014	0	0.00034	0	0	0.0004	0	0	0.02461	0	0.00096	0	0	0	0.00021	0	0	0	0.00011	0	0	0	0	0	0.00014	0.0112	0	0.0074	7e-05	0.00107	0	0
Caldithrix	0	0	0	5e-05	0	0	0	0	0	0	0.00042	0	0	0	0.00016	0.00011	0	0.00053	0	0.00065	0	0	0	0.0002	0	0.00016	0.03151	8e-05	9e-05	0	0	0.00024	0	0	0	5e-05	0.00031	0	0	0.00013	0	8e-05	0.00013	0.00027	0.00016	0.00013	0.00025	0	0.00011
Candidatus Accumulibacter	0	0	0	0.00041	0	0.00017	0	0	0	0	0	0.0003	0	0	0.00039	0.00029	0	0.00014	0.00021	7e-05	0	0	0	0	0	0	6e-05	0.00021	0.00039	0	0	0.00015	0	0.00017	0	9e-05	0.00017	6e-05	0	7e-05	0	0.00032	0.0006	0.00022	8e-05	0.00021	0.00037	0	0
Candidatus Atelocyanobacterium	0	0	0	6e-05	0	0	0	0.00033	0	0	0	0	0	0	6e-05	0	0.00013	8e-05	0	0	0	0	0.00012	0.00011	0	0	0	0	0	0	0	4e-05	0	0	0	5e-05	0.00018	0	0	7e-05	0	0	1e-05	8e-05	0	2e-05	2e-05	0	0
Candidatus Azobacteroides	0	0	0	0.00012	0	0	0	0	0	0	0.00012	0.00015	0	0	0.00012	0	0.0001	0.0003	0	7e-05	0	0	0	0	0	0	0	0	0.00028	0	0	0.00029	0	0.00035	0	5e-05	0	0	0.00024	0	0	0	0	0	0	5e-05	7e-05	0	0
Candidatus Cloacimonas	0	0	0	0.00391	0	0	0	0	0	0	0	0	0	0	0.00822	0	0	7e-05	0	7e-05	0	0	0.00028	0	0	0	0	3e-05	0.00399	0	0	0.00014	0	0	0	0	0	0	0	0.00025	0.00446	1e-05	4e-05	0.00013	0	2e-05	9e-05	0	0
Candidatus Cyclonatronum	0	0	0	7e-05	0	0.00016	0	0	0	0	0	0	0.00022	0	0.00012	0.00013	9e-05	0.00011	0	0	0	0	0.00022	0	0	0.00046	0.00071	0	9e-05	0	0	0.0004	0	0	0	0	0	3e-05	0	6e-05	0	3e-05	5e-05	0.0001	0	6e-05	0.00012	0	0
Candidatus Deianiraea	0	0	0	5e-05	0	0	0	0	0	0	0.00032	0	0	0	0	0	0	0.0002	0	0	0	0	0	0.0009	0	0	6e-05	0	0	0	0	3e-05	0	0	0	5e-05	0.00016	0	8e-05	0	2e-05	1e-05	3e-05	0	0	0	3e-05	0	0
Candidatus Ishikawaella	0	0	0	6e-05	0	0.00016	0	0	0	0	0	0.00015	0	0	0	0.00011	0	7e-05	0	0	0	0	0	0	0	0	0	0	0	0	0	4e-05	0	0	0	0.00018	0	0	0	0	8e-05	0	3e-05	7e-05	2e-05	2e-05	1e-05	0	0
Candidatus Koribacter	0	0	0	5e-05	0	0	0	0	0	0	0.00021	0.00014	0	0	0.00022	0.00011	0.00028	7e-05	0	0.00022	0	0	9e-05	0.0001	0	0.00098	6e-05	0	0	0	0	0.00017	0	0	0	4e-05	0	0	0	6e-05	0.00079	0.00037	0.00021	0.0002	0.00014	0.0002	0.0004	0	0
Candidatus Methylospira	0	0	0	0.00011	0	0	0	0	0	0	0	0.00015	0	0	6e-05	0	0	0.00013	0	0.00022	0	0	0	0.0001	0	0.00017	6e-05	0.00019	0.00528	0.0004	0.00497	0.00011	0	0.00017	0	0.00018	0.00016	0	0	0	0.00018	6e-05	0.00051	8e-05	2e-05	0.0001	0.0001	0	0
Candidatus Moranella	0	0	0	5e-05	0	0	0	0	0	0	0	0	0	0	0	0	0	0	0	0	0	0	0	0	0	0	6e-05	0	0	0	0	0	0	0	0	0	0	0	0	0	0	0	0	7e-05	2e-05	0	1e-05	0	0
Candidatus Nesciobacter	0	0	0	5e-05	0	0	0	0	0	0	0	0	0	0	5e-05	0	0	0	0	0	0	0	0	0.0001	0	0	6e-05	0	0	0	0	0	0	0	0	5e-05	0.00016	0	0	0	2e-05	0	0	0	0	0	1e-05	0	0
Candidatus Nitrosopelagicus	0	0	0	5e-05	0	0	0	0	0.00031	0	0.00011	0	0	0	0	0	0.00025	0	0	0	0	0.00054	0.00011	0.00035	0	0	0.00012	0	0	0	0	4e-05	0	0	0	0.00021	0	0	0	0	0	1e-05	0	0	0	2e-05	1e-05	0	0
Candidatus Paracaedibacter	0	0	0	5e-05	0	0	0.00023	0	0	0	0.00022	0	0.00022	0.00087	6e-05	6e-05	0	0.00013	0.00021	0	0.00029	0	0.0001	0	0	0	0	0	0.00056	0	0	0	0	0	0	0.00014	0.00016	0	8e-05	0	0.00018	1e-05	5e-05	0	0	0	3e-05	0	0
Candidatus Pelagibacter	0	0	0	0.00011	0.00028	0.00015	0	0	0.00118	0	0.00053	0.00143	0	0.00095	0.00059	0.00017	0.00028	0.00047	0.00021	0.00051	0	0	0.00029	0.0007	0	0.00033	0.00037	6e-05	0.00019	0.0004	0	0.00031	0	0.00033	0.00034	0.00104	0.00064	0	0.00033	0.00052	0.00039	5e-05	0.0002	0.00041	0.00012	0.0002	0.00021	0	0
Candidatus Profftella	0	0	0	6e-05	0	0	0	0	0	0	0	0	0	0	0	0	0	0	0	0	0	0.00068	0.00011	0	0	0	7e-05	0	0	0	0	0	0	0	0	5e-05	0.00017	0	0	0	0	0	1e-05	0	0	0	1e-05	0	0
Candidatus Prometheoarchaeum	0	0	0	5e-05	0.00014	0	0.00025	0	0.0002	0	0	0.00015	0.00023	0	0	0	0.00029	7e-05	0.00022	0.00022	0	0	0	0.00052	0	0	6e-05	0	0	0	0	0.00021	0	0	0.00027	0.00038	0	0	9e-05	0	0	1e-05	1e-05	7e-05	0	0	5e-05	0	0
Candidatus Promineofilum	0	0	0	0.00134	0	0.0003	0	0	0	0	0.00074	0.00099	0	0	0.00176	0.00235	0.00028	0.00287	0.00021	0.00196	0	0	0.00093	0.00059	5e-05	0.00049	0.0003	0.00014	0	0.00315	0	0.00024	0	0	0	0	0.00047	0	0	0.00019	0.00083	0.00091	0.00175	0.0004	0.00076	0.00105	0.00162	0	0
Candidatus Riesia	0	0	0	0.00017	0	0.00033	0	0	0	0	0	0.0003	0	0	6e-05	0	0	7e-05	0	0	0	0	0	0	0	0	0	2e-05	0.0001	0	0	0.00014	0	0.00035	0	5e-05	0.00033	0	8e-05	6e-05	5e-05	0	1e-05	7e-05	2e-05	3e-05	2e-05	0	0
Candidatus Solibacter	0	0	0	0.00016	0	0.00015	0	0	0	0	0.00137	0.00028	0	0	0.00117	0.00175	0.00047	0.00073	0	0.00073	0	0	0.00028	0.0001	0	0.00048	6e-05	0.00016	9e-05	0	0	0.0001	0	0.00017	0.00042	0.0004	0	0	0	0	0.00272	0.00117	0.00124	0.00066	0.00033	0.00105	0.00275	0	0
Candidatus Symbiobacter	0	0	0	0.00033	0	0	0	0	0	0.00011	0.00022	0	0	0	0	0.00011	0	0.00014	0	7e-05	0	0	0	0	0	0	6e-05	3e-05	0.00038	0	0.00026	0.00011	0	0.00034	0	0	0.00016	0	0	0	0.00105	9e-05	0.0001	0.00014	8e-05	5e-05	0.00013	0	0
Candidatus Xiphinematobacter	0	0	0	5e-05	0	0	0	0	0	0.00011	0	0	0	0	0.00011	0	0.00019	0	0	7e-05	0	0	0	0.0001	0	0	0	0	9e-05	0	0	4e-05	0	0	0	0.00012	0	0	0	0	5e-05	2e-05	0.00069	7e-05	0	0.0007	0.0001	0	0
Carboxydothermus	0	0	0	6e-05	0	0	0	0	0	0	0	0.0003	0	0	0.00017	6e-05	0.00019	0.00034	0	0.00029	0	0	0	0.0001	0	0	0.00012	2e-05	0.00019	0	0	0.00085	0	0	0	0.00023	0.00032	0	0	6e-05	6e-05	3e-05	0.00044	0.00021	0.00014	7e-05	0.0001	0	0
Casimicrobium	0	0	0	0.00321	0	0	0	0	0	0	0	0	0	0	0	0.0001	0	0.00053	0	0.00022	0	0	0	0	0	0	0	9e-05	0.00031	0	0.00084	6e-05	0	0.00023	0.00016	0	0	0	0	0	5e-05	0.00024	0.00023	0.00016	8e-05	7e-05	0.00036	0	0
Castellaniella	0	0	0	0.00015	0	0	0	0	0	0	0	0.00021	0	0	0.00016	0.00017	0	0.00017	0	0	0.00031	0.00102	0.00018	0.00047	0	0	0.00034	0.00016	0.00072	0.0013	0.00067	0	0	0.00066	0	0	0	0	0	0	0.00871	0.00044	0.00018	0.00092	0.00019	0.00023	0.00043	0	0.00012
Catenovulum	0	0	0	6e-05	0	0	0	0	0	0	0.00012	0	0	0	6e-05	0	0.0001	0	0	0	0	0	0.0001	0.0001	0	0	0.00013	2e-05	0.00039	0.0004	0.00027	0.00015	0	0	0	0.00014	0	3e-05	0	0	0	2e-05	7e-05	0	2e-05	0	6e-05	0	0
Catenulispora	0	0	0	0.00044	0	0	0	0	0	0	0.00023	0	0.00023	0	0.0003	0.0002	0	0.00022	0	7e-05	0	0	0.00031	0.00022	0	0.0004	0.00014	0.00011	0	0	0	4e-05	0	0	0.0001	0	0	0	0	0	0	0.00085	0.00064	0.00049	0.00059	0.00039	0.00045	0	0
Cedecea	0	0	0	0.00013	0	0	0	0	0	0.00012	0.00029	0	0	0	0.00021	0.00097	0.00022	7e-05	0	7e-05	0	0	0.00034	0.00037	0	0.00047	0.00014	7e-05	0.00057	0.00045	0.00155	0.00025	0	0	0.0001	5e-05	0	4e-05	0	0	8e-05	0.00032	0.00021	0.00028	0.00015	0.00021	0.00037	0	0
Cellulosimicrobium	0	0	0	0.00013	0	0	0	0	0	0	0.0006	0	0	0	0.00041	0.0002	0.0005	0.00042	0.00047	0.00026	0	0	0.00012	0.00024	0	0.00032	0.00018	0.00028	0	0.00112	0	5e-05	0	0	0	4e-05	0	4e-05	0	0.00011	0	0.00135	0.00109	0.00058	0.0009	0.00103	0.0007	0	0.00012
Cellvibrio	0	0	0	0.00017	0	0	0.00022	0	0	0.00011	0.0008	0.00017	0	0	0.00063	0.00019	0.00019	7e-05	0	0.00022	0	0	0.00041	0.00021	5e-05	0.00039	0.00013	3e-05	0.00162	0.00083	0.00186	0.0003	0	0.00017	0.00044	0.00027	0	3e-05	0	0.00028	0.00021	0.00014	0.00025	0.00038	0.00011	0.00017	0.00027	0	0.00771
Chamaesiphon	0	0	0	0.00016	0	0	0	0	0	0	0.00087	0	0	0	0	0.00017	0	0.00014	0	0	0	0	0	0	0	0	0	5e-05	0	0.00046	0	0	0	0	0	0	0.00016	0	0	0	0	7e-05	1e-05	0	0	0	6e-05	0	0
Chania	0	0	0	0.00018	0	0	0	0	0.00021	0	0	0	0	0	0	0.00013	0	0	0	0	0	0	0.00011	0.00022	0	0	0.00061	3e-05	0	0	0	4e-05	0	0	9e-05	0	0	0	0	0	3e-05	3e-05	3e-05	8e-05	2e-05	0.0001	4e-05	0	0
Chelativorans	0	0	0	0.00019	0.00014	0	0	0	0	0	0	0	0	0	6e-05	0.00031	0.00011	0	0	0	0	0	0.00012	0.00011	0	0.00019	7e-05	0.00044	0.00011	0	0.00027	0.00012	0	0	0	0.00019	0	0	0	0	0	0.00038	0.00025	0.00016	0.0001	0.0002	0.00021	0	0.00012
Chelatococcus	0	0	0	0.00031	0	0	0.00049	0.00034	0	0	0	0.00018	0	0	7e-05	0.00121	9e-05	8e-05	0	9e-05	0	0	0.00028	0.00013	0	0.00022	7e-05	0.00042	0	0	0	4e-05	0	0.00018	0	0.00049	0	0	9e-05	0.00017	0.00012	0.00186	0.00078	0.00062	0.00034	0.00047	0.00078	0	0.00034
Chloroherpeton	0	0	0	0.00016	0	0	0	0	0	0	0.00469	0	0	0	0.00048	0.00083	0.00019	7e-05	0	7e-05	0	0	0.00019	0.0001	0	0	6e-05	0	0	0.00039	0	7e-05	0	0.00017	0	4e-05	0	0	0	6e-05	0	3e-05	0.00011	0	0	5e-05	0.00016	0	0
Chondrocystis	0	0	0	0.00018	0	0	0	0	0	0.00014	0.00029	0	0	0	6e-05	9e-05	0.00014	0	0	0	0	0	0	0.00011	0	0	0	0	0.00012	0	0	0.00014	0	0	8e-05	0.0001	0.00023	0	8e-05	7e-05	0	2e-05	2e-05	0	0	2e-05	0.00012	0	0
Chryseolinea	0	0	0	0.00064	0	0	0	0	0	0	0.00023	0	0	0	0.00029	0.00061	0	0.00027	0	0.00015	0	0	9e-05	0	0	0.00017	0	0	0	0.00122	0.0005	0.00039	0	0.00033	0	9e-05	0.00016	0	0	0	0.00461	0.00025	0.00028	0	0.00012	9e-05	0.00038	0	0.00011
Citricoccus	0	0	0	5e-05	0	0	0	0	0	0	0	0	0	0	0.00016	0.00011	0	7e-05	0.00021	7e-05	0	0	0	0.0001	0	0.00032	0	0.0001	9e-05	0	0.00025	0	0	0	0	0	0	0	0	0	3e-05	0.00016	0.00022	0.0002	0.00017	0.0002	0.00013	0	0.00022
Citrobacter	0	0	0	0.00089	0.00073	0.0006	0	0	0.0002	0	0.00244	0	0	0	0.00107	0.00126	0.00098	0.00073	0	0.00269	0	0.00705	0.00134	0.00228	0	0.00395	0.00128	0.00029	0.00975	0.00116	0.01315	0.00196	0.00217	0.00138	0.00087	0.00061	0	0	0.00027	0.00042	0.01713	0.00097	0.00201	0.00023	0.00106	0.00117	0.00304	0	0.00051
Clavibacter	0	0	0	0.00026	0.00015	0.00046	0.00029	0	0.00022	0	0.00013	0	0	0	0.00044	0.00041	9e-05	0.00041	0.00024	0.00047	0	0	0.00042	0.00013	0	0.00106	0	0.00035	0.00022	0.00062	0	0	0	0	0	0.00015	0	7e-05	0	6e-05	0.00062	0.00102	0.00079	0.00103	0.00092	0.00059	0.00065	0	0.00012
Cloacibacterium	0	0	0	0.00053	0	0	0	0	0	0	0.00035	0	0	0	0	9e-05	0.00013	0.00011	0	0.00011	0	0	0	0.00029	0	0	0.00032	2e-05	0	0.00078	0	0.00041	0	0	0	0.00015	0.00041	0	9e-05	8e-05	0	2e-05	2e-05	0	0	3e-05	0.00011	0	0.00087
Cnuibacter	0	0	0	0.00018	0	0	0	0	0	0	0	0	0	0	0.00019	0.00035	0	0	0	0	0	0	0.00081	0	0	0	0	0.00014	0.00033	0	0	0	0	0	0	0	0	0	0	0	0	0.00037	0.00035	0	0.00042	0.00034	0.00035	0	0
Cobetia	0	0	0	0.00011	0	0	0	0	0	0	0	0	0	0	0	0.00028	0	7e-05	0	0	0	0	9e-05	0.00026	0	0	0.00013	5e-05	0.001	0	0.00058	0	0	0.00017	0	0	0	0	0	0	0	9e-05	9e-05	0	4e-05	0.00013	0.00016	0	0
Collimonas	0	0	0	0.00062	0	0	0	0	0	0	0.00046	0	0	0	0.00011	0.00054	0.00102	0.00014	0	0.00015	0	0	0.00039	0.0003	0	0.0007	0.00013	0.00072	0.00073	0.00041	0.00083	0.00026	0	0.00034	0.00045	0.00014	0	0	0	0	0	0.00078	0.00047	0.00014	0.00023	0.00048	0.00059	0	0.00034
Coraliomargarita	0	0	0	5e-05	0	0	0	0	0	0	0	0	0	0	0	5e-05	0	0	0	0	0	0	0	0	0	0	0	0	9e-05	0	0.00025	3e-05	0	0	0	0	0	3e-05	0	0	0.00028	2e-05	2e-05	0	0	0	0.00058	0	0
Corallococcus	0	0	0	0.00099	0.00028	0.00031	0.00048	0	0.00031	0.00011	0.00044	0.00091	0	0	0.00074	0.00114	0.00026	0.00081	0	0.00047	0	0	0.00104	0.00014	5e-05	0.00177	0.00041	0.00039	0.0002	0.00093	0.00025	0.00014	0	0	8e-05	0.00014	0.00016	9e-05	8e-05	0.00039	0.00011	0.00257	0.00147	0.00182	0.00115	0.00107	0.00146	0	0.00022
Coxiella	0	0	0	0.00011	0	0	0	0.00067	0	0	0	0	0	0	0.00034	0	0.00019	0	0	0.00015	0	0	0	0.0004	0	0	0	2e-05	0.00028	0.0004	0.00051	0.00011	0	0.00052	0	0.00023	0.00143	0	0	0.00032	0.00015	3e-05	0.00017	7e-05	2e-05	7e-05	0.00011	0	0
Crenobacter	0	0	0	0.0002	0	0	0	0	0	0	0	0	0	0	0	0.00021	0	7e-05	0	0	0	0	0.00099	0	0	0.00036	8e-05	2e-05	0.00011	0	0	0	0	0	9e-05	0	0	3e-05	0	0	0	0.00023	0.0001	0	5e-05	0.00018	0.00026	0	0
Crinalium	0	0	0	0.00018	0	0	0	0	0	0	0.0006	0	0	0	0	0.00018	0	0	0	9e-05	0	0	0.00022	0	0	0	0	0	0.0002	0.00051	0.00107	4e-05	0	0.00019	0	9e-05	0.0002	0	0	0	0.00044	4e-05	1e-05	0	4e-05	0	6e-05	0	0
Croceibacter	0	0	0	0.00019	0	0	0	0	0	0	0.00025	0.00016	0	0	0	0.00013	0	8e-05	0	0	0	0	0	0.00011	0	0	0.00066	0	0.0001	0	0	0.0002	0	0	0	5e-05	0	0	0	7e-05	0	1e-05	4e-05	0	0	2e-05	6e-05	0	0
Crocosphaera	0	0	0	0.00022	0	0	0	0	0	0	0.00114	0	0	0	0.00011	0	0	0.00022	0	8e-05	0	0	0.0001	0	0	0	0.00035	2e-05	0	0	0	0.00017	0	0	0	0.00014	0	0	0	0	0	2e-05	1e-05	0	0	4e-05	3e-05	0	0
Cryobacterium	0	0	0	6e-05	0.00014	0	0	0	0	0	0	0	0	0	0.00011	0.00038	0	0	0	0	0	0	0.0003	0.00045	0	0.00036	0	0.00019	0	0	0	0.00017	0	0	0.00023	0.0001	0	0	0	0	0	0.00043	0.00043	0.00023	0.00027	0.00042	0.00083	0	0.00023
Curvibacter	0	0	0	6e-05	0	0	0	0	0	0.00012	0	0	0	0	6e-05	0.00012	0	0	0	7e-05	0	0	0.0003	0.0001	0	0	0	3e-05	0.0001	0	0	4e-05	0	0	0	0	0	0	0	0	0	0.00012	9e-05	7e-05	0	2e-05	0.00011	0	0.00033
Cyanobacterium	0	0	0	0.00012	0	0	0	0	0	0	0.00059	0	0	0	0	0	0.00014	0	0	0	0	0	0.00147	0.00021	5e-05	0	8e-05	0	0.0002	0	0	7e-05	0	0	0	9e-05	0	0	0	0	3e-05	3e-05	1e-05	0	0	4e-05	2e-05	0	0
Cyanobium	0	0	0	0.00041	0	0.00063	0.00023	0	0	0	0.00045	0.00071	0	0.00088	0.00011	0.00014	0.00031	7e-05	0.00021	7e-05	0	0.00057	0.00033	0.00041	5e-05	0	0.00039	0.00015	0.00017	0.00124	0	0.00027	0	0	0	5e-05	0	0	0	0.00014	1e-05	0.00033	0.00036	0.00052	0.00042	0.00036	0.00035	0	0
Cyanothece	0	0	0	0.0015	0	0	0	0	0	0	0.00194	0.00015	0	0	0.00033	0.00018	0.0002	0	0	0	0	0	0	0.0001	5e-05	0.00017	0.00047	0	0.0001	0	0	0.00014	0	0	0	0.00018	0	3e-05	0	7e-05	0	0.00027	0.00012	0	0	4e-05	7e-05	0	0.00011
Cyclobacterium	0	0	0	0.00019	0	0	0	0	0	0	0.00012	0	0	0	0	0.00012	0.00011	0.00014	0	0.00022	0	0.00054	0	0	0	0.00017	0	2e-05	0	0	0	0.00041	0	0	0.00025	0.00014	0	0	0	6e-05	4e-05	3e-05	1e-05	0	6e-05	8e-05	0.00011	0	0
Cylindrospermum	0	0	0	0.00083	0	0	0	0	0	0	0.00108	0.00015	0	0	6e-05	0	0	8e-05	0	0	0	0	0.00045	0	0	0	9e-05	0	0.00011	0	0	0	0	0	0.00013	0.00011	0.00018	0	0	0	1e-05	6e-05	0	0	6e-05	3e-05	3e-05	0	0
Cytophaga	0	0	0	6e-05	0	0	0	0	0	0	0.00033	0	0	0	6e-05	0	0	0	0	0	0	0	0.0001	0	0	0.00052	0	0	0.00019	0.00041	0	0.00014	0	0	0	5e-05	0	0	0	0	0.00018	3e-05	0	0	4e-05	0	8e-05	0	0
Dactylococcopsis	0	0	0	0.00043	0.00014	0.00021	0	0	0.0002	0	0.0005	0.00018	0	0	0	0	0	0	0	0	0	0	0.00029	0	0	0	0.00021	0	0	0	0	7e-05	0	0	0	5e-05	0	7e-05	0	7e-05	0	3e-05	2e-05	0	3e-05	5e-05	5e-05	0	0
Dechloromonas	0	0	0	0.00027	0	0	0	0	0	0	0.00011	0	0.00025	0	0	0	0	0.00014	0	0.00015	0	0	0.0002	0.0001	0	0.00051	6e-05	0.00019	0.00144	0	0.0008	0.00014	0	0.00017	0	0	0	3e-05	0	0.00019	4e-05	0.00032	0.00017	0.00014	0.00052	0.00072	0.0024	0	0.00136
Deferribacter	0	0	0	0.00011	0	0.00016	0	0	0	0	0.00022	0.00015	0	0	0.00022	0	0.00028	0.00074	0	0.00051	0	0.00056	0	0.00031	0	0	0.00182	0	0	0	0.00025	0.00021	0	0	0.00035	0.00032	0.00032	0	0	0.00025	1e-05	1e-05	4e-05	0.00014	8e-05	0.0001	0.0001	0	0
Defluviitoga	0	0	0	0.00087	0	0.00169	0	0	0.00165	0.00014	0.00173	0.00505	0	0	0.00046	0	0.00039	0.00053	0	0.00019	0	0	0.00292	0.00725	0	0	0.00095	4e-05	0.00062	0.00166	0	0.00022	0	0.00422	0	0.00715	0.00076	0	0.00294	0.00049	0	8e-05	0.00024	0.00095	0.00019	0.00017	0.00028	0	0
Dehalococcoides	0	0	0	5e-05	0	0	0	0	0	0	0.00032	0	0	0	0.00027	0.00027	9e-05	0.0002	0.00021	0.00022	0	0	0.00024	0.0002	0	0.00016	0.00012	3e-05	0	0	0	0.00014	0	0	0.00067	9e-05	0.00016	0.00011	0	6e-05	1e-05	9e-05	0.00023	0	0.00012	0.00018	0.00026	0	0
Denitratisoma	0	0	0	0.0003	0	0	0	0	0	0	0.00051	0	0	0	0.00049	0.00082	0	0.00013	0	0	0	0	0.00116	0.00042	0	0.00042	0.00014	8e-05	0	0	0	9e-05	0	0	0	0.00019	0	0	0	0	0	0.00065	0.0005	0.00045	0.00051	0.00046	0.00062	0	0.00035
Denitrobacterium	0	0	0	0.00012	0	0	0	0	0	0	0	0	0	0	0	0.00017	0	0	0	0	0	0	0	0	0	0.00101	0	0	0	0	0	0	0	0	0	0.0009	0	0	0	0	1e-05	0.00013	4e-05	0.00066	0	0	0.00015	0	0
Dermatophilus	0	0	0	6e-05	0	0	0	0	0	0	0.00012	0	0	0	0	0	0	7e-05	0	0	0	0	0.00031	0	0	0.00019	0	4e-05	0	0	0	4e-05	0	0	0.0001	0	0	0	0	0	0	2e-05	0	0	2e-05	2e-05	2e-05	0	0
Desulfallas	0	0	0	0.00011	0	0	0	0	0	0	0.00011	0.0003	0	0	0.00011	0.00018	0.00029	0.00027	0	0.00044	0	0	0.0001	0	0	0.00035	0	4e-05	0.0001	0	0	0.00093	0	0	0	9e-05	0.00258	0	0	7e-05	0	0.00022	0.00099	7e-05	0.0001	3e-05	0.00023	0	0
Desulfarculus	0	0	0	8e-05	0	0.00025	0	0	0	0	0.00041	0.00024	0	0	0.00066	0.00022	0	0.00092	0	0.00037	0	0	0.00049	0.00022	0	0.00043	0.00079	0.00022	0.00045	0.00055	0	0.00024	0	0	0	7e-05	0.00023	0	0	0.00015	0	0.00052	0.00123	0.00148	0.00048	0.00045	0.00306	0	0
Desulfatibacillum	0	0	0	5e-05	0	0	0.00022	0	0	0	0.00032	0.00028	0	0	0.00016	0.00027	9e-05	7e-05	0	7e-05	0	0.00054	0.00018	0	0	0.00016	6e-05	5e-05	0.00037	0.0004	0.00101	0.0001	0	0	0	0.00013	0	0	0	0	0	0.00013	0.00052	7e-05	0.0002	0.00015	0.00073	0	0
Desulfobacter	0	0	0	5e-05	0	0	0	0	0	0	0.00011	0.00028	0	0	0.00016	0.00016	0	0.00033	0	0.00023	0	0.00054	9e-05	0.0002	5e-05	0	0.00065	3e-05	0.00028	0.00044	0	0.00018	0	0	0	9e-05	0	0	0	6e-05	0	5e-05	0.00014	0	6e-05	5e-05	0.00034	0	0
Desulfococcus	0	0	0	0.00011	0	0.00017	0	0	0	0	0.00034	0.00048	0	0	0.00032	0.00053	0.00067	0.00021	0	0.00039	0	0	0.00031	0.00033	0	0.00109	0.0009	0.00018	0.00067	0.00424	0	0.00029	0	0.00017	0	0.00015	0.00031	0	0	0.00028	4e-05	0.00033	0.00106	0.0003	0.00023	0.00022	0.00175	0	0
Desulfurobacterium	0	0	0	5e-05	0	0	0	0	0.0002	0	0	0.00015	0	0	0.00027	0	0.00047	0.00016	0	0.00022	0	0	0.00028	0.0003	0	0.00016	0.00024	0	0.00019	0	0	0.00028	0	0.00135	0.00079	0.00032	0.00016	3e-05	0	0.00013	5e-05	1e-05	8e-05	0	7e-05	3e-05	2e-05	0	0
Desulfuromonas	0	0	0	0.00017	0	0	0	0	0	0	0.00022	0	0	0	6e-05	0.00047	0.00032	0.00034	0	0.00037	0	0.00134	0.00078	0.00052	0	0.00072	0.001	7e-05	0.0001	0.00431	0	0.00014	0	0	0.00017	9e-05	0	0	0	0.00013	4e-05	0.00113	0.00085	0.0003	0.00048	0.00062	0.00096	0	0
Dialister	0	0	0	5e-05	0	0.00016	0	0	0	0	0.00032	0.00014	0	0	5e-05	5e-05	0	0.00013	0	7e-05	0	0	9e-05	0.0003	0	0	0	5e-05	0	0	0.00026	0.00011	0	0.00017	0	0.00028	0.00016	3e-05	0	6e-05	1e-05	2e-05	9e-05	7e-05	2e-05	2e-05	6e-05	0	0
Diaminobutyricimonas	0	0	0	0.00011	0	0	0	0	0	0	0	0	0	0	0	0	0	8e-05	0	9e-05	0	0	0.0002	0.00011	0	0	0	2e-05	0	0	0	0	0	0	0.00011	0.00015	0	0	0	0	0.00168	0.00014	8e-05	8e-05	9e-05	0.00015	9e-05	0	0.00011
Diaphorobacter	0	0	0	0.00183	0	0.00078	0	0	0	0.0002	0.00108	0	0	0	0.0018	0.00075	0	0.00013	0.00022	0.00016	0	0	0.00063	0.00041	0	0.00126	0.00047	0.00149	0.00045	0	0.00463	0.00032	0	0.0014	0	0.00015	0	0	0	0	1e-05	0.00181	0.00112	0.00098	0.00015	0.00122	0.00126	0	0.00143
Dichelobacter	0	0	0	7e-05	0	0	0	0	0	0	0.00015	0	0	0	0	0	0	7e-05	0	7e-05	0	0	0	0	0	0	0	0	0.00011	0	0	5e-05	0	0.0002	0.00011	0	0.00026	0	0	0	2e-05	1e-05	8e-05	0	0	0	6e-05	0	0
Dokdonella	0	0	0	0.00036	0	0	0	0	0	0	0.00011	0	0	0	0.00011	0.00054	0	0	0	0.00015	0	0.00124	0	0	0	0.00035	0.00019	0.00026	0.0002	0	0	4e-05	0	0.00017	0	0	0	0	0	0	0.00275	0.00048	0.00022	0.00022	0.00027	0.00018	0.00038	0	0
Dokdonia	0	0	0	0.00069	0.00014	0	0	0	0	0	0	0.00016	0.00044	0	0.00013	0.00018	0	0.00028	0	0.00015	0	0.00113	0.00011	0.00042	0	0	0.00019	0.0001	0.00057	0	0	0.00038	0	0	0.00017	0.0001	0	0	0	0	1e-05	2e-05	3e-05	0	6e-05	7e-05	0.0001	0	0
Dolichospermum	0	0	0	0.00075	0	0	0	0	0	0	0.00096	0.00018	0	0	7e-05	0.00045	0.00022	0.00078	0	0	0	0	0.00059	0.00045	0	0	0.00104	2e-05	0	0	0	0	0	0	0	0.00029	0.00038	0	0	0	0	0.00011	0.00022	0.00021	0.00012	0.00014	0.00022	0	0
Duncaniella	0	0	0	5e-05	0	0	0	0	0.0002	0	0	0	0	0	5e-05	5e-05	9e-05	7e-05	0	0	0	0	0.00019	0	0	0	0	2e-05	0	0	0	0.00032	0	0	0	4e-05	0.00016	0	0	0	0	1e-05	2e-05	0	0	7e-05	0.00036	0	0
Dyadobacter	0	0	0	0.0003	0	0	0	0	0	0	0.00014	0.00015	0	0	6e-05	7e-05	0.0001	0.00016	0	7e-05	0	0	0	0.0001	0	0.00027	0.00019	2e-05	0	0	0	0.00023	0	0.00017	0.00017	5e-05	0	0	0	0	5e-05	0.0001	4e-05	0	3e-05	6e-05	0.00017	0	0.00022
Dysgonomonas	0	0	0	0.00011	0.00028	0	0	0	0	0	0.00011	0.00014	0.00022	0	0.00021	6e-05	0	7e-05	0	0.00037	0	0	9e-05	0.0001	0	0	0.00018	0	0	0.0004	0	0.00017	0	0.00033	0	9e-05	0	0	0	0.00022	0	2e-05	1e-05	0	2e-05	2e-05	0.00011	0	0
Edaphobacter	0	0	0	0.00019	0	0	0	0	0	0	0	0.00014	0	0	0	0.00012	0.00019	0	0	0	0	0	9e-05	0	0	0	0	4e-05	0	0	0	7e-05	0	0	0	0	0	0	0	0	0.00046	0.00015	0.00017	0.00015	9e-05	0.00018	0.00023	0	0
Edwardsiella	0	0	0	0.00067	0	0.00022	0.00057	0	0	0	0.00105	0	0	0	0.0004	0.00022	9e-05	0.0003	0	0.00047	0	0	0.00083	0	0	0.00081	0.00079	0.00013	0.00039	0.00105	0.00117	0.00015	0	0	8e-05	0.00033	0.0004	0	0	8e-05	0.00133	0.00047	0.0006	0.0008	0.00024	0.00033	0.00102	0	0
Egicoccus	0	0	0	0.00025	0	0	0.00049	0	0	0	0	0.00014	0	0	0.00022	0	9e-05	0.00048	0	0.0004	0	0	0.00048	0	0	0.00017	0	7e-05	0	0	0	0.00026	0	0.00017	9e-05	0.00018	0	0	0	0.00032	2e-05	0.00031	0.00016	0.00049	0.00024	0.0004	0.00024	0	0
Elizabethkingia	0	0	0	0.00127	0.00015	0	0	0.00075	0.0004	0.00051	0.00042	0.00032	0	0	0.00016	0.00017	0.0002	0.0007	0	0.00081	0.0006	0	0.0001	0.00136	0	0.00254	0.00127	5e-05	0.00048	0	0.00032	0.00199	0	0.00017	8e-05	0.00043	0.00231	0	0.00026	0.00028	0.0007	0.0001	0.00012	0.00015	0.00027	0.00016	0.0006	0	0.00022
Elusimicrobium	0	0	0	5e-05	0	0	0	0	0	0	0.00021	0	0	0	5e-05	0	0.00019	0	0	0	0	0	9e-05	0.0001	0	0.00049	6e-05	0	0	0	0	3e-05	0	0	0	0	0.00079	0	0	0	2e-05	2e-05	4e-05	0	6e-05	3e-05	5e-05	0	0
Emcibacter	0	0	0	0.00013	0	0	0	0	0	0	0.00016	0	0	0	0.00017	0.00037	0	0.00029	0	0.00015	0	0	0.00041	0	0	0.0003	0.00034	7e-05	0.00022	0	0.00029	0.00013	0	0	0	5e-05	0	0	0	0	0.00031	0.00013	0.00021	0	0.00019	0.00012	0.00019	0	0
Empedobacter	0	0	0	0.00031	0.00015	0	0	0	0.00022	0	0.00015	0.00036	0	0	8e-05	0	0.00011	0.00018	0	0	0	0	0.00013	0.00028	0	0	0.00037	0	0.00022	0	0.00055	0.00036	0	0	0	0	0	0	9e-05	0	1e-05	2e-05	5e-05	0	0	7e-05	7e-05	0	0
Endomicrobium	0	0	0	0.00011	0	0	0	0	0	0	0.00011	0.00028	0	0	0.00016	0.00011	0.00019	0	0	0.00029	0	0	0	0	0	0	0.00012	0	0	0	0.00025	0.00017	0	0	0	9e-05	0	0	0	0.00013	0.00015	1e-05	6e-05	7e-05	2e-05	3e-05	8e-05	0	0
Ephemeroptericola	0	0	0	6e-05	0	0	0	0	0	0	0.00011	0	0	0	6e-05	6e-05	0	0	0	0	0	0	0	0	0	0	0.00013	0	0	0	0	4e-05	0	0	0	0	0	0	0	0	0	2e-05	1e-05	0	0	5e-05	3e-05	0	0
Epidermidibacterium	0	0	0	0.00017	0	0.00017	0	0	0	0	0.00011	0.00031	0	0	0.00017	6e-05	0	7e-05	0	0	0	0	0	0	0	0.00037	7e-05	3e-05	0.0001	0	0	4e-05	0	0	9e-05	0	0	0	0	0	6e-05	0.00018	0.00014	8e-05	0.00011	6e-05	0.00012	0	0
Erysipelothrix	0	0	0	0.0001	0.00084	0.00015	0	0	0.00045	0	0	0.00082	0	0	5e-05	0.00018	0	0.00065	0	8e-05	0	0.00069	0	0.00043	5e-05	0	0.00022	6e-05	0.00019	0	0	7e-05	0	0	0	0.00035	0.00048	0	8e-05	0	0.00033	2e-05	0.00024	0	0.00016	9e-05	0.00011	0	0
Euhalothece	0	0	0	0.00011	0	0	0	0	0	0	0.00051	0	0	0	0	0	0	0	0	0	0	0	0.00016	0	0	0.00017	0.00015	0	0	0	0	0	0	0	0	9e-05	0.00036	0	0	0.00013	0	2e-05	1e-05	8e-05	0	0	5e-05	0	0.00011
Euzebya	0	0	0	5e-05	0	0	0	0	0	0	0.00011	0	0	0	0.00032	0.00022	0.00028	7e-05	0	0.00015	0	0	0.00047	0.0002	0	0.00033	0	0.0001	0.00057	0.0004	0	0.00011	0	0	0	0.00018	0.00016	0	0	6e-05	0.00163	0.00033	0.00034	0.00049	0.00046	0.00084	0.00029	0	0
Euzebyella	0	0	0	0.0002	0	0	0	0	0	0	0.00021	0.0002	0	0	0.0001	0	0	0.00038	0	0	0	0	0.00014	0.00016	0	0.00033	9e-05	0	0	0	0	0.00033	0	0	0	9e-05	0.00023	0	0	0	0.00027	2e-05	6e-05	0	7e-05	0	8e-05	0	0
Fabibacter	0	0	0	0.00011	0	0.00016	0	0	0	0	0.00011	0	0	0	6e-05	6e-05	0	0.00027	0	0	0	0	0	0.0001	0	0.00017	6e-05	0	0	0	0	0.00027	0	0	0	5e-05	0.00032	0	8e-05	6e-05	0.00114	1e-05	0	0	0	2e-05	0.00012	0	0
Fermentimonas	0	0	0	0.00027	0	0	0	0	0	0	0	0	0	0	7e-05	0	0	0.00015	0	0.00016	0	0	0.00011	0.00012	0	0.00022	0.00075	0	0	0	0.00026	0.00059	0	0	9e-05	0.0001	0	0	0	0	1e-05	1e-05	8e-05	0	0.00015	2e-05	0.00011	0	0
Ferrimonas	0	0	0	0.00012	0	0	0	0	0	0	0.00014	0.00072	0	0	0	0	0	7e-05	0	0.00015	0	0	0.00043	0.00022	0	0.00042	0.00014	0	0.00054	0	0.00205	0.00016	0	0	0	0.00048	0	0	0	0.00014	0	9e-05	0.0001	0	7e-05	0.0001	0.00013	0	0
Ferriphaselus	0	0	0	0.00011	0	0	0	0	0	0	0.00088	0	0	0	6e-05	0	0	7e-05	0	0	0	0	0	0	0	0.00017	0.00025	0.0001	0.00049	0	0.0008	0.00011	0	0	0	0	0.00017	0	0	0	3e-05	7e-05	7e-05	0	4e-05	0.00032	7e-05	0	0.00022
Ferrovibrio	0	0	0	6e-05	0	0	0	0	0	0	0.00011	0	0	0	0	0.00017	0	0	0	7e-05	0	0	0.0001	0	0	0	0	3e-05	0.0002	0	0	7e-05	0	0.00017	0	0	0	0	0	0	0.0003	0.00215	0.00016	7e-05	6e-05	3e-05	0.00027	0	0.00033
Filimonas	0	0	0	0.00063	0	0	0	0	0	0	0.00046	0.00023	0	0	5e-05	0	9e-05	0.00022	0	0	0	0	0	0	0	0.00038	6e-05	0	0	0	0	4e-05	0	0	0	0	0.00016	0	0	0	0.00012	6e-05	0	0	2e-05	2e-05	0.0007	0	0
Filomicrobium	0	0	0	6e-05	0	0	0	0	0	0	0	0	0	0	0	0.00017	0	7e-05	0	0	0	0	0	0	0	0	0	0	0	0	0	0	0	0	0	0	0	0	0	0	3e-05	0.00026	4e-05	0	2e-05	3e-05	0.00012	0	0.00022
Fischerella	0	0	0	0.07702	0	0	0	0	0	0	0.00194	0	0	0	0.00017	0.00037	0.0006	0.00035	0	0.00046	0	0	0.0001	0.00021	0	0	0.00025	0	0	0	0	0.00016	0	0	0.00052	0.00015	0.00018	0	0	7e-05	1e-05	0.00249	9e-05	7e-05	4e-05	0.00014	0.00022	0	0
Flagellimonas	0	0	0	6e-05	0	0	0	0	0	0	0.00022	0	0	0	0	6e-05	0	7e-05	0	0.00015	0	0	0	0.0001	0	0	0.00012	2e-05	0	0.00041	0.00026	0.00014	0	0	0	0.00033	0	0	0	6e-05	0	0	0	0	0	0	5e-05	0	0
Flammeovirga	0	0	0	0.00046	0	0.0003	0	0.00033	0.0002	0	0.00022	0.00014	0	0	0.00017	0.00011	0.00021	0.00029	0	0.00045	0	0	0.00011	0.0005	0	0.00018	0.00019	2e-05	0	0	0	0.00094	0	0	0	0.00022	0.00031	0	0.00024	0.00013	0.00021	4e-05	1e-05	7e-05	0.00013	9e-05	0.00029	0	0
Flavisolibacter	0	0	0	0.00288	0	0	0	0	0	0	0.00046	0.00024	0	0	0.00011	0.00036	9e-05	0.00073	0	0.00044	0	0	0.0001	0.00049	0	0.00366	0.00036	3e-05	0	0.00091	0.00025	0.00043	0	0.00017	0	5e-05	0	0	0	0	0.00114	0.00029	9e-05	7e-05	2e-05	7e-05	0.00039	0	0
Flavivirga	0	0	0	0.00011	0.00028	0	0.00024	0	0	0	0.00034	0	0.00044	0.00093	0.00011	0	0.0001	0.00028	0.00025	8e-05	0	0	0	0	0	0.00017	0.00013	0	0	0	0	0.00015	0	0	0.00053	0.00038	0	0	0	0	0	1e-05	5e-05	0	0	2e-05	6e-05	0	0
Flavonifractor	0	0	0	8e-05	0	0.00032	0	0	0	0	0.00015	0.00055	0	0	0.00025	0.00064	0.00031	0.00019	0	0.0002	0	0	0.00012	0	5e-05	0	0	0.00013	0.00011	0.00047	0	5e-05	0	0	0	0.00016	0	4e-05	0	0	1e-05	0.00017	0.00046	0.00032	0.00038	0.00023	0.00034	0	0
Flexistipes	0	0	0	6e-05	0	0	0	0	0	0	0	0	0.00022	0	0	0	0	0.00013	0	7e-05	0	0	0	0.0001	0	0	0.00125	0	9e-05	0	0	0.00011	0	0.00034	0	0.00018	0.00016	0	0	0	0.0001	2e-05	8e-05	0	2e-05	2e-05	6e-05	0	0
Fluviibacterium	0	0	0	8e-05	0	0	0	0	0	0	0	0	0	0	0	0	0.00015	0	0	0	0	0	0.00055	0	0	0	0	2e-05	0	0.00065	0	5e-05	0	0	0	6e-05	0	0	0	0	1e-05	9e-05	2e-05	0	3e-05	6e-05	0.0001	0	0
Francisella	0	0	0	0.00016	0.00014	0.00016	0.00025	0	0.00021	0.00023	0.00054	0.00204	0	0	0.00044	6e-05	0.00019	0.00121	0.00041	0.0008	0	0.00056	0.00057	0.0006	5e-05	0	0.00132	0	0.00057	0.0004	0.00166	0.00067	0.00087	0.00051	8e-05	0.00077	0.00127	0.00011	0.00033	0.00065	2e-05	5e-05	0.00023	0.00027	0.00018	0.00017	0.00032	0	0
Friedmanniella	0	0	0	6e-05	0	0	0.00047	0	0	0	0.00011	0.00016	0	0	0.00024	0.00058	0	7e-05	0	0	0	0.00057	0.0004	0.00032	0	0.00084	7e-05	0.00048	0.00032	0.00046	0	5e-05	0	0.00018	0	0.00019	0	0	0	8e-05	0.0011	0.00073	0.00062	0.00073	0.00061	0.00077	0.0005	0	0
Frondihabitans	0	0	0	6e-05	0	0	0	0	0	0	0	0.00017	0	0	0	0.00034	0.00021	0	0	0	0	0.0007	0.0001	0.00011	0	0.00039	0	0.00019	0.0001	0	0	0	0	0.00017	0	5e-05	0	0	0	0	2e-05	0.00038	0.00037	0.00051	0.00029	0.00081	0.00023	0	0
Gallaecimonas	0	0	0	0.00011	0	0	0	0	0	0	0.00012	0	0	0	6e-05	6e-05	0	7e-05	0	7e-05	0	0	0	0	0	0	6e-05	0	0.0002	0	0	0	0	0	0	5e-05	0	0	0	0	0	5e-05	5e-05	0	2e-05	2e-05	8e-05	0	0
Gallionella	0	0	0	0.00011	0	0	0	0	0	0	0.00022	0	0	0	0	0.00081	0	0.00014	0	8e-05	0	0	0.0001	0	0	0.00033	0.00019	0	0.0003	0	0	4e-05	0	0	0	0.00016	0	0	0	0	0	7e-05	0	0	2e-05	5e-05	0.00068	0	0.00011
Geitlerinema	0	0	0	0.00111	0	0	0	0	0	0	0.00076	0.00015	0	0	6e-05	0	0	0	0	0.00032	0	0	0.00023	0	0	0.00017	0.00099	3e-05	0.0001	0.0012	0	0.00014	0	0.00021	9e-05	0	0	0	0	0	3e-05	0.00011	0.00016	8e-05	0.00013	0.00015	0.00022	0	0
Gemella	0	0	0	0.00029	0.00018	0.00015	0	0	0.00024	0.00012	0.00098	0.00021	0	0	0.00017	0	0.00024	0.00025	0.00021	0.00015	0	0.00265	0	0.00121	0	0.00051	0.0005	0	0.00055	0	0.00071	0.00023	0	0	0	0.00032	0.00149	0	0.00016	0.00027	0	1e-05	0.0001	0.00065	0.00017	9e-05	0.00019	0	0
Geminocystis	0	0	0	0.00035	0.00028	0.00016	0	0	0	0	0.00147	0.00029	0.00044	0	0	0	0.00013	0.00017	0.00041	0.00015	0	0	0.00198	0.00061	0	0.00016	0.0003	0	0	0.00071	0.00051	0.00039	0	0	0.00017	0.00083	0.00016	3e-05	8e-05	0	0	0.00013	0.00013	7e-05	0.00012	2e-05	0.00018	0	0
Gemmatimonas	0	0	0	0.00021	0	0	0	0	0	0	0	0.00014	0	0	0.00043	0.00055	0.00019	0.0004	0	0.00036	0	0	0.00037	0	0	0.00048	0.00024	6e-05	0.00019	0	0.00934	0.00014	0	0	0.00465	0.00054	0	0	0	0	0.00382	0.00153	0.00066	0.00033	0.00046	0.00085	0.00079	0	0.00033
Gemmatirosa	0	0	0	0.00037	0	0.0002	0	0	0	0	0.00012	0.00016	0	0	0.00055	0.00052	0	0.00043	0	0.00036	0	0	0.0007	0.00046	0	0	0.00044	0.00011	0.00019	0.0004	0	0.00028	0	0	0.00057	0	0	0	0	0	0.00341	0.00241	0.00124	0.00049	0.00069	0.00175	0.00096	0	0
Gemmobacter	0	0	0	8e-05	0	0	0	0	0	0	0	0.00025	0	0	0	0.00032	0	0.00015	0	0	0	0	0	0	0	0.0003	0.00017	0.00013	0	0	0	0.0001	0	0	0	0	0	0	0.00011	0	1e-05	0.00036	0.00017	0	6e-05	0.00011	0.00022	0	0.00023
Geoalkalibacter	0	0	0	8e-05	0	0.00038	0	0	0	0	0.00039	0	0	0	0.00018	0.00038	0	0.00047	0	0.00013	0	0	0.00037	0	0	0.00052	0.00101	0.00013	0.00045	0.00128	0.00134	0.00011	0	0	0	0	0	0	0	0	0	0.00037	0.00053	0.00016	0.00017	0.00034	0.00065	0	0
Gilliamella	0	0	0	7e-05	0	0	0	0	0	0	0.00016	0.00041	0	0	0	0.00015	0.00012	7e-05	0	0	0	0	0.00015	0	0	0	0.0006	3e-05	0	0	0	0.00014	0	0	0	0	0	0	0	0.00018	0	0	4e-05	0	3e-05	2e-05	5e-05	0	0
Gillisia	0	0	0	0.00015	0	0	0	0	0	0	0	0.00017	0	0	8e-05	0	0.00012	0	0	0.0001	0.00054	0	0	0	0	0.00024	0	2e-05	0.00011	0	0	0.00044	0	0.0002	0	0.00032	0	0	0	8e-05	0.00023	2e-05	2e-05	0	0	5e-05	5e-05	0	0
Gilvibacter	0	0	0	0.00018	0	0	0	0	0	0	0.00025	0	0	0	6e-05	0	0	0	0	0	0	0	0	0	0	0.00038	0.0002	0	0	0.00045	0	0.00012	0	0	0	5e-05	0.00017	0	0	7e-05	0	2e-05	4e-05	0	0	2e-05	2e-05	0	0
Glaesserella	0	0	0	8e-05	0	0	0	0	0	0.00012	0.00037	0.00019	0	0	0	0	0	0.00034	0	8e-05	0	0	0.00031	0.00029	0	0	7e-05	2e-05	0.00023	0	0	0.00017	0	0	0	0	0.00019	7e-05	0	0	5e-05	1e-05	4e-05	0	0	0	4e-05	0	0
Gloeobacter	0	0	0	0.00054	0	0.00015	0	0	0	0	0.00053	0.00028	0	0	0.00021	0.00044	9e-05	0.00054	0	0.00036	0	0	0.00074	0	0	0.00032	0.0003	0.00019	0.00051	0.0004	0	0.00017	0	0.00017	8e-05	0.00014	0	0	8e-05	0.00039	0.00023	0.00107	0.00059	0.00053	0.00021	0.00048	0.00035	0	0.00011
Gluconacetobacter	0	0	0	0.00023	0	0	0	0	0	0	0	0	0	0	0.00022	0.00037	0	0.0002	0	0	0	0	0.00033	0	0	0.00018	0	0.0001	0.00022	0.00081	0	0	0	0	9e-05	5e-05	0	3e-05	0	0.00013	1e-05	0.0002	0.00011	0.00014	8e-05	9e-05	0.00019	0	0
Gluconobacter	0	0	0	6e-05	0	0.00051	0	0	0	0.00012	0.0006	0	0	0	0.00012	0.00023	0.00011	0.00027	0	0.00016	0	0	0.00034	0.00022	0	0.00053	0.00019	0.0001	0.00013	0	0	7e-05	0	0.00034	0.00017	4e-05	0.00066	4e-05	0	7e-05	0.00074	0.00018	0.00019	8e-05	8e-05	0.0001	0.00034	0	0.00024
Glycocaulis	0	0	0	0.00011	0	0	0	0	0	0	0	0.00014	0	0	0	0.00011	0	0	0	7e-05	0	0	0.0001	0.00012	0	0.00019	0	7e-05	9e-05	0.0004	0	7e-05	0	0	0	5e-05	0	0	0	0	4e-05	0.00017	5e-05	0.00014	4e-05	5e-05	8e-05	0	0
Gordonia	0	0	0	0.00039	0	0.00037	0.00055	0	0.00033	0.00014	0.0008	0.00042	0.00054	0	0.00063	0.00174	0.00043	0.00084	0	7e-05	0	0.00054	0.00154	0.00042	5e-05	0.00387	0.00071	0.00101	0.00037	0	0	0.00019	0	0.00018	0	0.00057	0	0.00011	9e-05	0.00031	0.00044	0.00255	0.00205	0.00152	0.00171	0.0021	0.00199	0	0.00399
Gordonibacter	0	0	0	0.00011	0	0.00031	0	0	0	0	0	0.00072	0	0	0.00013	0.00013	9e-05	0.00024	0.00021	0	0	0	0.0002	0.00015	0	0	0.00017	9e-05	0	0	0	0	0	0.00017	0	0	0	0	0	6e-05	8e-05	0.00028	0.00028	0.00025	0.0002	0.00017	0.00037	0	0
Granulibacter	0	0	0	6e-05	0	0	0	0	0	0	0	0	0	0	6e-05	0.00028	0	7e-05	0	0.00029	0	0	0.0002	0.0001	5e-05	0.00017	0.00025	0	0	0	0	4e-05	0	0	0	9e-05	0	0	0	0	2e-05	0.00012	0.00016	7e-05	0.00012	9e-05	0.0002	0	0.00011
Granulosicoccus	0	0	0	0.00011	0	0	0	0	0	0	0	0	0	0	0.00011	6e-05	0.0001	0.00013	0	7e-05	0	0	0	0	0	0	0.00012	2e-05	0.00028	0	0.00052	0	0	0	0	5e-05	0	0	9e-05	7e-05	0	5e-05	1e-05	7e-05	4e-05	5e-05	5e-05	0	0
Grimontia	0	0	0	6e-05	0	0	0	0	0	0.00011	0	0	0	0	0	6e-05	0	0	0	0	0	0	0	0	0	0.00021	7e-05	2e-05	0.00022	0	0	4e-05	0	0	0	5e-05	0	0	0	7e-05	0	3e-05	2e-05	0	2e-05	2e-05	6e-05	0	0.00011
Guyparkeria	0	0	0	0.00023	0	0	0	0	0	0	0.00016	0	0	0	0	7e-05	0.00012	0.00023	0	9e-05	0	0	0	0	0	0.00025	0.00084	2e-05	0.02496	0	0.01717	0	0	0	0	0.0001	0	4e-05	0	0	2e-05	0.0003	0.00021	0.0002	0.00018	0.00011	0.0002	0	0
Haematobacter	0	0	0	0.00013	0	0	0	0	0	0	0.00015	0	0	0	0	0.00017	0	0.00011	0	0.00011	0	0	0.00032	0	0	0	0	0.00015	0	0	0	6e-05	0	0	0	0.00013	0	0	0	0	0	0.00029	0.00037	0.00032	0.00018	0.0002	0.00019	0	0.00099
Haemophilus	0	0	0	0.00022	0	0.00045	0.00037	0.00043	0.00044	0	0.00099	0.00061	0	0	0.0002	8e-05	0.0003	0.00052	0.00042	0.00026	0	0.00134	0	0.00023	0	0.00048	0.0009	2e-05	0.00035	0	0	0.00022	0	0.00038	0	0.00052	0.00037	8e-05	0	0.00032	0.00065	7e-05	0.00027	0	0.00018	0.00014	0.00073	0	0
Halanaerobium	0	0	0	5e-05	0	0	0	0	0	0	0.00042	0	0	0	0.00016	0.00011	9e-05	7e-05	0	7e-05	0	0	0.00028	0.00069	0	0	0.0003	2e-05	9e-05	0	0.0005	0.00031	0	0.00033	8e-05	0.00045	0.00047	0	8e-05	0.00025	1e-05	1e-05	8e-05	0.00014	4e-05	7e-05	6e-05	0	0
Halioglobus	0	0	0	5e-05	0.00014	0.00015	0.00022	0	0	0	0	0	0.00022	0	0.00016	6e-05	0	0	0	0	0	0	0	0.0001	0	0.00033	0.00025	0	0.00086	0	0.00133	0.00018	0	0	0	0.00014	0.00016	0	0	0	1e-05	0.00015	0.00011	7e-05	6e-05	0.00018	0.00017	0	0
Haliscomenobacter	0	0	0	0.00051	0	0.00017	0	0	0	0	0	0	0	0	6e-05	0.00017	0	0.00014	0	0.00015	0	0.00055	0	0.0001	0	0.00017	0	2e-05	0	0.00125	0	7e-05	0	0	0	0	0	0	0	0	0	9e-05	8e-05	0.00015	4e-05	3e-05	0.00022	0	0
Haloactinobacterium	0	0	0	0.00012	0	0	0.00025	0	0	0	0.00012	0	0	0	6e-05	0.00019	0.0001	0	0	8e-05	0	0.00064	0.00041	0.00022	0	0	0	0.00014	0	0	0	0	0	0	0	0	0	0	0	8e-05	0	0.00029	0.00029	0.00032	0.00029	0.00037	0.00022	0	0
Haloarcula	0	0	0	0.00013	0	0.00015	0.00022	0	0	0	0.00011	0.00029	0	0.00086	0	0.00023	9e-05	0.00013	0	0	0	0	0.00054	0.0002	0	0.00016	0.0002	8e-05	0	0	0	0	0	0.00028	0.00025	9e-05	0	3e-05	0	0.00042	0	0.00018	0.00016	0.00022	0.00015	0.00023	0.00014	0	0
Halobacteriovorax	0	0	0	5e-05	0	0	0	0	0	0	0.00021	0.00014	0	0	0.00016	0	9e-05	0.00013	0	0	0	0	0	0.0002	0	0.00016	0.0003	0	0.00028	0	0.0005	0.00021	0	0.00033	0	0.00018	0	0	0	6e-05	5e-05	1e-05	1e-05	0	2e-05	2e-05	4e-05	0	0
Halobacteroides	0	0	0	5e-05	0	0	0	0	0	0	0.00011	0.00028	0	0	0	5e-05	9e-05	0.00013	0	0.00022	0	0	0	0.00059	0	0	0	0	0	0	0	0.00024	0	0	0	0.00036	0	0	0	0	2e-05	1e-05	5e-05	7e-05	4e-05	3e-05	8e-05	0	0
Halomicronema	0	0	0	0.00097	0	0	0	0	0	0	0.00065	0	0	0	0	0.00011	0	0	0	0	0	0	9e-05	0	0	0.00016	0.00267	0	0	0.00043	0	4e-05	0	0	0	0	0	0	0	0.00026	0	0.00012	0.00017	0	2e-05	8e-05	7e-05	0	0
Halopiger	0	0	0	0.00018	0	0	0	0.00068	0	0	0.00027	0	0	0	0	0.00013	0	0.00023	0	0	0	0	0	0.00033	0	0	0	2e-05	0	0	0	0	0	0	0	0.00036	0	0	0	0	0	9e-05	0.00013	8e-05	5e-05	9e-05	8e-05	0	0
Haloprofundus	0	0	0	6e-05	0	0.00016	0	0	0	0	0	0	0.00088	0	0	0	0	7e-05	0.00023	0	0	0	0.00011	0.0001	0	0.00017	6e-05	5e-05	0	0	0	0	0	0.00018	0.0001	0	0	0	0	0	0	7e-05	4e-05	0.00014	2e-05	7e-05	7e-05	0	0
Halorhabdus	0	0	0	9e-05	0	0	0	0	0	0	0	0	0	0	0	0.00017	0	7e-05	0	7e-05	0	0	0.00021	0	0	0	0	3e-05	0	0	0	0	0	0	0.00075	0.0002	0	0	0	7e-05	0	9e-05	0.0001	7e-05	8e-05	2e-05	0.00012	0	0
Halorhodospira	0	0	0	0.00014	0.00014	0	0.00023	0.00068	0	0	0.00023	0	0.00088	0.00087	7e-05	0.00017	9e-05	0	0.00021	7e-05	0.00029	0	0.00043	0.00026	0	0.00037	0.0008	5e-05	0.00247	0	0.00344	0.00012	0	0	0.00055	0.00011	0	5e-05	0	0	9e-05	0.0002	0.00034	0	4e-05	0.00023	0.00033	0	0.00022
Halorussus	0	0	0	5e-05	0.00016	0	0	0	0	0	0	0	0	0	5e-05	0	0.0002	7e-05	0.00021	0	0	0	9e-05	0.0001	0	0	0	5e-05	0	0.00039	0	4e-05	0	0.00017	0	0.00024	0	0	0	0	0	8e-05	4e-05	0.0002	4e-05	5e-05	8e-05	0	0
Halostagnicola	0	0	0	5e-05	0	0	0	0	0	0	0	0	0	0	0	6e-05	0.0001	0	0	0	0	0	0	0	0	0.00016	0	2e-05	0	0	0	0	0	0	0	0	0	0	9e-05	0	0	3e-05	5e-05	0	2e-05	5e-05	4e-05	0	0
Halotalea	0	0	0	6e-05	0	0	0	0	0	0	0	0.00036	0	0	0.00013	7e-05	0	0	0	7e-05	0	0	0	0	0	0	0.00036	0.0001	0.00048	0	0.00098	0	0	0	0	0	0	0	0	0	0	0.00019	0.0001	0	0.00012	0.00013	0.00013	0	0
Halothece	0	0	0	0.00037	0	0	0	0	0	0	0.00065	0	0	0	0.00012	0.00017	0.00016	0.0001	0	9e-05	0	0	0.00019	0	0	0	0.00011	0	0	0	0	0.00015	0	0	0.00034	0.0001	0	0	0	0	0	2e-05	2e-05	0	0	6e-05	4e-05	0	0
Halothermothrix	0	0	0	5e-05	0	0	0	0	0	0	0	0.00028	0	0	0.00021	5e-05	0.00028	0.00013	0	0.00011	0	0	0	0.0002	5e-05	0	0	0	0.00028	0	0	0.00017	0	0.00033	0	0.00013	0.00031	0	8e-05	0	6e-05	2e-05	0.0001	0	6e-05	3e-05	6e-05	0	0
Halovulum	0	0	0	6e-05	0	0	0.00026	0	0	0	0	0	0	0	0	0.00041	0	7e-05	0	7e-05	0.00032	0	0	0.00011	0	0	0	0.0001	0	0	0	7e-05	0	0	0	0.0001	0	0	0	0	7e-05	0.00029	0.00023	0	0.00012	0.00016	0.00022	0	0.00022
Hartmannibacter	0	0	0	6e-05	0	0	0	0	0	0	0	0	0	0	6e-05	0.00025	0	7e-05	0	0	0	0	0.00033	0.00033	0	0	0.0002	0.00023	0	0	0	5e-05	0	0	0	5e-05	0	0	0	7e-05	0.00054	0.0005	0.00019	0	0.00018	0.00027	0.00029	0	0
Hathewaya	0	0	0	8e-05	0	0	0	0	0	0.00011	0	0.00031	0	0	0.00019	0	0.00012	0.00016	0	0.00016	0	0	0	0.00082	0	0.00088	0.0002	0.00017	0.00039	0	0.00026	0.00022	0	0.00021	0.0001	0.00032	0.00023	0	0	0	0	5e-05	0.0001	0.00028	8e-05	9e-05	8e-05	0	0
Heliobacterium	0	0	0	7e-05	0	0	0	0	0	0	0.00015	0.00025	0	0	0.00022	0.00035	0	0.00041	0	0.00044	0	0	0.00074	0	0	0.00042	0.00035	0.00012	0.00021	0	0	0.00058	0	0	0	0	0.00023	0	0	0	1e-05	0.00016	0.00173	0.00018	0.00044	0.00021	0.00059	0	0.00011
Heliorestis	0	0	0	5e-05	0	0	0	0	0	0	0.00011	0	0	0	5e-05	6e-05	9e-05	0.00043	0	0.00015	0	0	0	0.0001	0	0	0.00019	2e-05	0	0.0004	0.00025	0.00014	0	0	0	0.00018	0	0	0	0	0	1e-05	9e-05	0	0.00031	3e-05	6e-05	0	0
Herbaspirillum	0	0	0	0.00079	0	0.00017	0	0	0	0	0.00059	0.00031	0	0	0.00041	0.00125	0.0003	0.00051	0	8e-05	0	0.00065	0.00022	0.00042	0	0.00057	0.00062	0.00171	0.00123	0.00084	0.00108	0.00019	0	0.00123	0.0001	0.00078	0.00019	3e-05	0	0	0.00077	0.00167	0.00094	0.00075	0.00054	0.00062	0.00117	0	0.00069
Herminiimonas	0	0	0	0.00014	0	0	0	0	0	0	0	0	0	0	0	0.00033	0	7e-05	0	0	0	0	0	0	0	0	0.00024	3e-05	0.0004	0.00048	0.00064	0.00021	0	0.00036	0	0.00041	0	0	0	0	2e-05	0.0004	8e-05	0.00067	0.00018	0.00013	0.00029	0	0.00012
Hoeflea	0	0	0	7e-05	0	0	0	0	0	0	0.00012	0	0	0	0.0002	0.0002	0	0.00015	0	0	0	0	0	0	0	0	0.00036	0.00038	0.00031	0	0.00028	0.00016	0	0	0.0002	0.0002	0	0	0	0.0001	4e-05	0.00035	0.00022	0.0002	0.00029	0.00016	0.00032	0	0.00011
Humibacter	0	0	0	0.00032	0	0	0	0	0	0	0	0	0	0	0	0	0	0	0	0	0	0	0.00022	0	0	0.00051	7e-05	0.0002	0	0	0	0.00013	0	0	0.00032	6e-05	0	0	0	0	0	0.00067	0.00051	0.00156	0.00067	0.0006	0.0004	0	0.00024
Hydrogenophaga	0	0	0	0.0045	0	0	0	0	0	0.00238	0.00252	0.00129	0	0	0.0018	0.00606	0.00076	0.00097	0	0.0008	0	0	0.00653	0.00103	0	0.00523	0.00161	0.00317	0.00177	0.00341	0.00151	0.00063	0	0.00339	0.0015	0.00061	0.0005	0.00027	0	0	0.00044	0.01815	0.0038	0.00247	0.00291	0.0029	0.00663	2e-05	0.00331
Hylemonella	0	0	0	0.00029	0	0.00016	0	0	0	0	0.00012	0	0	0	6e-05	0.00012	0	7e-05	0	0	0	0	0.0001	0.0001	0	0	0	7e-05	0.0001	0	0.00055	0	0	0.00036	9e-05	0	0	3e-05	0	0	0	0.00022	0.00012	0.00014	2e-05	9e-05	0.00019	0	0.00045
Hypericibacter	0	0	0	0.00041	0.00015	0	0.00025	0	0.00022	0	0.00055	0.00014	0	0.00112	0.00038	0.00108	0	0.0002	0.00071	0.00015	0.00032	0	0.00042	0.00021	0	0.00076	6e-05	0.00033	0.00011	0	0	3e-05	0	0	0	0.00036	0.00016	0	0	0	0.0006	0.00265	0.00085	0.00044	0.0004	0.00073	0.00135	0	0.00066
Ignavibacterium	0	0	0	0.00275	0	0	0	0	0	0	0.00228	0	0	0	0.00151	0.00177	0	0.00085	0	0.00066	0.00029	0	0.00049	0.00138	0	0.00038	0.00025	4e-05	9e-05	0	0	0.00736	0	0.00017	8e-05	0.00072	0.00391	0	0	0.00013	7e-05	0.00175	0.00033	0.00024	0.00022	0.0008	0.00499	0	0
Ilumatobacter	0	0	0	5e-05	0	0	0	0	0	0	0	0	0	0	0.00024	5e-05	0	0	0	0.00015	0	0	0.00037	0.0003	0	0.00035	6e-05	5e-05	0	0	0	7e-05	0	0	0.00017	0	0	0	0	0	0.00127	0.00043	0.00023	7e-05	0.00011	0.00023	0.00018	0	0.00011
Indioceanicola	0	0	0	0.00013	0	0	0	0	0	0	0.00022	0	0	0	0	0.00017	0	0	0	0	0	0	0.0002	0	0	0.00019	0	0.00013	0.00011	0	0	4e-05	0	0	0	0.00028	0	0	0	0	0	0.00069	0.00043	0.00043	0.0001	0.00014	0.00072	0	0
Iodobacter	0	0	0	0.00013	0	0	0	0	0.0002	0	0.00026	0	0	0	0	0	0	0	0	8e-05	0.00029	0	0.00012	0	0	0	8e-05	0	0	0	0	0	0	0	0	0	0	0	8e-05	0	0	2e-05	7e-05	0	0	0	2e-05	0	0
Isoptericola	0	0	0	7e-05	0	0	0	0	0	0	0	0.00041	0	0	7e-05	0.00017	0	0	0	9e-05	0	0	0.00039	0	0	0.00028	0	0.0004	0.00034	0	0	0	0	0	0.00015	6e-05	0	4e-05	0	0.00011	0	0.00075	0.00046	0.00023	0.00058	0.00051	0.00052	0	0.00023
Jatrophihabitans	0	0	0	0.00011	0	0.00017	0	0	0	0	0	0.00031	0	0	0.00029	0	0	0.00014	0	0.00022	0	0	0.0003	0.00031	0	0	0	0.00019	0	0	0	4e-05	0	0	0	9e-05	0	0	9e-05	7e-05	0	0.00034	0.00034	0.00038	0.00032	0.00036	0.00028	0	0
Jeongeupia	0	0	0	0.00018	0	0	0	0	0	0	0	0	0	0	6e-05	0.00025	0	7e-05	0	7e-05	0	0	0.00022	0	0	0	0.00014	3e-05	0.00031	0	0	0	0	0	0	0.00019	0	0	0	7e-05	4e-05	0.00021	0.00017	0	0	7e-05	0.00018	0	0
Kerstersia	0	0	0	7e-05	0	0	0	0	0	0	0	0	0	0	0	0.00022	0	0	0	8e-05	0	0	0.00014	0	0	0.00024	0	0.0001	0.00056	0	0.00091	0	0	0	0	5e-05	0	0	0	0	0.00133	0.0001	0.00016	0.00019	0.0001	5e-05	6e-05	0	0
Ketobacter	0	0	0	6e-05	0	0	0	0	0	0	0.00044	0	0	0	0.00017	0.00012	0	0	0	0	0	0	0	0	0	0	0	2e-05	0.00044	0	0.00085	8e-05	0	0.00035	0	7e-05	0	0	0	0	6e-05	3e-05	9e-05	0	2e-05	9e-05	5e-05	0	0
Ketogulonicigenium	0	0	0	0.00012	0	0	0	0	0	0	0.00033	0	0	0	0.00011	0.00029	0.0001	0.00014	0	0.00023	0	0	0	0.00011	0	0.00017	0	0.0001	0.0001	0.00085	0	7e-05	0	0	0	0	0	0	0	0	1e-05	0.00016	0.00014	7e-05	0.00012	0.00016	0.00017	0	0.00011
Kineobactrum	0	0	0	5e-05	0	0	0	0	0	0.00011	0.00011	0	0	0	0.00016	6e-05	0	7e-05	0.00021	7e-05	0	0	9e-05	0	0	0.00016	6e-05	6e-05	0.00098	0	0.00052	0.00011	0.00087	0	0	5e-05	0.00016	3e-05	0	0	3e-05	9e-05	6e-05	7e-05	2e-05	5e-05	0.00011	0	0.00011
Kingella	0	0	0	6e-05	0	0	0	0	0	0	0	0	0	0	6e-05	0	0	0	0	0	0	0	0	0	0	0.00019	0	0	0	0.00043	0	4e-05	0	0.00159	0	0	0	0	9e-05	0	0	1e-05	0.00067	8e-05	2e-05	2e-05	5e-05	0	0
Kiritimatiella	0	0	0	0.00034	0	0	0	0	0	0	0.00049	0	0	0	0.00022	0.00094	0.00015	0.00042	0	0.00034	0	0	0.00153	0	0	0.00055	0.00021	8e-05	0	0	0	0.00056	0	0	0	0	0	0	0	0	7e-05	0.00089	0.00048	0.00074	0.0005	0.00031	0.00246	0	0
Kitasatospora	0	0	0	0.00033	0.00018	0.00064	0.00068	0	0	0	0.00028	0.00045	0	0	0.00045	0.00109	0.00012	0.00064	0.00023	0.00066	0	0.00134	0.00098	0.00035	0	0.00055	0	0.00031	0.00025	0	0	0	0	0	0.00039	0.00056	0	4e-05	0	0	1e-05	0.00161	0.00129	0.0015	0.00094	0.00105	0.00125	0	0
Klebsiella	0	0	0	0.00364	0.00066	0	0.00201	0	0.0126	0	0.00415	0.00257	0.00103	0	0.01188	0.01092	0.00059	0.00155	0.00034	0.01626	0.00532	0.00193	0.02304	0.0179	0	0.00747	0.00896	0.00392	0.00663	0.01495	0.00526	0.00145	0.00105	0.00197	0	0.03603	0	0	0.0007	0.00126	0.012	0.00458	0.00352	0.0024	0.0012	0.00207	0.01118	1e-05	0.03348
Kordia	0	0	0	0.00033	0	0	0	0	0	0	0.00056	0.00074	0	0	0.00012	0	0	0.00028	0	0.00022	0	0	0	0	0	0	0.00019	3e-05	9e-05	0.00119	0	0.00033	0	0	9e-05	0.00019	0.00016	5e-05	8e-05	0.00026	0.00306	4e-05	3e-05	7e-05	2e-05	7e-05	0.00013	0	0
Kozakia	0	0	0	7e-05	0	0	0	0	0	0	0	0	0	0	6e-05	8e-05	0	0	0	0.00016	0	0	0	0.00011	0	0.00035	0.00027	3e-05	0	0	0.00052	4e-05	0	0	0	0	0	0	0	0	0	5e-05	3e-05	0	2e-05	4e-05	0.00011	0	0
Kribbella	0	0	0	0.00011	0	0	0	0	0	0	0.00012	0.00016	0	0	0.00017	0.00013	0	0.00022	0	0	0	0	0.0002	0	0	0	7e-05	0.00016	0.00032	0	0	0	0	0	0	0	0	0	0	0.00015	0.00018	0.00048	0.00037	0.00016	0.00052	0.00066	0.00037	0	0
Ktedonosporobacter	0	0	0	0.00011	0	0	0	0	0	0	0	0.00046	0	0	0.00011	0.00016	0	0.00013	0	0	0	0	0.00038	0.00091	0	0.01497	6e-05	5e-05	0	0	0	7e-05	0	0.00017	0.00017	0.00013	0	0	0	0.00025	0.00055	0.0001	0.00021	0.00014	0.00027	0.00025	0.00016	0	0
Kushneria	0	0	0	0.00022	0	0	0	0	0	0	0.00045	0	0	0	6e-05	6e-05	9e-05	0	0	7e-05	0	0	0.00039	0.00011	0	0	0.00019	2e-05	0.00132	0	0.00077	7e-05	0	0	0.00018	0	0.00016	0	0	7e-05	0	0.00014	0.00012	0	8e-05	5e-05	0.00013	0	0.00011
Kytococcus	0	0	0	8e-05	0	0	0	0	0	0	0	0.00026	0	0	0	0.00011	0	0.00021	0	0.00023	0	0	0.00015	0	0	0.00038	0.0001	8e-05	0	0	0	0	0	0	0	0	0.0003	0	0	0.00014	2e-05	0.00025	0.00029	0.00046	0.00016	0.00031	0.00022	0	0.00062
Labilibaculum	0	0	0	0.00022	0	0.00033	0	0	0	0	0.00033	0.00015	0	0	5e-05	6e-05	0.00019	0.00041	0	0.00022	0	0	0	0.0002	0	0	6e-05	0	0	0	0	0.00076	0	0	0	5e-05	0.00032	0	0	0.00013	0	2e-05	3e-05	0	0	0	0.00015	0	0
Labilithrix	0	0	0	0.00054	0	0	0	0	0	0	0.0016	0	0	0	0.00021	0.00033	9e-05	0.00013	0	0.00022	0	0	0.00056	0.0001	0	0.00049	6e-05	0.0001	0.00019	0.00039	0	7e-05	0	0	0	9e-05	0	0	0	7e-05	0.0004	0.00149	0.0003	0.00047	0.00035	0.00036	0.00049	0	0
Laceyella	0	0	0	0.00016	0	0	0	0	0	0	0	0	0	0	0	0.00014	0.00011	0.00015	0	0	0	0	0	0.00022	0	0	0.00014	0	0.00044	0	0	0.00015	0	0	0	0.0002	0	0	0	0	0.00047	4e-05	0.0001	8e-05	5e-05	0	6e-05	0	0
Lacinutrix	0	0	0	0.00039	0.00014	0.00032	0	0	0	0	0.00025	0.00032	0	0	0	0.00013	0.0002	0.00088	0	0.00057	0	0	0.00021	0.00023	0	0.0002	0.00021	2e-05	0.00041	0.00052	0	0.00079	0	0.00018	0	0.00037	0.00034	0	0	0.0002	0	3e-05	0.00029	0.00017	4e-05	0.0001	0.00011	0	0
Lactococcus	0	0	0	0.00026	0	0	0.00026	0	0.00024	0	0.0005	0.00075	0	0	0.00043	0.00014	0.00011	0.00046	0.00021	0.00022	0.00031	0	0.0004	0.00123	0	0	0.00103	0.0001	0.00021	0.00042	0	0.00048	0	0.00018	0.0001	0.0009	0.00099	3e-05	0.0001	0.00028	0.00245	3e-05	0.00031	0.00017	0.00016	0.0003	0.00029	0	0
Lacunisphaera	0	0	0	5e-05	0	0	0	0	0	0	0.00011	0	0	0	0.0003	0.00046	0	7e-05	0	7e-05	0	0	0	0.00011	0	0	0	3e-05	0	0	0	8e-05	0	0.00017	0.00016	0	0	0	0	0	0	0.00108	0.00019	0.00013	8e-05	0.00029	0.00057	0	0.00722
Laribacter	0	0	0	0.00015	0	0	0	0	0	0	0	0.00049	0	0	0.00061	0	0.00044	0.00033	0	0	0	0	0	0.00032	0	0.00079	0.00015	5e-05	0.00117	0.00103	0.00052	0	0	0.0004	0	0	0.00049	0	0	0.00018	0.00012	0.00046	0.00048	0.00057	7e-05	0.00019	0.0007	0	0.0003
Lautropia	0	0	0	0.00019	0	0	0	0	0	0	0.00037	0.00016	0	0	0.00018	6e-05	0.00021	0.00015	0	0	0	0	0	0	0	0.00019	0.00014	7e-05	0.00032	0	0.00029	4e-05	0	0.00019	0	0	0.00018	3e-05	0	0	0.00067	0.00015	9e-05	0	0.00011	0.00014	0.00019	0	0.00011
Leclercia	0	0	0	0.00021	0	0	0	0	0	0	0.0004	0	0	0	0.00017	0.00065	0	9e-05	0	8e-05	0	0	0.00226	0.00032	0.0001	0	0.00029	5e-05	0.00103	0	0.0011	8e-05	0	0	0	0.00053	0	0	0	0	0.00293	0.00049	0.0005	0.00017	0.00229	0.00038	0.00069	0	0.00062
Leeuwenhoekiella	0	0	0	0.00013	0	0	0	0	0.00021	0	0.00014	0	0	0	0	7e-05	0	0	0	9e-05	0	0	0.00011	0	0	0.00021	0	0	0	0	0	9e-05	0	0	0	6e-05	0.00018	0	8e-05	0	0	2e-05	5e-05	0	2e-05	0	5e-05	0	0
Leisingera	0	0	0	0.00026	0.00014	0	0	0	0	0	0.00033	0	0	0	0.00011	0.00017	0	0.00022	0	0	0	0	0.00044	0.00031	0	0	0.00033	0.00017	0	0.00081	0	0	0	0	0.00017	0.00023	0	3e-05	0	0	0	0.00035	0.00025	0.00041	0.00016	0.0002	0.00034	0	0.00022
Lelliottia	0	0	0	6e-05	0	0	0	0	0	0	0	0	0	0	7e-05	0	0	0.00014	0	7e-05	0	0	0.0004	0.00012	0	0.00024	0.00035	0.00012	0.00058	0	0.00064	0.00021	0	0	8e-05	5e-05	0	0	0	0	0	0.00012	0.00011	9e-05	0.00012	8e-05	0.00023	0	0.00011
Leptolyngbya	0	0	0	0.08296	0	0	0.00045	0	0	0.00011	0.00261	0	0	0	0.00018	0.00077	0.00042	0.00048	0	0.0003	0	0	0.0004	0.0002	0	0.00033	0.00071	3e-05	0	0	0	0.0003	0	0	0	0.00014	0	0	0	7e-05	4e-05	0.00041	0.00018	0.00017	4e-05	9e-05	0.00019	0	0
Leptospira	0	0	0	0.00043	0.00014	0.00015	0	0	0.0002	0	0.00169	0.00014	0	0	0.00016	0.00011	9e-05	0.00073	0.00021	0.00029	0	0	9e-05	0.00082	0	0.00016	0.00043	2e-05	0.00028	0	0.00075	0.00055	0	0.0005	0.0005	0.00076	0.00078	3e-05	0.00016	0.00032	1e-05	8e-05	7e-05	0.00013	6e-05	0.00012	0.00024	0	0
Leptothrix	0	0	0	0.00033	0	0	0	0	0	0	0.0005	0	0	0	0.00018	0.00075	0.0002	0	0	0	0	0	0.00023	0	0	0	0.00021	0.0002	0	0.00041	0	0	0	0	0	0	0	0	0	0	0.00018	0.00099	0.00028	0.00047	0.00027	0.0003	0.00056	0	0.0007
Leptotrichia	0	0	0	0.00011	0.00058	0.00015	0	0.00068	0.0002	0	0.00064	0.00029	0	0	0.00057	5e-05	0.0002	0.00068	0	0.00024	0	0.00054	0.0007	0.00166	8e-05	0.00044	0.00045	7e-05	0.00041	0	0.00051	0.00051	0	0.00068	0.00062	0.00076	0.00185	3e-05	0.00034	0.00032	0	3e-05	0.00015	0.00037	0.00011	0.0001	0.0003	0	0
Leucobacter	0	0	0	0.00011	0.00019	0	0.00047	0	0	0	0.00038	0.00036	0.00023	0	0.00024	0.00056	0.00026	8e-05	0	0	0	0	0.00112	0.0001	0	0.00078	0.00015	0.00039	0.00022	0.00045	0	0	0	0	0.00029	5e-05	0	0	0	0	0.00525	0.00071	0.00078	0.00063	0.00081	0.00084	0.00051	0	0
Liberibacter	0	0	0	6e-05	0.00066	0	0.00028	0	0	0	0.00022	0	0	0	0.00032	0	0.00021	0.00032	0	0.00015	0	0	0	0.00042	0	0	0	0	0.00039	0	0	0.00024	0	0	0	0.00022	0.00036	0	0.00048	0.00014	0.00047	2e-05	4e-05	7e-05	4e-05	8e-05	9e-05	0	0.00012
Limnoglobus	0	0	0	0.00016	0	0.00015	0.00022	0	0	0	0.00011	0.00018	0	0	0.00059	0.00069	0	0.00013	0	0.00022	0	0	0.0002	0	0	0.00392	6e-05	0.00012	0	0	0	0.00022	0	0	0	0.00015	0.00016	0	8e-05	0	0.00138	0.00409	0.00064	0.00027	0.00073	0.0008	0.00107	0	0
Limnohabitans	0	0	0	0.00018	0	0	0	0	0	0	0.00025	0.00031	0	0	6e-05	6e-05	0	0	0	0	0	0	0.00021	0	0	0.00053	7e-05	0.00015	0.0003	0	0.00028	0.00011	0	0.00036	0.00018	0.00019	0	0	0	0	0	0.00016	0.00014	0	4e-05	9e-05	0.00013	0	0.00023
Limnospira	0	0	0	0.0002	0	0	0	0	0	0	0	0	0	0	0	0.00017	0	0	0	0	0	0	0	0	0	0	0	0	0	0	0	0.00011	0	0	0	0	0	0	0	0	0	4e-05	0	0	4e-05	0	2e-05	0	0
Luteimonas	0	0	0	0.00059	0	0	0.00024	0	0	0.00023	0.00035	0	0	0	0.00074	0.00073	0.00024	0.00029	0	0.00015	0	0.0006	0.00031	0.00042	0	0.00054	0.00072	0.00147	0.00135	0.00043	0.00081	0.00012	0	0.00079	0	0.0001	0.00051	0	0	0	0.00051	0.00114	0.00091	0.00034	0.00044	0.00087	0.001	0	0.00146
Luteitalea	0	0	0	0.00011	0	0	0	0	0	0	0.00032	0	0	0	0.00016	0.00027	0	0.00027	0	0.00022	0	0	0.00028	0	0	0.00033	0.00018	2e-05	9e-05	0.00039	0	7e-05	0	0	0.0005	5e-05	0.00016	0	0	0	0.00579	0.0024	0.00072	0.0004	0.00033	0.00168	0.00104	0	0.00011
Luteolibacter	0	0	0	0.00016	0	0	0	0	0	0	0	0	0	0	0.00016	0	9e-05	0.00013	0	0.00036	0	0	9e-05	0	0	0	0.00024	5e-05	0	0.00039	0	0	0	0	0.00025	0.00014	0	3e-05	0	0	0.00021	0.00018	0.00017	0.00013	8e-05	7e-05	0.00144	0	0.00011
Lutibacter	0	0	0	0.00017	0	0.00016	0	0	0.0002	0	0.00012	0.0003	0	0.00094	6e-05	0	0	0.00035	0	0.0003	0	0	0	0	0	0	0.00013	0	0.00029	0	0	0.00033	0	0	9e-05	0.0001	0	0	0	0.00013	0	2e-05	3e-05	0	0	9e-05	9e-05	0	0
Lysinimonas	0	0	0	6e-05	0	0	0	0	0	0	0	0	0	0	6e-05	0.00019	0.00012	8e-05	0.00026	0.0001	0	0	0	0.00012	0	0	0	0	0	0	0	4e-05	0	0	0	0	0	0	0	0	0	0.00017	0.00016	0	9e-05	0.0001	8e-05	0	0.00023
Magnetococcus	0	0	0	0.00022	0	0	0	0	0	0	0.00011	0.00014	0	0	0	5e-05	0	0	0	0.00015	0	0	0.00019	0	0	0.00016	0	0	0	0	0.0005	0.0001	0	0	0	0	0	0	0	6e-05	0	4e-05	0.0001	0	0	5e-05	7e-05	0	0.00011
Magnetospirillum	0	0	0	0.00028	0	0.00031	0.00022	0	0	0	0.00467	0.00059	0.00024	0	0.00033	0.00361	0.00019	0.00236	0	0.00148	0	0	0.00031	0	5e-05	0.00035	0.00088	0.00095	0.00029	0.00179	0	0.0016	0	0	0.0025	0.00189	0.00016	0	0	0.00027	0.0008	0.00726	0.00572	0.00657	0.00279	0.00322	0.00801	0	0.00011
Mahella	0	0	0	0.00023	0	0	0.00655	0	0	0.00014	0	0	0	0	0.0004	0	0	0	0	0	0	0	0.00045	0	0	0	0.001	0	0.0005	0	0	0.00048	0.00548	0	0	0.00082	0.00174	0	0.00112	0.00041	0.0002	0.0002	0.00055	0	0.0002	0	0.00041	0	0
Mannheimia	0	0	0	0.00027	0.00029	0	0	0	0	0	0	0.0002	0.00027	0	8e-05	5e-05	0.00024	0.00016	0	0.00015	0	0	0.00014	0.00024	0	0	0.00163	0	0.00037	0	0.00045	0.00019	0	0	0	5e-05	0.00046	0	9e-05	7e-05	0	2e-05	4e-05	0	0	7e-05	0.0001	0	0
Maricaulis	0	0	0	5e-05	0	0.00015	0	0	0	0	0	0.00014	0	0	5e-05	6e-05	0.0001	0	0	0	0	0	0.00024	0	0	0.0002	0.00012	5e-05	0	0	0	0	0	0	0.00017	0	0	0	0	0	1e-05	0.0001	0.0001	0	2e-05	6e-05	0.0001	0	0.00011
Marichromatium	0	0	0	0.00012	0	0	0	0	0	0	0.00012	0.00016	0	0	6e-05	0.00024	0	7e-05	0	0	0	0	0.0001	0	0	0.00019	0.00284	8e-05	0.00115	0	0.00059	4e-05	0	0	0	0.00019	0	0	0	7e-05	0	0.00032	0.0002	0.00015	0.00014	0.00021	0.00041	0	0.00011
Mariniflexile	0	0	0	0.00023	0	0	0	0	0	0	0	0	0	0	0	0	0.0001	0.00014	0	0	0	0	0	0.0001	0	0	0.00025	2e-05	0	0	0.00026	0.00026	0	0.00069	0.00088	5e-05	0	0	0	0	0	2e-05	0	0	2e-05	0	0.00017	0	0
Marinirhabdus	0	0	0	6e-05	0	0	0	0	0	0	0	0	0	0	6e-05	0	0	7e-05	0	0	0	0	0.0002	0.0001	0	0	0.00013	0	0	0	0	0.0003	0	0	9e-05	0	0	3e-05	0	6e-05	0	1e-05	1e-05	0	0	2e-05	6e-05	0	0
Marinithermus	0	0	0	5e-05	0	0	0	0	0	0	0.00011	0.0002	0	0	0.00027	0	9e-05	8e-05	0	7e-05	0	0	0.00047	0.0001	7e-05	0.0007	0.00016	8e-05	0	0	0	0.00011	0	0	0	0.00019	0	7e-05	0	0.00013	0	0.00017	0.00039	0.0006	0.00047	0.00048	0.00019	0	0
Marinobacter	0	0	0	0.00058	0	0.00022	0	0	0	0	0.00146	0.00033	0	0	0.00071	0.00096	0.00033	0.00076	0	0.00045	0	0	0.00133	0.00153	0	0.00151	0.00211	0.00026	0.01239	0.00119	0.01259	0.00075	0	0.00051	0.00044	0.00105	0	0.00011	8e-05	0.00019	5e-05	0.00072	0.00114	0.0005	0.00053	0.00081	0.00101	0	0.00022
Marinomonas	0	0	0	0.00011	0	0	0	0	0	0	0.00022	0.00015	0.00022	0	0.00011	0.00013	0.00019	7e-05	0	0.00022	0	0	0.0001	0.00031	0	0.00017	0.00038	5e-05	0.0005	0.00246	0.00106	0.00025	0	0.00034	0.00019	0.00042	0.00034	0	8e-05	0.00034	2e-05	4e-05	5e-05	7e-05	0.0001	7e-05	0.00012	0	0.00011
Marinovum	0	0	0	8e-05	0	0	0	0	0	0	0	0	0	0	0.00013	7e-05	0	8e-05	0	0	0	0	0.00013	0.00029	0	0.00021	0.0002	0.0001	0.00015	0.00057	0	4e-05	0	0	0	0	0	0	0	0	0	0.00028	0.00025	0.00026	0.00018	0.00015	0.00021	0	0
Mariprofundus	0	0	0	0.00011	0	0.00015	0	0	0	0.00011	0.00011	0	0	0	0.00011	0.00011	9e-05	7e-05	0	7e-05	0	0	0.0001	0	0	0.00017	6e-05	0	0	0	0	0.00011	0	0	0	0	0.00016	0	0	0	0	5e-05	9e-05	0	0	7e-05	0.00012	0	0
Marivirga	0	0	0	0.00029	0	0.00047	0	0	0	0	0.00017	0.00029	0	0	9e-05	7e-05	0	0.0001	0	0.00018	0.00029	0	0.00022	0	0	0	0.00034	2e-05	0	0	0	0.00012	0	0	0	0.00014	0	0	0	6e-05	0.00104	4e-05	7e-05	7e-05	4e-05	3e-05	0.00017	0	0
Martelella	0	0	0	0.00011	0	0	0	0	0	0	0	0	0	0	0.00028	0.00045	0.00019	0.00035	0	0.0001	0	0	0.00026	0.00013	0	0.00057	0.00025	0.00045	0.00057	0.00071	0	0.0001	0	0	0	0.00016	0	6e-05	0	0	1e-05	0.00111	0.00071	0.00026	0.0002	0.00065	0.00088	0	0.0007
Melaminivora	0	0	0	0.00017	0	0.00068	0	0	0	0.00018	0	0.00054	0	0	0.00043	0.00038	0.00024	0	0	0	0.00038	0	0	0	0	0.00088	0.00035	0.0001	0.00021	0	0	0	0	0.00086	0.00054	0	0	0	0	0	0.00033	0.00121	0.00073	0.00062	0.00046	0.00073	0.00115	1e-05	0.00068
Melioribacter	0	0	0	0.00069	0	0	0	0	0	0	0.00097	0	0	0	0.00029	0.00011	9e-05	0.00013	0	0.00031	0	0.00054	0	0.0002	0	0.00032	0.00024	2e-05	0	0	0	0.00095	0	0	0	0.00018	0.00031	0	0	0	0.00013	6e-05	0.0001	0	4e-05	8e-05	0.0005	0	0
Melittangium	0	0	0	0.00013	0	0	0	0	0.00023	0	0	0.00017	0	0	0.00023	0.00044	0.00021	0.00029	0	0.0003	0	0	0.00049	0.00024	0	0.00055	0.00017	0.00012	0.00011	0	0	0.0001	0	0	0	0.00019	0	0	0	8e-05	0	0.00086	0.00045	0.00036	0.00038	0.00063	0.00048	0	0
Mesoplasma	0	0	0	0.00023	0.00015	0.00033	0.00033	0.00043	0.00044	0	0.00025	0.00014	0	0	0.00013	0	0.00041	0.00036	0.00021	7e-05	0.00031	0.00065	0.00022	0.00023	0	0	7e-05	4e-05	0.00051	0	0	0.00018	0	0	0	0.0003	0.00104	0	9e-05	0.00025	0.00014	1e-05	2e-05	0.0001	0	3e-05	9e-05	0	0
Methanococcus	0	0	0	0.00014	0.00065	0.00017	0.00031	0	0.00089	0	0.0004	0.00041	0	0	0.00018	0	0.00084	0.00055	0.00124	0.00023	0.00045	0	0	0.00209	0	0.00069	0.00024	2e-05	0.00086	0	0.0005	0.00074	0	0.00173	0.00132	0.00311	0	0	0.00048	0.00038	0	1e-05	7e-05	7e-05	4e-05	6e-05	0.00012	0	0
Methanoculleus	0	0	0	5e-05	0	0	0.00022	0	0.00098	0	0	0.00028	0	0	0.00022	5e-05	0.00019	0	0.00021	8e-05	0	0	0.00041	0.00041	0	0.00016	0	2e-05	0	0.00157	0	3e-05	0	0.0005	0.00017	0.00027	0	6e-05	0.00024	0.00021	1e-05	0.0001	0.00021	0.00013	0.0001	9e-05	0.00014	0	0
Methanohalophilus	0	0	0	5e-05	0.00014	0	0	0	0	0	0	0.00014	0	0	0	5e-05	0	7e-05	0	0	0	0	0	0	0	0	0	0	9e-05	0	0	0.0001	0	0.00017	0	0	0.00016	0	8e-05	0	0	1e-05	4e-05	0	2e-05	2e-05	3e-05	0	0
Methanoplanus	0	0	0	5e-05	0	0	0	0	0	0	0	0.00022	0	0	0	0	0.0003	0.00012	0	0	0	0	0.00019	0.00051	5e-05	0	0	0	0	0	0	0	0	0	0	0.00013	0	0	0	0	0	1e-05	1e-05	0	0	0	1e-05	0	0
Methylibium	0	0	0	0.00078	0	0	0	0	0	0	0.00034	0	0	0	0.0001	0.0008	0.00017	7e-05	0.0003	0	0	0	0.00021	0	0	0.00035	0.00011	0.00019	0.00011	0	0.00115	0	0	0.00129	0	0.00012	0	0	0	0	0.00012	0.00213	0.00036	0.00044	0.00031	0.00034	0.001	1e-05	0.00047
Methylobacillus	0	0	0	0.00015	0	0	0	0	0	0	0	0.00041	0	0	0	0	0	0	0	0.00015	0	0	0	0	0	0	0.00016	2e-05	0	0.0006	0	0.0001	0	0	0	0	0	0	0	0.00011	1e-05	8e-05	0.0001	0.00011	0	0	7e-05	0	0.00012
Methylocaldum	0	0	0	6e-05	0	0	0	0	0	0	0	0	0	0	0.00017	0.00012	0.00011	0.00014	0	0	0	0	0.00021	0	0	0.00036	0.00039	5e-05	0.00201	0.00042	0.00111	4e-05	0	0	0	0.00018	0	0	0	7e-05	0.00012	0.00017	0.00012	0.0003	0.00011	0.00014	0.0002	0	0
Methylocella	0	0	0	0.00017	0	0	0	0	0	0	0	0	0	0	0.00017	0.00097	0	0	0	8e-05	0	0	0.00029	0	0	0.00091	0	0.00052	0.0002	0	0.00026	0.00012	0	0.00017	0	9e-05	0.00017	0	0	0	0.00061	0.00057	0.00022	0.00029	0.00014	0.00025	0.00032	0	0
Methylophaga	0	0	0	0.00016	0	0	0	0	0	0	0.00012	0	0	0	0.00012	0	0.00021	9e-05	0	0.00015	0	0	0	0.00021	0	0	0.00025	0	0.00101	0	0.00098	0	0	0	0.00016	0.00014	0	0	0	0.00021	0.00043	3e-05	5e-05	0.0002	5e-05	0	0.0001	0	0
Methyloversatilis	0	0	0	0.00016	0	0	0	0	0	0	0.00011	0	0	0	0	0.0004	0	0	0	0	0	0	0	0	0	0	6e-05	0.00013	0	0	0	0	0	0.00017	0	0	0	0	0	0.0002	0	0.00212	0.0001	7e-05	0.00047	0.00012	0.00017	0	0.00034
Methylovirgula	0	0	0	6e-05	0	0	0	0	0	0	0	0	0	0	0	0.00012	0	0	0	0	0	0	0	0	0	0	0	5e-05	0.0001	0	0.00052	0	0	0	0	0	0	0	0	7e-05	4e-05	0.00025	3e-05	0.00041	6e-05	2e-05	0.0001	0	0
Methylovulum	0	0	0	6e-05	0	0	0	0	0	0	0.00011	0.00015	0	0	0	0.00051	0	7e-05	0	0.00022	0	0	0.0001	0.0001	0	0.00017	0.00013	0	0.0006	0.0004	0.00083	7e-05	0	0	0	0.00014	0	0	0	0	0.00033	5e-05	5e-05	7e-05	2e-05	0	3e-05	0	0
Microbulbifer	0	0	0	0.00051	0	0	0	0	0	0	0.00106	0.00068	0	0	0.00027	0.00057	0.00029	0.0004	0	0.00044	0	0	0.00099	0.0001	0	0.00055	0.00112	0.00011	0.0044	0.00161	0.00298	0.00045	0	0.00017	0.00096	0.00041	0	0	0	0	0.00036	0.00037	0.00059	0.00037	0.00027	0.00041	0.00057	0	0.00022
Microcella	0	0	0	6e-05	0	0	0	0	0	0	0.00023	0.00018	0	0	0.00011	0	0	0	0	0	0	0.00071	0	0	0	0	0	5e-05	0	0	0	0	0	0	0	0	0	0	0	0	2e-05	0.00011	0.0001	0	0.00019	0.00016	9e-05	0	0
Microchaete	0	0	0	0.00012	0	0	0	0	0.0002	0	0.00073	0.0004	0	0	0.00059	0.00032	0	0	0	0.00037	0	0	0.0004	0	5e-05	0	0	0	0	0	0	0.00042	0	0	0	0.00021	0	6e-05	0	0.00041	0	0.00014	0.0002	0	0.00011	0.00022	0.0001	0	0
Micrococcus	0	0	0	0.00015	0	0	0	0	0	0	0.0005	0	0	0	0.00027	0.00025	0.00016	0.00018	0	7e-05	0	0.00054	0.00077	0.0001	0	0.00016	6e-05	0.00017	0.00027	0.00039	0	0	0	0	0.00017	0	0	0	0	0	0.00018	0.00082	0.0007	0.00084	0.00041	0.00084	0.00067	0	0.00634
Microcoleus	0	0	0	0.00079	0	0	0	0	0	0	0.00074	0	0	0	0.00011	0.00062	0	0	0	0	0	0	0.00012	0.0001	0	0	0.00038	0	0	0	0	0.00052	0	0	0	9e-05	0	0	0	0	1e-05	9e-05	4e-05	0	0	4e-05	5e-05	0	0
Microcystis	0	0	0	0.00108	0.00014	0.00015	0	0	0.0002	0	0.00114	0.00043	0	0	0.00022	5e-05	9e-05	0.00023	0	0.00015	0	0	0.00132	0.00032	0	0	0.00066	0	0	0	0.00032	0.00011	0	0	0	9e-05	0	0	0.00016	0	0	0.00022	0.00028	0	4e-05	2e-05	0.00035	0	0
Micropruina	0	0	0	0.00025	0	0	0.00028	0	0	0	0.00013	0.0004	0	0	0.00014	8e-05	0.00011	0.00024	0	0	0	0	0.00035	0	0	0.00026	9e-05	2e-05	0	0	0	0.00012	0	0	0	0.0001	0	0	0	0	0.00014	0.00021	0.00018	0.00011	0.00012	0.00032	0.00021	0	0.00011
Microterricola	0	0	0	6e-05	0.00015	0.00021	0	0	0	0.00024	0	0	0	0	0.0003	0.00044	0	8e-05	0	9e-05	0.00032	0	0.0001	0.00012	0	0.00022	0	0.00014	0	0	0	0	0	0.00072	0.00012	5e-05	0	0	0	0	1e-05	0.00088	0.00036	8e-05	0.00036	0.00042	0.00027	0	0.00011
Microvirgula	0	0	0	6e-05	0	0	0	0	0	0	0.00023	0	0	0	6e-05	0.00012	0	7e-05	0	0	0	0	0.00011	0	0	0	6e-05	7e-05	0.0005	0	0.00027	4e-05	0	0	0	0	0	0	0	7e-05	0	0.00015	7e-05	0.00015	8e-05	0.00015	0.00012	0	0.00013
Mitsuaria	0	0	0	0.00025	0	0	0	0	0	0	0.00023	0	0	0	0	0.00027	0	7e-05	0	0	0	0	0.00032	0.0001	0	0.00035	6e-05	0.00029	0.00011	0	0	4e-05	0	0.00037	0	0	0	0	0	0	0	0.00055	0.00022	7e-05	0.00023	0.00019	0.00038	0	0.00129
Mobilicoccus	0	0	0	6e-05	0	0	0	0	0	0	0	0	0	0	0.00012	0	0.0001	0.00014	0	0	0	0	0.0001	0	0	0.00038	7e-05	2e-05	0.00022	0.00045	0	4e-05	0	0	0	0	0	0	0	0	0	0.00011	0.00018	0.00015	7e-05	9e-05	0.00013	0	0
Monaibacterium	0	0	0	0.00013	0	0	0	0	0	0	0	0	0	0	0	0.00019	0.00011	0	0	8e-05	0	0	0	0	0	0	8e-05	0	0	0	0	0	0	0	0	0	0.00018	0	0	0	2e-05	9e-05	6e-05	0.00015	2e-05	2e-05	0.00011	0	0.00023
Moorea	0	0	0	0.0007	0	0	0	0	0	0.00025	0.00391	0	0	0	5e-05	0.00034	0.0001	0.00014	0	0.00029	0	0	0.00018	0.0004	0	0	0.00013	0	0.0001	0	0	0.00017	0	0	0.00025	0.00014	0	0	0	0	0	0.00014	0.00011	0	0	9e-05	0.00015	0	0
Moraxella	0	0	0	6e-05	0.00014	0	0	0	0.00041	0.00023	0.00069	0	0	0	0.00011	0.00023	0	0.0002	0.00042	0.00022	0	0.00068	9e-05	0.00022	0	0.00058	0.00252	5e-05	0.00085	0.00041	0.00185	0.00037	0	0	0	0.00018	0.00018	3e-05	0.00019	0	0	5e-05	0.00011	0.00031	5e-05	4e-05	0.00022	0	0.00149
Morganella	0	0	0	0.00041	0	0	0	0	0	0	0.00149	0	0	0	0.00035	0.00019	0	0	0	8e-05	0	0	0.0007	0	0	0	0.00027	2e-05	0.00039	0	0	0	0	0	0	8e-05	0	0	0	0	0	0.00015	0.00016	0	6e-05	5e-05	0.0004	0	0
Moritella	0	0	0	0.00012	0	0	0	0	0.00059	0	0.00012	0.0002	0	0	6e-05	6e-05	0	0.00015	0	0	0	0	0	0.00031	0	0	7e-05	5e-05	0.00024	0	0.00029	0.00022	0	0	0	0	0	0	0	7e-05	3e-05	2e-05	4e-05	0.00015	8e-05	2e-05	5e-05	0	0
Mucinivorans	0	0	0	5e-05	0	0	0	0	0	0	0.00011	0	0	0	0	0	9e-05	0.00013	0	0	0	0	0	0.0001	0	0	0.00018	2e-05	0	0	0	0.00088	0	0	0	0.00027	0	0	0	0	1e-05	0	0	0	0	3e-05	8e-05	0	0
Muribaculum	0	0	0	0.00064	0	0	0.00088	0	0	0	0.00021	0	0	0	0	0.00011	0	0.0002	0.00021	7e-05	0	0	0.00065	0.0001	0	0.00033	6e-05	0	0	0	0	0.00067	0	0	0	0.00013	0	5e-05	0	0	0	0.00012	3e-05	0	2e-05	3e-05	0.00038	0	0
Muricauda	0	0	0	0.00062	0	0	0	0.00035	0.0002	0	0.00044	0	0	0	0.00011	0	9e-05	0.00032	0	7e-05	0	0	0.00022	0.00024	0	0.00051	0.00033	2e-05	9e-05	0.0004	0	0.00064	0	0	0	0.00043	0.00016	0	0	0	0.00013	4e-05	6e-05	0	0.0001	5e-05	0.00024	0	0
Muriicola	0	0	0	0.00011	0	0	0	0	0	0	0.00023	0	0	0	0	6e-05	0	0.00014	0	0	0	0	0.0001	0	0	0	0.00013	0	0	0	0	0.00011	0	0.00017	9e-05	0.00014	0	0	0	0	0	1e-05	1e-05	0	2e-05	0	3e-05	0	0
Mycetocola	0	0	0	6e-05	0	0	0	0	0	0	0	0.00017	0	0	6e-05	0.00023	0	0.00017	0	0	0	0	0.0001	0	0	0.00038	0	2e-05	0	0	0	0	0	0	0	0	0	0	0	0	4e-05	6e-05	9e-05	7e-05	6e-05	5e-05	5e-05	0	0
Mycetohabitans	0	0	0	0.00017	0	0	0	0	0	0	0.00022	0	0	0	6e-05	0.00012	0	0	0	0	0	0	0	0	0	0	0.00064	2e-05	0.00029	0.00042	0.00054	4e-05	0	0.00018	0	0	0	0	0	0	0	0.00012	0.00013	7e-05	2e-05	7e-05	0.00013	0	0.00011
Mycolicibacillus	0	0	0	7e-05	0	0	0	0	0	0	0	0	0	0	0.00016	0	0.00011	0.00017	0	0	0	0	0.00013	0	0	0.00022	0	0.00011	0	0	0	0	0	0	0	0	0	0	0	8e-05	0	0.00015	0.00027	0	8e-05	0.00016	0.00016	0	0
Mycolicibacter	0	0	0	0.00029	0	0.00016	0	0	0	0	0	0.00014	0	0	0.00018	0.00054	0.0001	0.00014	0	7e-05	0	0	0.0003	0.00013	0	0.00072	0.00013	0.0004	0	0.00043	0	4e-05	0	0	0.00018	0.00024	0.00018	0	8e-05	0.00013	0.00194	0.00056	0.00059	0.0003	0.00043	0.00063	0.0004	0	0.00011
Myroides	0	0	0	0.00062	0	0	0	0	0	0	0.00083	0	0	0	0.00018	0.00016	0	0.00109	0	0.00027	0	0.00057	0.00011	0.0001	0	0.00038	0.00141	0	0.00018	0	0.00029	0.0013	0	0	9e-05	0.00044	0.00048	0	0.00033	0.00019	3e-05	0.00013	0.00016	0	0.00017	0.00017	0.00031	0	0.00034
Nakamurella	0	0	0	0.00017	0	0	0.00025	0	0	0	0.00024	0.00016	0.00022	0.00111	0.00018	0.0004	0.0001	0.00029	0.00021	7e-05	0	0.00063	0.00136	0.00023	0	0.00086	0	0.00032	0.00032	0	0	8e-05	0	0.00018	0.0001	0	0	0	0	0.00024	0.00023	0.00067	0.00051	0.00129	0.00044	0.00044	0.00047	0	0
Natranaerobius	0	0	0	0.00011	0	0	0	0	0	0	0.00011	0.00015	0	0	6e-05	0	9e-05	0.00013	0	0.00029	0	0	0	0	0	0	0	2e-05	9e-05	0	0.00025	0.00014	0	0.00017	9e-05	0.00059	0.00016	0	0	0	1e-05	1e-05	3e-05	0	4e-05	7e-05	6e-05	0	0
Natronococcus	0	0	0	5e-05	0	0	0	0	0	0	0	0	0	0	0.00013	6e-05	0	8e-05	0	7e-05	0.0003	0	0.0001	0	0	0	0	0	0	0	0	0	0	0	0	0	0	0	0	0	0	0.00011	0.00029	7e-05	8e-05	4e-05	8e-05	0	0
Natronorubrum	0	0	0	0.00017	0	0	0	0	0	0	0	0.0006	0	0	0	0	0	0	0	0	0.00029	0	0	0	0	0	0	2e-05	0	0	0	4e-05	0	0	0	0.00124	0	5e-05	0	0	0	8e-05	0.00011	8e-05	6e-05	6e-05	3e-05	0	0
Neisseria	0	0	0	0.00058	0	0	0	0	0	0	0.00312	0.0005	0	0.00107	0.00096	0.00062	0.0002	0.00052	0	0.00052	0	0	0.00172	0.0018	5e-05	0.00104	0.0018	0.00022	0.00325	0.00173	0.00454	0.00048	0	0.00017	0.00084	0.0007	0	3e-05	0.00017	0.00025	0.00014	0.00082	0.00077	0.00022	0.00026	0.00099	0.0011	0	0.00033
Neoasaia	0	0	0	0.00012	0	0	0	0	0	0	0	0	0	0	0.00012	0	0	0	0	0	0	0	0	0.0002	0	0.00017	0.00013	3e-05	0.00012	0	0.00026	0	0	0	9e-05	0	0	0	8e-05	7e-05	9e-05	6e-05	5e-05	0	0.00012	5e-05	0.00011	0	0.00011
Neokomagataea	0	0	0	5e-05	0	0	0	0	0	0	0	0	0	0	6e-05	6e-05	0	0.00013	0	0	0	0	0.0004	0	0	0	0	0	0.00033	0	0.00026	3e-05	0	0	0	0.00014	0	3e-05	0	0	0	3e-05	0.00012	0.00022	8e-05	7e-05	8e-05	0	0
Neorhizobium	0	0	0	0.00018	0.00014	0	0	0	0	0	0	0	0	0	0.00025	0.00052	0.00011	0	0	8e-05	0	0	0.00033	0.00011	0	0.00018	0.00014	0.00091	0.0001	0.00074	0.00054	7e-05	0	0	0.00028	0.0001	0	0	0	0	0.00015	0.00082	0.0005	0.0003	0.00039	0.00032	0.00063	0	0.00124
Neptunomonas	0	0	0	6e-05	0	0	0	0	0	0	0.00012	0	0	0	0	0.00013	0	7e-05	0	7e-05	0	0	0	0	0	0	0.00051	0	0.00052	0	0.00028	4e-05	0	0	0	5e-05	0	0	0	0	0	0	4e-05	0	0	2e-05	4e-05	0	0
Nesterenkonia	0	0	0	5e-05	0	0	0	0	0	0	0	0	0	0	5e-05	0	9e-05	0	0	7e-05	0	0	0	0	0	0	0	5e-05	0.0001	0	0	0	0	0	0.00017	0	0	0	0	0	0.00016	9e-05	0.0001	0	0.00014	0.00012	7e-05	0	0
Niabella	0	0	0	0.00159	0	0	0	0.00033	0	0	0.00011	0.00018	0.00022	0	0.00011	6e-05	0	7e-05	0	0	0	0	0.0001	0	0	0.00233	6e-05	0	0.00031	0	0	0.00021	0	0.00033	0	0.00014	0	0	0	0	0.00017	0.00013	8e-05	0	2e-05	2e-05	0.0002	0	0.00011
Niastella	0	0	0	0.00086	0	0	0.00022	0	0	0	0.00012	0	0	0	5e-05	0	9e-05	0.00023	0	0.00022	0	0	0	0.0001	0	0.00158	0	5e-05	0	0	0	0.00029	0	0	0	5e-05	0	0	0	8e-05	1e-05	0.0001	6e-05	0	5e-05	2e-05	0.00017	0	0.00011
Nibricoccus	0	0	0	5e-05	0	0	0	0	0	0	0.00032	0	0	0	0.00013	0.00026	0.00015	7e-05	0	0	0.00029	0	0.0007	0	0	0.00032	6e-05	8e-05	0	0	0	8e-05	0	0	0.00035	0	0	0	0	0.00025	0.0001	0.0003	0.00012	7e-05	4e-05	7e-05	0.00041	0	0.00415
Nitratireductor	0	0	0	6e-05	0	0	0	0	0	0	0.00023	0.00016	0	0	0.00018	0.00048	0	0	0	8e-05	0	0	0.00031	0	0	0	6e-05	0.00158	0	0.00043	0	0.00012	0	0	0	0.00014	0	0	0	0	2e-05	0.00071	0.00044	0.00015	0.00024	0.00028	0.00041	0	0.00046
Nitratiruptor	0	0	0	6e-05	0	0	0	0	0	0	0	0	0	0	0.00012	6e-05	9e-05	0	0	0	0	0	0	0	0	0	0.00218	0	0.00038	0.0004	0.00051	4e-05	0	0	0	0	0.00016	0	0	0	0	1e-05	3e-05	0	0	0	2e-05	0	0
Nitrincola	0	0	0	7e-05	0	0	0	0	0	0	0	0	0	0	7e-05	0	0	7e-05	0	0	0	0	0	0	0	0.00023	0.00042	3e-05	0.00034	0	0	9e-05	0	0	0	0	0	0	0	0	0	2e-05	6e-05	0	3e-05	0	4e-05	0	0
Nitrobacter	0	0	0	0.0003	0	0	0.00027	0	0	0	0	0	0	0	0.00028	0.00058	0.0001	0.00015	0	8e-05	0	0	0.0001	0	0	0.00019	0	0.00026	0.0001	0	0	0	0	0.00017	0.00044	0.00014	0	0	0	0	0.00053	0.00079	0.00022	0.00015	0.0002	0.00022	0.00041	0	0.00035
Nitrosospira	0	0	0	0.00016	0	0	0.00022	0	0	0	0.00043	0.00014	0	0	0.00022	0.00017	9e-05	0.00027	0	0	0	0	0.00028	0	0	0.00049	0.00025	5e-05	0.00038	0	0.00154	4e-05	0	0.00033	0	0	0.00016	0	0	0.00019	0.00029	0.00015	0.00016	7e-05	4e-05	0.0001	0.0002	0	0.00022
Nitrospirillum	0	0	0	0.00018	0	0	0	0	0	0.00012	0.00022	0	0	0	0.00022	0.00028	0.0001	0.00014	0	7e-05	0	0	0.00041	0.00021	0	0.00018	0.0002	0.00021	0.00032	0	0	4e-05	0	0	9e-05	5e-05	0	0	0	0	7e-05	0.00048	0.00031	0.00021	0.0004	0.00048	0.0004	0	0.00035
Nodularia	0	0	0	0.00016	0	0	0	0	0	0	0.00032	0.00014	0	0	7e-05	0.0002	9e-05	0	0	0.00015	0	0	0.00018	0	0	0	0.00026	2e-05	9e-05	0	0	0.00018	0	0	0	0.00012	0	0	0	0	0	5e-05	8e-05	0.0002	2e-05	3e-05	5e-05	0	0
Nonlabens	0	0	0	0.00095	0	0	0	0	0	0	0.00085	0.0003	0	0	0.00037	5e-05	0.00019	0.00058	0	0.00107	0	0	0.0003	0.00042	5e-05	0.00038	0.00106	2e-05	0.00039	0	0.00055	0.00104	0	0.00052	0.00038	0.00041	0.00086	3e-05	0.00017	0.00013	1e-05	8e-05	0.00023	0.00047	0.00019	0.00028	0.0003	0	0.00011
Nordella	0	0	0	0.00016	0	0	0	0	0.0002	0	0	0.00045	0	0	5e-05	0.00011	0	0.00013	0	7e-05	0	0.00057	0.00019	0	0	0	6e-05	0.00011	0	0	0	0.00015	0	0.00017	0	0.00014	0	0	8e-05	0	0.00074	0.00124	0.00045	7e-05	8e-05	0.00013	0.00035	0	0
Noviherbaspirillum	0	0	0	0.00012	0	0	0	0	0	0	0.00012	0	0	0	0.00011	0.00012	0	7e-05	0	8e-05	0	0	0.00021	0	0	0.00018	0.00013	0.00046	0	0	0.00028	0	0	0.00018	0	0	0	0	0	0	0.00016	0.0013	0.00012	7e-05	9e-05	0.00011	0.0003	0	0.00023
Novosphingobium	0	0	0	0.00048	0.00014	0	0	0.00034	0	0	0.00022	0.00017	0	0	0.0004	0.00214	0.00038	0.00024	0.00063	0.0005	0.00029	0	0.00089	0.00051	0	0.00217	0.00057	0.00189	0.00067	0.00187	0.00028	0.0001	0	0	0.00035	0.00016	0	3e-05	0	0.00037	0.00166	0.00237	0.00116	0.00059	0.00093	0.00077	0.00241	0	0.02179
Oceanicoccus	0	0	0	0.00011	0	0	0	0	0	0	0.00021	0	0	0	0	0	0	0	0	7e-05	0	0	0	0	0	0	6e-05	2e-05	9e-05	0	0.00051	0.0001	0	0	0	5e-05	0	0	0	0	1e-05	1e-05	3e-05	0	0	0	3e-05	0	0
Oceanicola	0	0	0	6e-05	0	0.00016	0	0	0	0	0.00011	0	0	0	0	0.00011	0	0	0	7e-05	0	0	0	0	0	0	6e-05	0.0001	0	0	0	0	0	0	8e-05	0	0	0	0	0	0	0.00015	0.00011	7e-05	0.00012	3e-05	0.00013	0	0
Oceanihabitans	0	0	0	0.00033	0	0	0	0	0.00023	0	0.00066	0.00018	0	0	8e-05	0.00017	0	0.0001	0	0	0	0	0.00012	0.00014	0	0.00027	0.00023	2e-05	0.00011	0	0.00061	0.00055	0	0.00039	0	7e-05	0	0	0	8e-05	6e-05	2e-05	0	0	6e-05	0	8e-05	0	0
Oceanimonas	0	0	0	0.00012	0	0	0	0	0	0	0	0	0	0	6e-05	0.00024	0.0001	0	0	7e-05	0	0	0.00011	0	0	0	7e-05	2e-05	0.00051	0	0.00056	0	0	0.00018	0	5e-05	0	0	0	0	0	7e-05	9e-05	8e-05	9e-05	0	0.00011	0	0
Oceanisphaera	0	0	0	0.00012	0	0	0	0	0	0	0	0	0	0	6e-05	0	0.0001	0.00021	0	0.00022	0	0	0	0	0	0	0	0	0.00053	0.00042	0.00029	0	0	0	9e-05	0.00019	0	0	0	7e-05	0.00013	3e-05	0	8e-05	2e-05	0	4e-05	0	0
Oceanispirochaeta	0	0	0	5e-05	0	0	0	0	0	0	0	0	0	0	0	5e-05	9e-05	7e-05	0	0	0	0	0	0	0	0.00016	0.00012	2e-05	0	0	0	0.00011	0	0	0	0.00029	0	0	0	0	0	1e-05	7e-05	0	6e-05	2e-05	8e-05	0	0
Oceanithermus	0	0	0	5e-05	0	0	0	0.00067	0	0	0.00021	0	0	0	0.00021	0.00098	0.00019	0.00034	0.00021	7e-05	0	0.00054	0.00046	0.0002	0	0.00066	0.00013	0.00018	0	0.00079	0	0.00014	0	0	0	5e-05	0.00016	0	0	0	4e-05	0.00023	0.00058	0.00107	0.00039	0.00056	0.00023	0	0
Octadecabacter	0	0	0	0.00026	0	0	0.0003	0	0	0	0.00055	0.00015	0	0	0	0.00019	0	0	0	8e-05	0	0	0.00026	0	0	0	6e-05	0.0001	0.00038	0.00092	0	0.00011	0	0	0	0	0.00016	0	0	7e-05	0	0.00016	0.00022	0.00014	6e-05	0.0001	0.00022	0	0.00011
Odoribacter	0	0	0	0.00019	0	0	0	0	0	0	0.00023	0	0	0	0	7e-05	0	0.00019	0	0	0	0	0.0001	0	0	0.00019	0.00013	0	0	0.0004	0	0.00023	0	0	0	9e-05	0	0	0	0.00013	0	2e-05	3e-05	0	0	0	0.00014	0	0.00011
Oenococcus	0	0	0	0.00011	0	0.00015	0.00023	0	0	0	0.00011	0	0	0	6e-05	0	0.0001	0.00014	0	0	0	0	0.0001	0.00011	0	0	0.00013	2e-05	0	0	0	4e-05	0	0	0	0.00019	0	0	0	6e-05	0	2e-05	6e-05	0	2e-05	2e-05	4e-05	0	0
Oerskovia	0	0	0	7e-05	0	0.00023	0	0	0	0	0	0.00021	0	0	0	0.00017	0	0	0	9e-05	0	0.00086	0.00013	0	0	0	8e-05	0.00011	0	0	0	6e-05	0	0	0	6e-05	0	4e-05	0	0	0	0.00034	0.00019	0	0.0003	0.00028	0.00028	0	0
Oleiphilus	0	0	0	0.00011	0	0	0	0	0	0	0	0	0	0	0	6e-05	0.0001	8e-05	0	7e-05	0	0	0	0.0001	0	0.00017	0.0002	0	0.0001	0	0.00027	8e-05	0	0.00017	0	0.00019	0	0	0	0	0	3e-05	6e-05	0	0	4e-05	0.00012	0	0
Oligotropha	0	0	0	5e-05	0	0.00015	0	0	0	0.00011	0.00215	0	0	0	0.00382	0.00737	0	7e-05	0	0	0	0	0	0	0	0	0	0.00034	0.00057	0	0	0	0	0	0	0	0	0	0	0	0.00025	0.00144	0.00032	0.0002	0.00244	0.00017	0.00016	0	0.00011
Olivibacter	0	0	0	0.00067	0	0	0	0	0	0	0	0	0	0	0	0	0.00014	0.00044	0	0	0	0	0	0	0	0.00078	0	0	0	0	0	0.00016	0	0	0	0.00036	0	0	0	0	0	2e-05	0	0	2e-05	0	7e-05	0	0
Olleya	0	0	0	0.00054	0	0	0	0	0	0	0.00023	0.00035	0	0	0	0	0.00015	0.0001	0	0.0004	0	0	0.00015	0	0	0	9e-05	2e-05	0.00024	0	0	0.00016	0	0.0002	0	0.0003	0.0005	0	0	0.00015	0.00372	2e-05	4e-05	0.00013	3e-05	8e-05	0.00012	0	0
Olsenella	0	0	0	6e-05	0	0	0	0	0.00039	0	0	0.00056	0	0	0.00045	0.00027	0	0	0	0	0	0.00173	0	0	0	0	6e-05	0.00019	0.0001	0.00663	0	0.00013	0	0.00024	0	5e-05	0	0	0	0.00022	3e-05	0.0004	0.00043	0.00023	0.00054	0.0003	0.00056	0	0
Opitutus	0	0	0	0.00038	0	0.00031	0	0	0	0	0.00021	0.00031	0	0	0.0009	0.00074	0.00023	0.00027	0.00041	0.00029	0	0	0.0004	0	5e-05	0.00065	0.00071	0.0001	9e-05	0	0	0.00041	0	0	0.00025	9e-05	0.00016	0	8e-05	0	0.0032	0.00153	0.00094	0.00034	0.00028	0.0005	0.00216	0	0.00868
Orientia	0	0	0	0.00011	0	0	0.00022	0	0	0	0	0.00028	0	0	5e-05	5e-05	0	7e-05	0	0	0	0	0	0	0	0	0.00012	5e-05	0	0	0	0	0	0.00033	0	0.00013	0	0	0	0	0	1e-05	4e-05	7e-05	2e-05	2e-05	6e-05	0	0
Ornithobacterium	0	0	0	0.00027	0	0	0	0	0	0	0.00051	0.00031	0	0	0.00014	0.00012	0	0.00023	0	0.00033	0	0	0.00046	0.00024	0	0.00162	0.00122	2e-05	0.00013	0	0	0.00068	0	0	0	0	0	0	0	0	0.00299	5e-05	0	0	0	0	0.00019	0	0
Orrella	0	0	0	7e-05	0	0.0002	0	0	0	0	0	0	0	0	0	0.00022	0	0.00016	0	8e-05	0	0	0.00014	0.00013	0	0.00023	0	0.00016	0.00011	0	0	0	0	0	0	0.0001	0	0	0	9e-05	0	0.00029	0.00021	0.00028	7e-05	0.00021	0.0003	0	0.00035
Oryzomicrobium	0	0	0	0.00033	0	0	0	0	0	0	0.00011	0	0	0	0.00048	0.00012	0	7e-05	0	7e-05	0	0	0.00021	0	0	0	6e-05	5e-05	0.0001	0	0.00027	0	0	0	9e-05	0	0	0	0	0	0	0.00071	7e-05	0.00015	0.00027	5e-05	0.00022	0	0.00035
Oscillatoria	0	0	0	0.00146	0	0.00016	0	0	0	0	0.00172	0.00015	0	0	0	0.00031	0.00011	0.00034	0	0.00034	0	0	0.00034	0	0	0	0.00114	3e-05	0.0001	0.00052	0	0.00023	0	0	0	0.0007	0.00017	0	0.00016	0	2e-05	0.00032	9e-05	7e-05	4e-05	6e-05	0.00018	0	0
Oscillibacter	0	0	0	0.00011	0	0	0.00022	0	0.0002	0	0	0.00014	0	0	0.00021	0	0	7e-05	0.00022	0.00036	0	0	9e-05	0	0	0.00068	0	8e-05	0	0	0	0.00036	0	0	0	9e-05	0	3e-05	0	0	1e-05	0.00012	0.00029	0.0002	0	0.0002	0.00024	0	0
Ottowia	0	0	0	0.00029	0	0	0	0	0	0.00012	0.00024	0	0	0	6e-05	0.00042	0.0001	7e-05	0	0	0	0	0.00042	0.00054	0	0.00035	0.00014	7e-05	0.0001	0	0.00027	4e-05	0	0.00053	0	0.00014	0	0	0	7e-05	0.00242	0.0004	0.00017	0.00015	4e-05	9e-05	0.00045	0	0.00045
Oxalobacter	0	0	0	6e-05	0	0	0	0	0	0	0	0	0	0	6e-05	6e-05	0	0	0	7e-05	0	0	0	0	0	0	0.00026	0	0.0001	0	0.00027	7e-05	0	0.00017	0	0	0	0	0	7e-05	2e-05	2e-05	1e-05	0	0	2e-05	2e-05	0	0
Oxynema	0	0	0	0.0014	0	0	0	0	0	0	0.00099	0	0	0	6e-05	0.00013	0.00011	0.00032	0	0.00017	0	0	0.00025	0.0001	0	0	0.00016	8e-05	0	0.00055	0	0.00018	0	0	0	0	0	0	0	0	0	0.00011	4e-05	8e-05	2e-05	0.00014	7e-05	0	0
Paludibacter	0	0	0	0.00016	0	0	0	0	0	0	0.00011	0	0	0	5e-05	6e-05	0	0.0002	0	0	0	0	0	0.0003	0	0.00049	6e-05	0	9e-05	0	0	0.00063	0	0	0	0	0	0	0	0	0	2e-05	1e-05	0	0	2e-05	0.00017	0	0
Panacibacter	0	0	0	0.00113	0.00014	0.00015	0	0	0.0002	0	0.00043	0	0	0	5e-05	0.00011	0.00028	0.00014	0	0.00029	0	0	0	0	0	0.00034	6e-05	0	0	0	0.00025	0.00035	0	0.00017	0.00017	0.00014	0.00016	0	0	7e-05	0.00029	8e-05	3e-05	0	4e-05	3e-05	0.00013	0	0
Pannonibacter	0	0	0	0.00043	0.00031	0	0	0	0	0	0	0.00046	0	0	0	0.00056	0.00038	0.00049	0	0	0	0	0.00118	0.00071	0	0.00124	0.00066	0.00029	0.00082	0	0.00069	0.00019	0	0.00133	0.00056	0.00026	0	0	0	0	0	0.00105	0.00073	0.00097	0.00038	0.00078	0.00126	0	0.00082
Parabacteroides	0	0	0	5e-05	0	0	0	0	0	0.00011	0.00059	0	0	0	0	0	9e-05	0.0002	0	0.00034	0	0	0	0	0	0.00016	0.00093	2e-05	0	0	0	0.00045	0	0	0.00011	0.00018	0	0	0	0.0001	4e-05	2e-05	0.00014	0	6e-05	0	0.00021	0	0.00011
Paracoccus	0	0	0	0.00192	0	0	0.00028	0	0	0	0.00101	0.00045	0.00022	0	0.00163	0.00471	0.00021	0.00097	0.00095	0.00074	0	0	0.00223	0.00108	0	0.00247	0.00111	0.00201	0.00159	0.00643	0.00152	0.00029	0	0.00058	0.00045	0.00054	0.0005	0	9e-05	0.00025	0.00184	0.00379	0.00289	0.00188	0.00191	0.00196	0.00376	1e-05	0.03284
Parageobacillus	0	0	0	6e-05	0	0	0	0	0	0.00025	0	0	0	0	0	0	0.00066	0.00014	0	0.00022	0	0.00072	0	0	0	0	0.00105	0.0001	0	0.00044	0	0.00016	0	0	0	0.00025	0.00039	0	0	7e-05	9e-05	7e-05	8e-05	0	0.00015	0.00025	0.00019	1e-05	0
Paraoceanicella	0	0	0	0.00014	0.00014	0	0	0	0.00045	0	0.00012	0	0	0	0.0003	0.00013	0.00012	8e-05	0.00045	8e-05	0	0	0.00047	0.00012	0	0.00019	8e-05	0.00018	0	0	0	4e-05	0	0	9e-05	0.0001	0	0	0	0.00021	0	0.00045	0.00027	0.0004	0.00034	0.00032	0.00044	0	0.00012
Paraphotobacterium	0	0	0	7e-05	0	0.00068	0	0	0	0	0	0.00018	0	0	0	0	0.00023	0	0	0	0	0	0.00012	0.00012	0	0	0.00036	0	0.00012	0	0	4e-05	0	0	0.0001	0.00024	0	4e-05	0	0	0	0	3e-05	0.00011	6e-05	2e-05	2e-05	0	0
Paraprevotella	0	0	0	0.0001	0	0	0	0	0	0	0.00027	0	0	0	8e-05	0	0.00013	0	0	0	0	0	0.00013	0.00014	0	0.00033	0.00024	2e-05	0	0	0	0.00022	0	0	0	0.00031	0	0	0	0	0	2e-05	0	0	3e-05	0	0.00015	0	0
Parvibaculum	0	0	0	0.00031	0	0	0	0	0	0	0	0	0	0	0.00029	0.00055	0	0	0	0	0	0	0.00091	0.00093	0	0.00167	0.00014	0.00022	0.00021	0.0013	0.0005	0	0	0	0	0	0	0	0	0	0.00016	0.00103	0.00038	0	0.0002	0.0003	0.00047	0	0.00038
Paucibacter	0	0	0	0.0007	0	0	0	0	0	0	0.00049	0	0	0	0.00019	0.00207	0	0.00015	0	0	0	0	0.00035	0	0	0	0.00014	0.0001	0.00391	0.00083	0	0	0	0.00039	0	0	0	0	0	0.00028	0	0.00173	0.00017	0	0.00046	0.00018	0.00176	0	0.00061
Pectobacterium	0	0	0	0.0004	0.00015	0.0002	0	0	0	0.00011	0.00035	0	0	0.00091	0.00018	0.0005	0.00011	0.00023	0	0.00044	0	0.00067	0.00057	0.00022	0	0.00143	0.00051	0.0001	0.00122	0.00044	0.00153	0.00036	0	0	0.00049	0.00029	0	0	9e-05	7e-05	0.00115	0.00021	0.00038	0	0.00016	0.00019	0.00036	0	0
Pelagibacterium	0	0	0	0.00014	0	0	0	0	0	0	0.00012	0	0	0	0	0.0005	0	0	0	0	0	0	0.00036	0.00028	0	0	7e-05	0.00032	0.00011	0	0	4e-05	0	0.00017	0.00027	0.00014	0	7e-05	0	0	0.00103	0.00029	0.00014	8e-05	0.00021	0.00012	0.00017	0	0.00011
Pelistega	0	0	0	6e-05	0	0	0	0	0	0	0	0	0	0	6e-05	0	0.00021	0	0	0	0	0	0	0.00011	0	0	0.00034	3e-05	0	0	0	8e-05	0	0	0	0	0	0	0	0	0.00042	1e-05	7e-05	8e-05	2e-05	2e-05	2e-05	0	0
Pelolinea	0	0	0	0.00021	0	0.00015	0	0	0	0	0.00042	0	0	0	0.00021	0.00076	0.00019	0.00073	0.00021	0.00044	0	0	0.00037	0.0002	0	0.00048	0.0003	3e-05	0	0.00118	0	0.00059	0	0	0	4e-05	0.00063	0	0	0	0.00121	0.00037	0.00105	0.0002	8e-05	0.00056	0.00142	0	0.00011
Pelosinus	0	0	0	5e-05	0.00014	0	0	0	0	0.00012	0.00011	0.00017	0	0	0.00031	6e-05	0.0004	0.00048	0.00021	0.00015	0.0003	0	0.00043	0.00077	0	0	7e-05	3e-05	0.0001	0	0.00026	0.00041	0.00094	0	9e-05	0.00014	0	0	0	0.00027	0.00057	0.0001	0.00014	0	2e-05	4e-05	0.00012	0	0
Petrotoga	0	0	0	0.00027	0	0.00104	0	0	0	0.00012	0	0.00422	0	0	0.0005	0	0.00076	0.00033	0	0	0	0.01198	0.00175	0.00108	0	0.0014	0	0	0	0	0.00045	0.00026	0	0	0	0.00109	0.00077	0.00069	0	0.00114	0	2e-05	0.00032	0	0.00012	0.00012	0.00018	0	0
Phaeobacter	0	0	0	0.00038	0	0	0.00036	0.00033	0	0	0.00016	0.00035	0	0	0.00036	0.00074	0.00023	0.00045	0.00021	0.00016	0	0	0.00094	0	9e-05	0	0.00042	0.00019	0.00051	0.00568	0.00053	0.00013	0	0.00018	0.00019	0.00011	0.00023	0	0.00018	0.00026	1e-05	0.00052	0.00046	0.00077	0.0003	0.00045	0.00064	0	0.00024
Phenylobacterium	0	0	0	0.00014	0	0	0	0	0	0	0.00021	0	0	0	0.00044	0.00084	0	0.00022	0	0.00015	0	0	0.00048	0.00059	0	0.00139	0.00022	0.00136	0	0	0.00025	0	0	0	0	5e-05	0.0003	0	0.00018	0	0.00045	0.00295	0.00057	0.00029	0.00055	0.00043	0.00092	0	0.00179
Photorhabdus	0	0	0	6e-05	0	0	0	0	0	0	0.00023	0.00015	0	0	6e-05	0	9e-05	0.00034	0	7e-05	0	0	0	0.00041	0	0.00033	6e-05	0	0.0002	0.00041	0	4e-05	0	0	0.00017	9e-05	0.00017	3e-05	0	7e-05	0.00012	2e-05	8e-05	0	2e-05	9e-05	9e-05	0	0
Phycicoccus	0	0	0	0.00013	0	0.00037	0	0	0	0	0	0	0	0	0.00019	0.00029	0	0	0.00024	0.00016	0	0.00071	0	0.00012	0	0.00093	0	0.00085	0	0.00051	0	0	0	0	0.00046	0.00016	0	0	0	0	0.00026	0.00089	0.0006	0.00058	0.00075	0.00058	0.00054	0	0.00011
Phycisphaera	0	0	0	5e-05	0.00028	0.00031	0	0	0.00059	0	0.00011	0.00044	0	0	5e-05	0.00077	0.00019	0.0002	0	0.00022	0	0	9e-05	0	0	0.00017	0.00018	0.00019	9e-05	0	0	4e-05	0	0	9e-05	0.00014	0.00016	0	8e-05	0.00013	0.00018	0.0005	0.0002	0.00014	0.00025	0.00013	0.00074	0	0
Pigmentiphaga	0	0	0	0.00028	0	0	0	0	0	0	0	0	0	0	0.00033	0.00057	0	0.00021	0	0.00015	0	0	0	0.0003	0	0.00051	0	0.00032	0.00048	0.00041	0	0	0	0.00106	0	5e-05	0	3e-05	0	0	0.0008	0.00055	0.00047	0.00049	0.0004	0.0004	0.00043	0	0.00022
Pimelobacter	0	0	0	0.00018	0	0.00018	0	0	0	0	0.00016	0.00023	0	0	6e-05	0.00024	0.0001	0.00017	0	0.00026	0	0	0.00011	0.00012	0	0.00022	0	0.00037	0.00046	0.001	0	0	0	0.0002	0	6e-05	0	7e-05	0.0001	8e-05	4e-05	0.00056	0.00048	0.0001	0.00045	0.00035	0.00033	0	0
Pirellula	0	0	0	0.00024	0	0	0	0	0	0.00034	0.00021	0.00015	0	0	0.00038	0.00011	0	7e-05	0	0	0	0	9e-05	0.00039	0	0.00048	0.00012	7e-05	0	0	0	3e-05	0	0	0	0.00027	0	0	0	0	0.00037	0.00048	0.00024	0	0.00014	0.0002	0.00061	0	0
Piscirickettsia	0	0	0	6e-05	0	0.00016	0	0	0	0	0	0	0	0	0	0	0.0001	0.00013	0	7e-05	0	0	0	0	0	0	6e-05	0	0.0001	0.0004	0.00054	0	0	0	0	5e-05	0	0	0	0	2e-05	1e-05	3e-05	0	0	2e-05	3e-05	0	0
Planctopirus	0	0	0	0.00011	0	0	0	0	0	0	0	0.00014	0	0	0.00032	6e-05	0	0.00014	0	0.00016	0	0	0.00028	0.00049	0	0.00069	6e-05	0	0	0	0	7e-05	0	0	0.00042	4e-05	0	0	0	0.00019	0.00013	0.00022	0.0001	0.00027	0.00018	0.00014	0.00027	0	0
Planktothrix	0	0	0	0.0003	0	0	0	0	0	0	0.00162	0.00029	0	0	8e-05	9e-05	0	0.00013	0	9e-05	0	0	0.00051	0.0001	0	0	0.00011	0	0.0001	0	0	0.00016	0	0	0	0.00014	0	0	0	0.00032	0.00011	2e-05	3e-05	0	4e-05	0	0.00013	0	0
Plantactinospora	0	0	0	0.00011	0	0	0	0	0	0	0.00021	0.00014	0	0	0.00025	0.00068	0.00011	0.00043	0.00022	0.0003	0	0	0.00094	0.00011	5e-05	0.0006	0.00014	0.00036	0	0	0	8e-05	0	0	0	0.00014	0	3e-05	0	6e-05	0.00086	0.00136	0.00099	0.00113	0.00105	0.00087	0.00081	0	0
Pleurocapsa	0	0	0	0.00062	0	0	0	0	0	0.00013	0.00173	0	0	0	0.00011	0	0.00026	0	0	8e-05	0	0	0.00023	0	0	0.00016	8e-05	0	0.00033	0	0	7e-05	0	0.00024	0.00017	0	0	0	0	7e-05	3e-05	6e-05	6e-05	0	5e-05	6e-05	8e-05	0	0
Polymorphum	0	0	0	0.00016	0	0	0	0	0	0	0.00012	0	0	0	6e-05	0.00045	0.00014	8e-05	0	0.00017	0	0.00136	0.00054	0	0	0.00046	9e-05	0.00018	0	0	0	0	0	0	0	5e-05	0	0	0	0	0	0.00061	0.00041	0	9e-05	0.00028	0.00045	0	0.00046
Pontimonas	0	0	0	6e-05	0	0	0	0	0	0	0.00011	0	0	0	0	0	0	0	0	0	0	0	0	0	0	0	0	0	0	0	0	0	0	0	0	0	0	0	0	0	0.00015	1e-05	7e-05	0	0	5e-05	1e-05	0	0
Propioniciclava	0	0	0	0.00014	0	0	0	0	0	0	0	0.00052	0	0	8e-05	0.0012	0	0	0.00027	8e-05	0	0	0.00062	0.00016	0	0.00036	0	0.00016	0.00018	0.00161	0	0	0	0	0.00019	6e-05	0	0	0	0	0	0.00043	0.00031	0.00059	0.00075	0.00038	0.00039	0	0
Prosthecochloris	0	0	0	0.00019	0	0	0	0	0	0	0.00117	0.00028	0	0	0.00019	0.00032	0.00019	0.00022	0	7e-05	0	0	0.00018	0.0005	0	0.00016	0.00114	3e-05	0.00084	0.15	0	0.00058	0	0	0.00017	9e-05	0	3e-05	0	6e-05	8e-05	0.00011	0.00022	0.00013	8e-05	0.00012	0.00032	0	0.00011
Protaetiibacter	0	0	0	6e-05	0	0	0	0	0	0	0	0	0	0	0	6e-05	0	0	0	0	0	0	0	0	0	0	7e-05	4e-05	0.00033	0	0	0	0	0	0	0	0	4e-05	0	0	0.00287	0.00023	0.00047	0.00024	0.00014	0.00019	0.00013	0	0.00012
Providencia	0	0	0	6e-05	0.00027	0	0.00051	0	0	0	0.00054	0.00056	0	0	0	8e-05	0.00026	0.00055	0	0	0	0	0	0.00177	0	0.00016	0.00209	0.0001	0.00185	0.0004	0.00399	0.00057	0	0	0	0.0004	0.00053	0.00011	8e-05	0.00028	0.00021	0.00014	0.00031	0.00027	0.00044	0.0002	0.00049	0	0.00013
Pseudanabaena	0	0	0	0.00123	0	0	0	0	0	0	0.00407	0.00014	0	0	0.00021	0.00011	0	0.00013	0	0.00022	0	0	0.00028	0.0001	0	0	0.0005	0	0	0	0.00075	0.00014	0	0.00017	0	0.00014	0	0	0	0	9e-05	7e-05	5e-05	0	0	0	6e-05	0	0
Pseudenhygromyxa	0	0	0	0.00022	0	0.00015	0	0	0	0	0.00022	0.00015	0	0	0.00022	0.00045	0.00019	0.00014	0	0	0	0	0.00037	0.00021	0	0.00033	6e-05	0.00016	0	0.00042	0.0005	0	0	0	0.00026	0.00037	0	0	8e-05	7e-05	0.00072	0.0011	0.00054	0.00041	0.0003	0.00058	0.00056	0	0
Pseudoalteromonas	0	0	0	0.00031	0.00014	0.00066	0.0008	0.00041	0.0002	0.00011	0.00157	0.00057	0.00045	0	0.00052	0.00031	0.00048	0.00121	0.00021	0.00111	0.00059	0.00127	0.0009	0.00216	0.00016	0.00043	0.00139	0.00015	0.00227	0.00124	0.00207	0.00127	0.00389	0.0002	0.00068	0.00118	0.00113	0.00016	0.00034	0.00067	0.00025	0.00017	0.00035	0.00033	0.00025	0.00026	0.00063	0	0.00022
Pseudobacter	0	0	0	0.00045	0	0	0	0	0	0	0.00023	0	0.00022	0	5e-05	0	0	0.00022	0.00021	0.00022	0	0	0.0002	0.0001	0	0.00057	6e-05	0	0.00048	0	0	7e-05	0	0	0	0.0001	0	0	0	0	0.00032	7e-05	4e-05	0	7e-05	2e-05	0.00019	0	0
Pseudohongiella	0	0	0	5e-05	0	0	0	0	0	0	0	0	0	0	0	6e-05	0	0	0	0	0	0	0.00019	0.0001	0	0	0	0	0.00019	0	0.00026	4e-05	0	0	0	5e-05	0	0	0	0	0	4e-05	6e-05	7e-05	2e-05	2e-05	6e-05	0	0
Pseudolysobacter	0	0	0	0.00022	0	0.00016	0	0	0	0	0.00011	0	0	0	5e-05	0.00017	0	0	0	7e-05	0	0	0	0	0	0.00068	0.00012	0.00019	0.00048	0	0	0	0	0	0	0	0	0	8e-05	6e-05	0.00046	0.00012	4e-05	0	2e-05	5e-05	7e-05	0	0
Pseudonocardia	0	0	0	0.00071	0.00046	0	0	0	0	0	0.00057	0.00051	0.00098	0	0.00134	0.00233	0.00065	0.00021	0.00066	0.00029	0	0.00091	0.002	0.00031	0	0.00348	0.00016	0.00145	0	0.00098	0	0.00016	0	0.00024	0.00024	0.00019	0	7e-05	0	0.00043	0.00025	0.00371	0.00265	0.00146	0.00292	0.00279	0.00231	0	0.00086
Pseudopedobacter	0	0	0	0.0013	0	0	0	0	0	0	0.00026	0.00038	0	0	0.00016	0.0003	0	0.00017	0	0.00015	0	0	0	0	0	0.00063	0.00027	0	0	0	0	0.0006	0	0	0	0.00012	0.0003	0	0	0.00011	0.00049	6e-05	0	0	0	5e-05	0.00025	0	0
Pseudorhodoplanes	0	0	0	0.00011	0	0	0	0	0	0	0.00022	0	0	0	0.00016	0.00023	0	0	0	0	0	0	0.0001	0	0	0.00032	0.00025	0.00128	0	0	0	5e-05	0	0	0	0	0	0	0	0	9e-05	0.0019	0.00026	0.00021	0.00018	0.00016	0.00076	0	0
Pseudovibrio	0	0	0	6e-05	0	0.00016	0	0	0	0	0	0	0	0	0.00011	0.00011	0	0	0	0	0	0	0.00011	0	0	0.00017	0	2e-05	0.0001	0	0	0	0	0	0	0	0	0	0	0	0	6e-05	4e-05	0	2e-05	4e-05	5e-05	0	0
Pseudoxanthomonas	0	0	0	0.00015	0	0	0	0	0	0	0.00028	0	0	0	0.00031	0.00086	0.00011	0.00018	0	0.00024	0	0	0.00031	0	0	0.00048	0.00063	0.00224	0.00127	0.00095	0.0035	6e-05	0	0.00048	0.0004	0.00021	0	0	0	0	0.00606	0.00091	0.00065	0.00073	0.00049	0.00036	0.00074	0	0.00255
Psychrobacillus	0	0	0	0.00025	0	0	0	0	0	0	0	0.00047	0	0	9e-05	9e-05	0	0.00013	0	0	0	0	0.00016	0.00015	0	0.00051	0.00051	4e-05	0	0	0	0.0001	0	0.00023	0.00027	0.00011	0	0	0	0.00022	1e-05	2e-05	9e-05	0	0.00149	8e-05	8e-05	0	0
Psychroflexus	0	0	0	0.00028	0.00014	0	0	0	0	0	0	0	0	0	0	6e-05	0.0001	0.00014	0	0.00022	0	0	0	0.0001	0	0	0.00012	2e-05	0	0	0	0.00018	0	0.00017	0	0.00032	0.00032	0	0	6e-05	1e-05	0	1e-05	0	2e-05	2e-05	7e-05	0	0
Psychromicrobium	0	0	0	0.00016	0	0	0	0	0	0	0	0	0	0	0	8e-05	0	0	0	0	0	0	0.00044	0.00043	0	0	0	0	0	0	0	5e-05	0	0.00022	0.00025	6e-05	0	0	0	7e-05	0	2e-05	4e-05	0	3e-05	0.00012	6e-05	0	0
Pusillimonas	0	0	0	0.00023	0	0	0	0	0	0	0.00011	0.00049	0	0	7e-05	0.00011	0	0.00015	0	8e-05	0	0	0.00106	0.00024	0	0	0.00015	4e-05	0.00083	0	0.00163	0.00013	0	0	0.00019	0.00022	0	0	0	0.00019	0.01186	0.00024	0.00015	0.00026	0.00015	0.00021	0.00032	0	0
Qipengyuania	0	0	0	6e-05	0	0	0	0	0	0	0	0.00016	0	0	6e-05	6e-05	0.00022	7e-05	0	7e-05	0	0	0.0002	0	0	0.00018	6e-05	3e-05	0	0	0	4e-05	0	0.00017	9e-05	0	0	0	0	0	1e-05	0.00016	9e-05	0	0.00012	0.00016	0.00015	0	0
Rahnella	0	0	0	0.00011	0	0	0	0.00111	0.00023	0	0.00022	0	0	0	0	0.00015	9e-05	0.00028	0	7e-05	0	0	0.00011	0.00026	0	0.00016	0.00018	5e-05	0.00087	0	0.00049	0.00026	0	0.00017	9e-05	7e-05	0	0	0.00016	0	0.0003	0.00013	9e-05	0	3e-05	5e-05	0.00016	0	0
Raineyella	0	0	0	0.00016	0	0.00018	0	0	0.00021	0	0	0	0	0	6e-05	0.00012	0.0001	0	0	0	0	0	0	0.0001	5e-05	0	0	3e-05	0	0.00042	0	0	0	0	0	5e-05	0	3e-05	0	7e-05	5e-05	0.00016	9e-05	0.00015	0.00011	9e-05	0.00015	0	0
Ramlibacter	0	0	0	0.00044	0	0	0	0	0	0	0.00012	0.00034	0	0	0.00011	0.00093	0.0001	8e-05	0	0.00022	0	0.00127	0.00076	0	0	0.00036	0.00038	0.00103	0.00031	0	0.0003	4e-05	0	0	0	0.0001	0	0	9e-05	8e-05	0.00117	0.00168	0.00045	0.00076	0.00034	0.00033	0.00104	1e-05	0.00045
Raoultella	0	0	0	0.00017	0	0	0	0	0	0	0.00038	0	0	0	5e-05	5e-05	0	0.00017	0	0.0003	0	0	0.0009	0.0002	0	0.00284	0.00026	5e-05	0.00053	0.00079	0	0.00018	0	0.00062	0.00014	0	0.00166	0	0.00093	0	0.00198	0.00036	0.00048	0.00013	0.00026	0.00043	0.00041	0	0.00011
Raphidiopsis	0	0	0	0.00034	0	0	0	0	0	0	0.00074	0.00015	0	0	0	6e-05	0.00012	8e-05	0	0.00016	0	0	0	0	0	0	0	0	0	0	0.00027	4e-05	0	0	0	9e-05	0.00017	0	0	7e-05	0	1e-05	0	0	0	0	1e-05	0	0
Reinekea	0	0	0	5e-05	0	0	0	0	0	0	0	0	0	0	0	6e-05	0	0.00013	0	0	0	0	0	0.0001	0	0	6e-05	2e-05	0.00028	0	0.00077	4e-05	0	0.00034	0	0	0	0	0	0	5e-05	3e-05	4e-05	0	0	3e-05	5e-05	0	0
Rhizobacter	0	0	0	0.00019	0	0	0	0	0	0	0.00024	0.00061	0	0	0.00018	0.0002	0	7e-05	0	0	0.00029	0	0.00011	0	0	0.00278	7e-05	0.00042	0.00033	0	0	0	0	0.00019	0	0.00019	0	0	0	0	0.00148	0.00106	0.00037	0.0003	0.00022	0.00027	0.00045	0	0.00058
Rhizorhabdus	0	0	0	0.0001	0	0	0	0	0	0	0	0	0	0	8e-05	0.00052	0	0.0002	0	0.00014	0	0	0	0.00013	0	0	9e-05	0.00032	0	0	0	0	0	0	0.00019	0	0	0	0	0	0	0.00038	0.00039	0.00011	0.00014	0.00025	0.00046	0	0
Rhodanobacter	0	0	0	0.00013	0	0	0	0	0	0	0.00023	0.00015	0	0	0.00012	0.00054	0.00011	0.00017	0	0.00027	0	0	0.00011	0	0	0	0.0002	0.00033	0.00052	0	0.00166	4e-05	0	0	0	0	0	0	0	0.00013	0.00815	0.00048	0.00027	0.00022	0.0003	0.00037	0.00041	0	0.00011
Rhodobaca	0	0	0	0.00011	0	0.00016	0	0	0	0	0.00011	0	0	0	0	0.00011	0.0001	0	0	0	0	0	0.0002	0	0	0	0	3e-05	0	0	0	4e-05	0	0	0	5e-05	0	0	0	0	2e-05	8e-05	1e-05	0	0	0	9e-05	0	0.00033
Rhodoluna	0	0	0	6e-05	0	0	0	0	0	0	0.00011	0	0	0	0.00011	0	0	0	0	0	0	0	0.0002	0.0001	0	0	6e-05	0	0	0	0.0006	7e-05	0	0	0.00047	5e-05	0	3e-05	0	0	6e-05	2e-05	5e-05	0	2e-05	4e-05	4e-05	0	0.00011
Rhodomicrobium	0	0	0	6e-05	0	0	0	0	0	0	0.00011	0	0	0	5e-05	0.00102	0	7e-05	0	0	0	0	0	0	0	0	0.00012	0.0001	0	0	0	0	0	0.00017	0	5e-05	0	0	0	0	0.00012	0.00036	0.00014	0.00021	8e-05	0.0001	0.00019	0	0.00022
Rhodoplanes	0	0	0	0.00012	0	0	0	0	0	0	0.00011	0.00016	0	0	0.00017	0.00041	0	7e-05	0	8e-05	0	0	0.0003	0.0001	0	0.00034	6e-05	0.00111	0.0001	0.00042	0.00026	4e-05	0	0.00033	0.00027	0	0	0	0	7e-05	0.0006	0.00321	0.00035	7e-05	0.00051	0.00042	0.00122	0	0.00011
Rhodopseudomonas	0	0	0	0.00106	0.00014	0.00017	0	0	0.0004	0	0.00042	0	0	0	0.00042	0.00244	0.00011	7e-05	0.00026	0.00043	0	0	0.00111	0.00022	0	0.00242	0.00049	0.00122	0.00068	0	0	0.00035	0	0	0.00058	0.00019	0	3e-05	0	0.00028	0.00125	0.0051	0.00171	0.00067	0.00098	0.00125	0.00268	0	0.00188
Rhodospirillum	0	0	0	0.00026	0	0	0	0	0	0	0.00022	0.0003	0.00022	0	0.00033	0.00105	0.0002	0.00014	0	0.00037	0	0	0.0007	0.00031	0.0001	0.00032	0.00021	0.00028	0.00021	0.00079	0.00025	0.00018	0	0	0	0	0.00016	3e-05	0	7e-05	1e-05	0.0008	0.00037	0.00029	0.00024	0.00038	0.00075	0	0.00024
Rhodovulum	0	0	0	0.00017	0	0	0	0	0	0	0.00011	0	0	0	5e-05	0.00141	0	0.00035	0	0.00037	0	0	0.0003	0.00011	0	0.00034	0.00028	0.00027	0.0001	0.00974	0	3e-05	0	0	9e-05	5e-05	0	0	0	0	2e-05	0.00058	0.00061	0.0005	0.00095	0.00042	0.00057	0	0.00056
Rickettsia	0	0	0	0.00027	0.00028	0.00015	0	0	0	0	0.00074	0.00043	0	0	0.00064	0	0.00037	0.00133	0	0.0008	0	0.00054	0.00022	0.00131	0	0.00032	0.00079	2e-05	0.00028	0	0	0.00028	0	0.00017	0.00025	0.00045	0.00079	0	0.00032	0.00019	1e-05	6e-05	0.0002	0.00013	2e-05	5e-05	0.00031	0	0
Rickettsiella	0	0	0	0.00033	0	0	0	0	0	0	0.00011	0	0	0	0	0	0	0.00013	0	0.00015	0	0	0	0.0001	0	0	0.00012	0	0	0	0.00025	7e-05	0	0	0	0	0	0	0	0	0	1e-05	3e-05	0	0	0	1e-05	0	0
Riemerella	0	0	0	0.00115	0	0	0	0	0.00023	0	0.00092	0	0	0	8e-05	8e-05	0.00022	0.00025	0	0	0	0	0	0.00027	0	0.00053	0.00073	2e-05	0.00022	0	0	0.00088	0	0	0.00022	0.00012	0.00018	0	0	0.00014	0.00115	2e-05	3e-05	0.00012	5e-05	2e-05	0.00014	0	0.00023
Rivularia	0	0	0	0.00022	0	0.00016	0.00044	0	0	0	0.0007	0.00015	0.00022	0	0	6e-05	0.00021	0.00021	0	0.00022	0	0	0.0001	0.0004	0	0	0.0002	0	0.0002	0	0	7e-05	0	0.00019	0.00067	0.00018	0.00016	0	0	0	0	0.00011	1e-05	0	2e-05	2e-05	9e-05	0	0
Robiginitalea	0	0	0	0.00032	0	0	0	0	0	0	0.00015	0	0	0	0.00012	0	9e-05	0	0	0	0	0	0.00012	0	0	0.00028	0	0	0.00028	0	0	0.00022	0	0	0	0	0	0	8e-05	6e-05	0	7e-05	6e-05	0	8e-05	8e-05	0.00015	0	0
Romboutsia	0	0	0	0.00014	0	0.00095	0	0	0.00022	0	0.00015	0.00077	0	0	0.00017	8e-05	0.00034	0.00042	0	7e-05	0	0.00144	0.00038	0.00095	0	0	0.0006	6e-05	0.00012	0	0	0.01366	0	0.00111	0	0.00078	0.00016	4e-05	0	0.00041	6e-05	2e-05	0.00011	0.00038	7e-05	2e-05	0.00017	0	0
Roseateles	0	0	0	6e-05	0	0	0	0	0	0	0.00068	0	0	0	0.00018	0.00028	0	7e-05	0.00022	0	0	0	0.00011	0	0	0	7e-05	0.00019	0.00035	0	0	4e-05	0	0.00038	0	9e-05	0	9e-05	0	7e-05	2e-05	0.00034	0.00025	0.00015	0.00017	0.00068	0.00025	0	0.00168
Roseimaritima	0	0	0	0.00016	0	0	0	0	0	0	0.00015	0.00032	0	0	0.00016	0.00033	0	7e-05	0	0	0	0	0.00019	0	0	0.00049	0	2e-05	0	0	0	4e-05	0	0	0	0	0	0	0	0	0	0.00032	0.0002	0	0.00018	0.00012	0.00039	0	0
Roseitalea	0	0	0	6e-05	0	0	0	0	0	0	0	0	0	0	6e-05	0.00053	0	0	0	0	0	0	0.00021	0	0	0	0	0.00041	0	0	0	8e-05	0	0	0	0	0	0	0	0	0.00033	0.00042	0.00012	0.00037	6e-05	0.0002	0.00026	0	0.00011
Roseivivax	0	0	0	0.00012	0	0	0	0	0	0	0	0	0	0	0	0.00042	0	0	0	0	0	0	0.00011	0	0	0.00018	0	0.00025	0	0.00093	0	0	0	0	0	4e-05	0	0	0	0	0	0.00029	0.00017	0.00021	0.00018	0.00017	0.00026	0	0
Roseobacter	0	0	0	0.00017	0	0	0	0	0	0	0.00011	0.00017	0	0	0.00016	6e-05	0	0.00014	0	0	0	0	0.0001	0	0	0	6e-05	8e-05	0.00029	0	0.00084	7e-05	0	0.00034	0	0.00027	0	0	0	6e-05	0	0.00015	0.00018	0.0002	6e-05	0.00018	0.00022	0	0
Roseomonas	0	0	0	0.00057	0	0.00063	0.00044	0.00033	0	0	0.00068	0.00028	0	0	0.00028	0.00476	0.0001	0.00074	0.00021	0.00022	0.00029	0.00068	0	0.00111	0	0	0.00066	0.00039	0	0	0	7e-05	0	0	0.00031	0	0	3e-05	0	0.00013	8e-05	0.00101	0.001	0.00083	0.00057	0.00092	0.00156	0	0.0014
Rothia	0	0	0	0.00021	0	0	0	0	0	0	0	0	0	0	0.00028	0	0.0001	0.00015	0	0	0	0	0.00015	0.00011	0	0	0	2e-05	0	0	0	0	0	0	0	0.00011	0	0	0	0	2e-05	9e-05	0.00021	0.0003	0.0002	0.00016	0.00014	0	0.00035
Rouxiella	0	0	0	6e-05	0	0	0	0	0	0	0	0	0	0	0	6e-05	0	7e-05	0	0	0	0	0	0	0	0	0	2e-05	0.0001	0	0	0.00011	0	0	0	0.00015	0	0	0	0	0	2e-05	8e-05	0	2e-05	2e-05	3e-05	0	0
Ruania	0	0	0	6e-05	0	0	0	0	0	0	0	0	0	0	0.00023	6e-05	0	0	0	8e-05	0	0	0.0003	0	0	0	0	5e-05	0	0.00044	0	0	0	0	0	9e-05	0	0	0	0	0.00019	0.00019	0.00015	0.00015	0.00021	0.00022	0.00015	0	0.00011
Rubrivivax	0	0	0	0.0002	0	0.00018	0	0	0	0.00024	0.00038	0	0	0	0.00019	0.00121	0	0.00015	0.00022	0	0	0	0.00036	0	0	0.00039	0	0.00033	0	0	0	0	0	0.0004	9e-05	0	0	3e-05	0	0.00015	1e-05	0.00186	0.00043	0.00032	0.00025	0.00021	0.00086	1e-05	0.00101
Rufibacter	0	0	0	0.00059	0	0	0	0	0	0	0.00044	0	0	0	0.00016	0.00022	0.0001	7e-05	0	7e-05	0	0	0.00039	0.0003	0	0.00021	6e-05	6e-05	0	0	0	0.00058	0	0.00017	0.00025	4e-05	0	0	0	0	0.00046	0.0001	9e-05	0.00014	6e-05	0.00012	0.00027	0	0
Runella	0	0	0	0.0008	0	0	0	0	0	0	0.00106	0.00014	0.00022	0	0.00016	0.00016	0.00028	0.0002	0.00021	7e-05	0	0	0.00028	0.0003	0	0.00081	0.00049	2e-05	9e-05	0.0008	0	0.00073	0	0.00017	0.00042	0.00018	0.00016	0	0	0	0	0.00015	0.00019	0.00013	6e-05	0.0002	0.00033	0	0.00011
Saccharophagus	0	0	0	5e-05	0	0	0	0	0	0	0.00011	0	0	0	0	0	0	0	0	0	0	0	0.00019	0.0001	0	0	0	0	0	0	0	4e-05	0	0.00017	0	0.00014	0.00016	0	0	0	0	1e-05	1e-05	0	0	0	1e-05	0	0.00033
Sagittula	0	0	0	0.00031	0	0	0	0	0	0	0	0	0	0	0.00016	0.00063	0	9e-05	0	9e-05	0	0	0.00016	0	0	0	0	0.00012	0	0	0	5e-05	0	0	0.00011	0	0	0	0	0	0	0.00029	8e-05	0.0001	0.00012	0.0003	0.00028	0	0.00013
Salaquimonas	0	0	0	0.00011	0	0	0	0	0	0	0.00011	0	0	0	5e-05	0.00023	0	0	0	7e-05	0	0	0	0	0	0	0	8e-05	0	0	0	0.00011	0	0	0	5e-05	0	0	0	0	0	0.00013	9e-05	0	2e-05	5e-05	0.00011	0	0
Salinicola	0	0	0	6e-05	0	0	0	0	0	0	0.00023	0	0	0	6e-05	0.00017	0	0	0	0	0	0	0	0.00012	0	0.00035	0	7e-05	0.00061	0	0.00027	4e-05	0	0.00021	0	0	0	3e-05	0	0	0	0.00014	0.00012	8e-05	0.00013	9e-05	0.00016	0	0.00011
Salinigranum	0	0	0	6e-05	0	0	0	0	0	0	0	0	0	0	5e-05	0.00011	0	0	0	7e-05	0	0	0	0.0001	0	0	0	6e-05	0	0	0	0	0	0	0	0.00024	0	0	0	0	0	9e-05	8e-05	0.00026	0.0001	0.00015	7e-05	0	0
Saliniradius	0	0	0	6e-05	0	0	0	0	0	0	0	0	0	0	0	6e-05	0	7e-05	0	7e-05	0	0	0.0001	0	0	0	0.00026	0	0.0001	0	0.00028	0.00011	0	0.00019	0	0.00019	0.00017	0	0	0	0	2e-05	4e-05	0	2e-05	4e-05	5e-05	0	0
Salinisphaera	0	0	0	6e-05	0	0	0.00025	0	0	0	0.00011	0	0	0	6e-05	0.00017	0	0	0	0	0	0	0.00029	0	0	0.00017	0.00025	6e-05	0.00028	0	0.00077	0	0	0	0	0.00014	0	0	0	0	0.00065	0.00019	0.00017	0	0.0001	5e-05	0.00016	0	0
Salinivirga	0	0	0	0.00016	0	0	0	0	0	0	0.00022	0	0	0	0	0	9e-05	0.0002	0	0	0	0	0	0.0001	0	0	0.00018	2e-05	0	0.00081	0.00025	0.00091	0	0.00017	0	0	0.00016	0	0	0	1e-05	0.00061	0.00015	0.00014	0.0001	5e-05	0.00017	0	0
Salipiger	0	0	0	0.0001	0	0	0	0	0	0	0.00016	0	0	0	7e-05	0.0005	0	0	0	0	0	0	0.00031	0	0	0.00048	0	0.00011	0	0.00066	0	0	0	0	0	0	0	0	0	0	0	0.00039	0.00032	0.0003	0.00048	0.00049	0.00036	0	0.00013
Salmonella	0	0	0	0.01181	0	0	0	0.0008	0	0	0	0.00876	0	0	0.0094	0.03454	0.0033	0.00247	0.00023	0.00334	0	0	0.00596	0.00397	0	0.01373	0.00041	0.03257	0.00379	0	0.00222	0.00191	0	0.0004	0.00021	0.00634	0.00081	0.00028	0.00015	0.00206	0.08748	0.00771	0.00774	0.00489	0.00665	0.00542	0.00702	0	0.00258
Sandaracinus	0	0	0	0.00049	0	0	0.00024	0	0	0	0.00066	0.0003	0	0	0.00022	0.00091	0.00038	0.00014	0	0.00022	0	0.00112	0.00038	0.00011	0	0.00068	0.00013	0.00013	0	0	0	4e-05	0	0	0	0	0	0	0	0.00021	0.00092	0.00278	0.00052	0.00049	0.00041	0.00053	0.00079	0	0.00011
Sanguibacter	0	0	0	7e-05	0	0	0	0	0	0	0	0.0006	0.00028	0	7e-05	0.00016	0	0	0	8e-05	0	0	0	0	0	0.00026	8e-05	0.0001	0	0.0006	0	5e-05	0	0	0.00013	0.00022	0	0	0	9e-05	0.00029	0.00058	0.00047	0.0001	0.00047	0.00058	0.00038	0	0
Saprospira	0	0	0	0.00016	0	0	0	0	0	0	0	0	0	0	0	0	0	7e-05	0	7e-05	0	0	0	0.0001	0	0.00017	6e-05	0	0	0	0	7e-05	0	0	0	0	0	0	0	0	0	1e-05	1e-05	0	4e-05	0	3e-05	0	0
Scardovia	0	0	0	8e-05	0	0	0	0	0	0	0.00019	0	0	0	8e-05	0	0	0	0	0	0	0	0	0	0	0	0	0	0	0	0	5e-05	0	0	0.00037	0	0	0	0	0	2e-05	0	2e-05	0.00011	0	0	0	0	0
Scytonema	0	0	0	0.00093	0	0	0	0	0	0.00011	0.00122	0.00031	0	0	0.00022	7e-05	0.00011	0.00029	0	0.00024	0	0	0	0.00031	0	0	0.0003	0	0.0001	0	0	0.00025	0	0.00026	0	0.00024	0	0	0	7e-05	0.00014	0.00016	7e-05	8e-05	0	6e-05	9e-05	0	0
Sedimenticola	0	0	0	5e-05	0	0	0	0	0	0	0	0	0	0	5e-05	6e-05	0	0.00013	0	0.00029	0	0	0.00019	0.0001	0	0.00017	0.00087	0.00014	0.00133	0.002	0.00182	4e-05	0	0.00017	0	5e-05	0	0	0	0	3e-05	6e-05	9e-05	0	2e-05	0.00012	0.00017	0	0
Sedimentisphaera	0	0	0	9e-05	0	0	0	0	0	0	0.00021	0	0	0	0.00033	0.00011	0.00023	0.00033	0	0.00017	0	0.00054	0	0	0	0	6e-05	3e-05	0	0.00039	0.00025	0.00017	0	0.00017	0	0	0	0	0	6e-05	0	9e-05	0.00013	0.00013	4e-05	5e-05	0.00028	0	0
Sediminicola	0	0	0	6e-05	0	0	0	0	0	0	0.00012	0.00031	0	0	0	0	0	7e-05	0	0	0	0	0.0001	0.00011	0	0	0.00019	0	0	0	0	0.00011	0	0	9e-05	5e-05	0	0	0	0.00019	2e-05	2e-05	0	0	0	2e-05	4e-05	0	0
Seonamhaeicola	0	0	0	0.00042	0.00014	0	0	0	0.0004	0	0.00012	0	0	0	0	6e-05	0	0.00015	0	8e-05	0	0	0	0.00011	0	0	0.00078	0	0.0001	0.00044	0	0.00031	0	0	0	0	0.00017	0	0	0	0	1e-05	1e-05	0	2e-05	6e-05	7e-05	0	0
Shinella	0	0	0	0.00013	0	0	0	0	0	0	0	0.00037	0	0	9e-05	0.00051	0	0.00023	0	0	0	0	0.00065	0.00021	0	0.00035	0	0.00037	0	0	0	0	0	0	0	0.00036	0	0	0	0.0004	1e-05	0.00085	0.0005	0.00068	0.00026	0.00054	0.00053	0	0.00105
Siansivirga	0	0	0	0.00013	0	0	0	0	0	0	0	0.00016	0	0	0	0	0.0002	8e-05	0	8e-05	0	0	0	0.00022	0	0	0.00027	2e-05	0	0	0	0.00028	0	0	0.00019	5e-05	0.00017	0	0	7e-05	0	1e-05	3e-05	0	0	2e-05	9e-05	0	0.00012
Sideroxydans	0	0	0	5e-05	0	0.00017	0	0	0	0	0.00241	0	0	0	0	0.00017	0	0	0	0	0	0	0	0.0001	0	0.00033	0.00116	0	0.00039	0	0	0	0	0	0	0	0	0	0	0	0	0.00012	9e-05	0	0	8e-05	0.00013	0	0
Simplicispira	0	0	0	0.00041	0	0	0	0	0	0	0.001	0	0	0	0.00012	0.00022	0	8e-05	0	0	0	0	0.00068	0	0	0	0.00012	6e-05	0.00067	0	0.00073	0	0	0.00027	0	0	0	0	0	0	0	0.0004	0.00019	0	0.00025	0.00028	0.00042	0	0
Singulisphaera	0	0	0	0.00013	0	0	0	0	0.0002	0	0.00011	0	0	0	0.00025	0.00044	0	0	0	0.00342	0	0	0.00038	0.00459	0	0.00167	6e-05	0.00014	9e-05	0	0	4e-05	0	0	0.00046	5e-05	0	0	0	0.00034	0.00087	0.00096	0.00073	0.00025	0.00023	0.0005	0.00082	0	0.00011
Sinimarinibacterium	0	0	0	0.00034	0	0	0	0	0	0	0.00034	0	0	0	0	0.00036	0	0	0	0.00015	0	0	0.00056	0	0	0.00052	0.00066	8e-05	0.00181	0	0.00221	8e-05	0	0	0	0	0	0	0	0	4e-05	0.00026	0.0003	0.00021	0.00019	0.00028	0.00041	0	0.00012
Sinomonas	0	0	0	0.00012	0	0	0	0	0	0	0	0.00016	0.00024	0	6e-05	6e-05	0	7e-05	0	0.00015	0	0	0.00021	0.00022	6e-05	0.0004	0.00014	0.00011	0.00011	0	0	0	0	0	0.0001	5e-05	0	7e-05	0	7e-05	0	0.00027	0.00043	8e-05	0.0003	0.00037	0.00015	0	0.00011
Sinorhizobium	0	0	0	0.00071	0	0.00042	0	0	0	0	0	0.00077	0	0	0.00065	0.00168	0.00031	0.00049	0	0.00035	0.0008	0.00077	0.00179	0.00051	0	0.00188	0.00021	0.00182	0.00094	0.00045	0.00081	0.00046	0.00147	0.00049	0.00053	0.00122	0	3e-05	0.00022	0.00037	0.00049	0.0037	0.00226	0.00106	0.00149	0.00188	0.0025	0	0.00218
Skermanella	0	0	0	0.00012	0	0.00016	0	0	0	0	0	0	0	0	0	0.00035	0.0001	0.00014	0	7e-05	0	0	0.0001	0.00021	0	0.00058	0.00013	5e-05	0.00032	0	0.00036	0	0	0.00017	0	5e-05	0	0	0	0	0.00014	0.00069	0.00035	0.00014	0.00024	0.00027	0.00058	0	0.00012
Snodgrassella	0	0	0	0.0002	0	0	0	0	0	0	0.00024	0.0003	0	0	0	0.0004	0	8e-05	0	7e-05	0	0	0	0	0	0	0.00011	0	0.00013	0	0	0.00012	0	0	0	6e-05	0.00027	0	0.00012	0	2e-05	0.00056	0	0	0	0	0.00042	0	0
Sodalis	0	0	0	0.00011	0.00014	0	0	0	0	0	0.00013	0.00031	0	0	0.0003	0.00012	0.0001	0.00035	0	0.00037	0	0	0.00021	0.00011	0	0.00037	0.00047	0	0.00059	0	0.00131	0.00018	0	0	0	0.00014	0	0	0	0	0.0018	0.00013	0.00016	0	4e-05	9e-05	0.00019	0	0.00011
Solibacillus	0	0	0	8e-05	0.00016	0	0.00035	0	0	0	0	0	0	0	9e-05	0	0	0	0	0	0	0.00166	0	0.00015	0	0	0.0004	0	0.00016	0	0	0.00029	0	0	0.00015	0.00051	0	0	0.00012	0.00031	1e-05	2e-05	0.00012	0.00014	0.00063	9e-05	0.00011	1e-05	0
Solimonas	0	0	0	5e-05	0	0	0	0	0	0	0	0.00014	0	0	0.00016	0.00011	0	0	0	7e-05	0	0	9e-05	0	0	0.00033	0.00025	0.00014	0.00056	0.0004	0.00128	3e-05	0	0	0	5e-05	0	0	0	0	0.00015	0.00038	0.00028	0.00054	0.00028	0.00032	0.00038	0	0.00011
Solitalea	0	0	0	0.0005	0	0	0	0	0	0	0.00067	0	0	0	0	6e-05	0	0.00027	0	0	0	0	0	0.0001	0	0	0.00013	0	0.0001	0	0	0.00021	0	0.00017	0	9e-05	0	0	0	6e-05	8e-05	5e-05	4e-05	7e-05	2e-05	6e-05	6e-05	0	0.00011
Sphaerochaeta	0	0	0	0.00015	0	0	0	0	0	0	0	0.00015	0	0	0.00035	0	0	7e-05	0	0.0004	0	0	0.00037	0.00054	0	0	0	2e-05	9e-05	0.0004	0.00025	0.0002	0	0	0	0.00058	0.00016	0	0	0.00025	6e-05	4e-05	8e-05	0	0	0	0.00011	0	0
Sphaerospermopsis	0	0	0	0.00048	0	0	0	0	0	0	0.00036	0	0	0	0.00016	7e-05	0	7e-05	0	8e-05	0	0	0.00011	0	0	0	0.00015	0	0	0	0	8e-05	0	0	0	0	0.00017	0	0	0	0	0.0001	0	0	0	0	5e-05	0	0
Sphaerotilus	0	0	0	0.00021	0	0	0	0	0	0	0	0	0	0	0.00013	0.00052	0	8e-05	0	0.00015	0	0	0	0	0	0.00039	0.00021	0.00017	0.00012	0.00043	0	0	0	0.00021	0.00028	0	0	0	0	0	6e-05	0.00069	0.0003	0.00017	0.00035	0.00032	0.00048	0	0.00072
Sphingorhabdus	0	0	0	0.00012	0	0	0	0	0	0	0.00023	0	0	0	0.00017	0.00023	0.00019	7e-05	0	7e-05	0	0	0.0004	0	0	0	0.00045	0.00047	0	0.00162	0	0.00032	0	0	8e-05	9e-05	0	0	0	7e-05	0.00013	0.00033	0.00029	7e-05	0.00023	0.00024	0.00039	0	0.00044
Sphingosinicella	0	0	0	6e-05	0	0	0	0	0.0002	0	0	0.00015	0	0	5e-05	0.00067	0	0.00014	0	7e-05	0	0	0.00049	0.0002	0	0.00034	6e-05	0.00041	9e-05	0	0.00025	0.00014	0	0	0	0.00014	0	0	0	7e-05	0.00011	0.00061	0.00034	0.00021	0.00032	0.00027	0.00054	0	0.00022
Spiribacter	0	0	0	0.00028	0	0.00031	0	0	0	0	0.00028	0.00061	0	0	7e-05	0.00031	0	0.00043	0	8e-05	0	0	0.00033	0.00034	0.0002	0.00058	0.00097	0.00011	0.00248	0.00103	0.00441	0.00017	0	0.00159	0.00124	0.00029	0	0	0	0.00053	0	0.00049	0.00056	0.00069	0.00055	0.00063	0.00068	0	0
Spirosoma	0	0	0	0.0018	0.00028	0	0.00044	0	0	0.00035	0.00219	0.00068	0.00022	0.00086	0.00083	0.00108	0.00019	0.00097	0	0.00037	0.00029	0	0.00061	0.0006	0	0.00579	0.00061	0.0001	0.0001	0.00081	0.0005	0.00167	0	0	0.00017	0.00032	0.00032	0	8e-05	6e-05	0.00269	0.00063	0.00056	0.0004	0.00029	0.00048	0.00115	0	0.00011
Spongiibacter	0	0	0	0.00022	0	0	0	0	0	0	0.00037	0	0	0	0	0	0	0	0	0	0	0	0	0	0	0	0	0	0.00018	0	0	0	0	0	0	5e-05	0	0	0	9e-05	2e-05	2e-05	2e-05	0	0	3e-05	5e-05	0	0
Sporolactobacillus	0	0	0	0.00013	0	0.00019	0	0	0	0	0.00012	0	0	0	6e-05	0.00013	0	7e-05	0	0	0	0	0.00047	0.00011	0	0	0.00027	0	0	0	0	4e-05	0	0	0	5e-05	0	0	0	0.00014	0	1e-05	8e-05	0	0	0	9e-05	0	0
Sporomusa	0	0	0	6e-05	0	0	0	0	0	0	0	0	0	0	0.00013	0	0.0001	7e-05	0	0	0	0	0	0	0	0.00043	0.0002	2e-05	0	0	0	8e-05	0	0.00018	0	0.0001	0.00017	0	0	0	0	6e-05	0.00016	0.00017	9e-05	2e-05	0.00015	0	0
Stackebrandtia	0	0	0	5e-05	0	0	0.00068	0	0	0	0.00021	0	0	0	0	0.00029	0	0.00014	0	7e-05	0.0003	0	0.00019	0.0001	0	0.00035	6e-05	8e-05	0.0001	0	0.00025	0	0	0	0	0	0	0	0	0	5e-05	0.00031	0.00034	0.00014	0.00018	0.00016	0.00046	0	0.00034
Stanieria	0	0	0	0.00067	0	0	0	0	0	0	0.00101	0	0	0	5e-05	0.00012	0.00014	0.0004	0	0.00031	0	0	0.00083	0.00032	0	0.00016	0.00023	3e-05	0	0	0	0.00011	0.00086	0	8e-05	0.00044	0.00054	0	8e-05	0	0	5e-05	5e-05	9e-05	4e-05	6e-05	7e-05	0	0
Starkeya	0	0	0	6e-05	0	0	0	0	0	0	0.00048	0.00016	0	0	0.00035	0.00082	0.00023	0.00021	0	8e-05	0	0	0.0001	0	0	0.00142	0.00014	0.00051	0	0	0	8e-05	0	0	0.0001	9e-05	0	4e-05	0	0	1e-05	0.0018	0.00048	0.00029	0.00035	0.00041	0.00078	0	0.00059
Stella	0	0	0	0.0004	0	0	0	0	0	0	0.00021	0.00044	0	0	0.00017	0.00136	0.00019	0.00013	0.00022	7e-05	0	0	0.00029	0.0001	0	0.00078	6e-05	0.00018	0.0002	0	0	4e-05	0	0	9e-05	0.00023	0	0	0	0	0.00026	0.00102	0.00081	0.00028	0.00054	0.00072	0.00099	0	0.00011
Streptacidiphilus	0	0	0	6e-05	0.00018	0	0	0	0	0	0	0	0.00024	0	0	0.00032	0	0	0	0	0	0	0.00025	0.00013	0	0.0008	0	0.0001	0.00026	0	0	0	0	0	0	0	0	0	0	0	0.0004	0.00043	0.00035	0.00062	0.00036	0.00036	0.00047	0	0
Streptomonospora	0	0	0	6e-05	0	0	0	0	0	0	0.00011	0.00016	0	0	8e-05	0.00031	0	0.00011	0	0.00015	0	0	0.0001	0	0	0.00058	7e-05	0.0001	0.00041	0	0	4e-05	0	0	0	0.00019	0	3e-05	0	7e-05	0	0.00031	0.00032	0.00039	0.00022	0.00028	0.00026	0	0
Succinivibrio	0	0	0	5e-05	0	0	0	0	0	0	0	0	0	0	0.00011	5e-05	9e-05	0.00027	0	0	0	0.00054	0.00019	0	0	0.00016	6e-05	0	0.00019	0	0	0	0	0	0	0.00073	0.00016	0	0.00016	0	8e-05	1e-05	0	0	0	2e-05	4e-05	0	0
Suicoccus	0	0	0	0.00017	0	0	0	0	0	0	0	0	0	0	0	0	0	0	0	0	0	0	0	0.00026	0	0	0	0	0	0	0	0.00016	0	0	0.00028	0	0	0	0	0	0	5e-05	5e-05	0.00026	6e-05	0	4e-05	0	0
Sulfuricaulis	0	0	0	0.00016	0.00014	0	0	0	0	0	0.00043	0	0	0	0.00022	0.00017	0	0	0	0	0	0	0	0	0	0.00034	0.00074	2e-05	0.00084	0	0.00076	4e-05	0	0	0	9e-05	0.00032	0	0.00017	0	0.00085	0.00345	0.00022	0.00014	0.0004	0.00027	0.00035	0	0.00011
Sulfuricella	0	0	0	0.00044	0	0	0	0	0	0	0	0	0	0	0	0.00023	0.0001	0.00027	0	7e-05	0	0	0.0001	0	0	0	0.00019	5e-05	0.00102	0	0.00078	0.00011	0	0	0	0	0	0	0	0	0.0001	0.00012	5e-05	0.00014	6e-05	7e-05	0.00017	0	0
Sulfuriferula	0	0	0	0.00025	0	0.00024	0	0	0	0	0.00027	0	0	0	0.00027	0.00032	0.00013	0.00015	0	8e-05	0	0	0.00026	0.00025	0	0.00018	0.00041	5e-05	0.00076	0.00214	0.0035	0.00015	0.00086	0	0.00028	0.0002	0	0	0	0.00022	0.00063	0.00026	0.00011	7e-05	0.00012	0.00021	0.00029	0	0.00011
Sulfurifustis	0	0	0	5e-05	0	0.00015	0	0	0	0	0	0	0	0	0.00011	0.00017	0.00047	0	0	0.00022	0	0	0.00047	0.0002	0	0.00033	0.00067	0.00011	0.00075	0.0004	0	0	0	0	0.00025	9e-05	0	0	8e-05	0	0	0.00142	0.00043	0.0004	0.00037	0.0004	0.00043	0	0
Sulfuritalea	0	0	0	0.00027	0	0	0.00045	0	0	0	0.00022	0	0	0	0	0.00028	0	0.00027	0	0	0	0	0.0001	0	0	0.00017	0.00063	0.00011	0.00019	0	0	0.00025	0	0	0	0.00019	0	0	0	0	4e-05	0.00036	0.00065	7e-05	0.0001	0.0001	0.00037	0	0.00037
Sulfuritortus	0	0	0	0.00038	0	0	0	0	0	0.0003	0.00075	0	0	0	9e-05	0.00129	0.00015	0.0001	0	0.00019	0	0	0.00018	0	0	0.00029	0.00113	4e-05	0.00045	0	0.00162	0.00012	0	0	0	0	0.00035	0	0	0	0.00025	0.00061	0.00027	0.0005	0.00024	0.00029	0.00107	1e-05	0
Sulfurivermis	0	0	0	0.00045	0	0	0	0	0	0	0.00094	0	0	0	0.00065	0.00057	0	0.00021	0	8e-05	0	0	0.00079	0	0	0.00115	0.01312	2e-05	0.00859	0	0.00885	0	0	0	0.00019	0	0	0	0	0	4e-05	0.00139	0.00078	0.00047	0.00047	0.00047	0.0012	1e-05	0
Sulfurospirillum	0	0	0	0.00017	0	0.00032	0	0	0	0.00023	0.00022	0.00069	0	0	6e-05	0.00017	0.00019	0.00027	0	0.00015	0.00029	0	0.00028	0.00041	5e-05	0	0.0333	3e-05	0.00984	0.02392	0.01192	0.00046	0	0.00034	0.00025	0.00051	0.00032	3e-05	8e-05	0.00019	1e-05	3e-05	0.00024	0.00021	8e-05	7e-05	0.00017	0	0
Sutterella	0	0	0	0.00562	0	0	0	0	0	0	0.01356	0	0	0	6e-05	0.00258	0	0.0008	0	7e-05	0	0	0.0001	0	0	0	0.00019	3e-05	0	0	0	4e-05	0	0	0	5e-05	0	0.00011	8e-05	0	0.00028	0.00012	7e-05	7e-05	0.0001	7e-05	0.0002	0	0.00011
Swingsia	0	0	0	6e-05	0	0	0	0	0	0	0	0	0	0	0	0.00017	0	0	0	0	0	0	0	0	0	0	0	0	0	0	0	3e-05	0	0	0	5e-05	0.00017	3e-05	0	0	3e-05	2e-05	3e-05	7e-05	2e-05	3e-05	3e-05	0	0
Syntrophus	0	0	0	6e-05	0	0	0	0	0.00021	0.00011	0.00013	0.00017	0	0	0.00019	0.0005	0.0003	0.00027	0	0	0	0	0.00022	0	0	0.00087	0.00013	2e-05	0.00049	0.00123	0	0.0002	0.00087	0.00018	0	0.00019	0	0	0	6e-05	1e-05	0.00011	0.00022	0.00024	0.00011	4e-05	0.00048	0	0
Tabrizicola	0	0	0	6e-05	0	0	0	0	0	0	0	0.00017	0	0	6e-05	0.00011	0.0001	0	0	0	0	0	0	0.00011	0	0	0.0017	0.00012	0	0.00042	0	0	0	0	9e-05	0	0	0	0	7e-05	3e-05	0.00029	9e-05	0	0.0001	4e-05	0.00014	0	0.00011
Tamlana	0	0	0	6e-05	0	0	0	0	0	0	0.00013	0	0	0	0	0	0	0.00015	0	0	0	0	0	0	0	0	7e-05	3e-05	0	0	0	0.00012	0	0	0.0001	5e-05	0.00017	0	0	0	0	1e-05	0	0	2e-05	2e-05	5e-05	0	0
Tannerella	0	0	0	0.00027	0	0.00015	0	0	0.0004	0	0.00011	0	0	0	0.00024	0	0.00019	0.00012	0.00021	7e-05	0	0	0.00019	0	0	0.00032	0.00059	2e-05	0	0.00047	0	0.00045	0	0	0	4e-05	0	0	0	0	0	6e-05	0.00013	0	4e-05	9e-05	0.00024	0	0
Tateyamaria	0	0	0	5e-05	0	0	0	0	0	0	0.00011	0	0	0	0	0	0	0	0	0	0	0	9e-05	0	0	0.00016	6e-05	3e-05	0	0	0	3e-05	0	0	0	5e-05	0	0	0	0	0.00057	9e-05	6e-05	7e-05	0	8e-05	0.00011	0	0.00011
Tatumella	0	0	0	0.00019	0	0	0	0	0	0.00011	0.00044	0.00017	0	0	6e-05	0	0.00011	0.00028	0	7e-05	0	0	0	0	0	0.00022	0.00014	2e-05	0.00011	0	0	8e-05	0	0	0	0.00015	0.0002	0	0	0	1e-05	3e-05	6e-05	0.00017	0	8e-05	0.0001	0	0
Tepidanaerobacter	0	0	0	0.00012	0	0.00016	0	0	0.0002	0	0.00011	0.00015	0	0	0.00022	6e-05	0.0001	0.00021	0	0.00015	0	0	0.00019	0.0004	5e-05	0.00017	0.00031	2e-05	0	0	0	0.00025	0	0	9e-05	0.00014	0.00049	3e-05	8e-05	0.0002	1e-05	1e-05	0.00013	0.00021	6e-05	5e-05	9e-05	0	0
Terriglobus	0	0	0	6e-05	0	0.00015	0	0	0	0	0.00021	0.00028	0	0	0.00059	0.00077	0.00028	0.00013	0	0.00041	0	0	0.00028	0.0003	0	0.0011	0.00017	9e-05	9e-05	0.00079	0.00025	0.0001	0	0.00017	8e-05	4e-05	0	0	0	0	0.00032	0.0006	0.00041	0.00036	0.00051	0.0003	0.00083	0	0.00033
Thalassobius	0	0	0	6e-05	0	0	0	0	0	0	0	0	0	0	0.00016	6e-05	0.0001	7e-05	0	0	0	0	0	0	0	0	6e-05	8e-05	0	0.00041	0	7e-05	0	0.00017	0	5e-05	0	0	0	0	0	9e-05	4e-05	0	8e-05	3e-05	4e-05	0	0.00011
Thalassotalea	0	0	0	6e-05	0	0	0	0	0	0	0	0	0	0	6e-05	0	0	7e-05	0	7e-05	0	0	0	0	0	0	0	0	0.0002	0.00041	0	7e-05	0	0	9e-05	0.00018	0.00017	0	0	6e-05	0	2e-05	4e-05	0	0	0	5e-05	0	0
Thermoactinomyces	0	0	0	7e-05	0	0	0	0	0	0	0.00012	0	0	0	0.0002	6e-05	0	0.00014	0	0	0	0	0	0.00011	5e-05	0	0	0	0	0	0	0.00016	0	0	0	0.0001	0	0	0	0	1e-05	2e-05	0.00011	0	7e-05	0.00016	3e-05	0	0
Thermochromatium	0	0	0	0.00156	0.00014	0	0	0	0.00065	0.00045	0.00169	0.00015	0	0	0.00034	0.00103	0.00048	0.1042	0	0.00016	0	0	0.0003	0	0	0.00036	0.00092	3e-05	0.00595	0.0004	0.00712	0.00033	0	0.00034	0	0	0.00064	0	0	0.00013	0.00022	0.00021	0.00068	7e-05	0.0005	0.00023	0.00048	0	0.00011
Thermoleptolyngbya	0	0	0	0.06128	0	0	0	0	0	0	0.00187	0.00015	0	0	0.00013	0.0002	0	0	0.00021	8e-05	0	0	0.00036	0.00011	0	0.00016	0.00179	2e-05	0	0	0	0.0001	0	0	0	6e-05	0	0	0	0	1e-05	0.00021	0.00014	0	5e-05	0.00019	0.00015	0	0
Thermomonas	0	0	0	0.00027	0	0	0	0	0	0	0	0.00018	0	0	0.0001	0.0003	0.00064	8e-05	0	0	0	0	0	0	0	0.00087	0	0.00086	0.00054	0.00048	0.00031	4e-05	0	0	0	0	0	0	0	0	1e-05	0.00052	0.00026	8e-05	9e-05	0.00013	0.00046	2e-05	0.00171
Thermosipho	0	0	0	5e-05	0	0.0007	0	0.00035	0.0002	0.00011	0.00032	0.00175	0	0	0.0005	0.00016	0.00056	0.00057	0	0.00029	0	0	0.00037	0.00191	0.0001	0	0.00165	5e-05	9e-05	0.00039	0.0005	0.0003	0	0.0005	0.00053	0.00148	0.00069	0.00017	0.00025	0.00049	0	2e-05	0.00021	0.00033	0.00019	0.00019	0.00014	0	0
Thermosynechococcus	0	0	0	0.00174	0	0	0	0	0	0.00023	0.00444	0.0003	0	0	0.00034	0.00063	0.00022	0.00042	0	0.00022	0	0	0.00061	0	0	0.00107	0.00082	7e-05	0.00056	0	0.00075	0.00022	0	0.00018	0	0.00037	0	0	0	0.00026	0	0.00026	0.00065	7e-05	0.0003	0.0009	0.00068	0	0
Thiobacillus	0	0	0	0.00012	0	0	0	0	0	0	0	0.00017	0	0	7e-05	0.00026	0.00011	0.00022	0	8e-05	0	0	0.00037	0	0	0.00021	0.00014	0.0001	0.00031	0	0.00086	4e-05	0	0.00018	0	0.0001	0.00035	0	0	0	0.00044	0.00042	0.0001	0.00017	0.00014	0.00013	0.00043	0	0.00011
Thiocystis	0	0	0	6e-05	0	0	0	0	0	0	0	0	0	0	0.00011	0.00023	0	0.00014	0	0	0	0	0.00029	0.0002	0	0	0.00027	6e-05	0.00208	0	0.00055	0.00011	0	0	0	0.00014	0	0	0	0	0	0.00023	0.00027	7e-05	0.00017	0.00018	0.00027	0	0.00011
Thiodictyon	0	0	0	0.00022	0	0	0	0	0	0	0.00066	0.00014	0	0	0.00044	0.00061	0	0.00034	0	0.00016	0	0	0.00029	0.0004	0	0.00033	0.00103	0.0001	0.00106	0.0004	0.00317	7e-05	0	0.00034	0	0.00077	0	6e-05	0	0	3e-05	0.00048	0.00051	0.00027	0.00032	0.00043	0.00105	0	0.00011
Thiolapillus	0	0	0	5e-05	0	0	0	0	0	0	0.00036	0	0	0	5e-05	6e-05	0	0.0002	0	7e-05	0	0.00054	9e-05	0.0001	0	0	0.00049	0	0.00131	0	0.00229	3e-05	0	0.00017	0	5e-05	0	0	0	0	1e-05	5e-05	8e-05	0	2e-05	0.00012	0.00015	0	0
Thiomicrorhabdus	0	0	0	7e-05	0	0	0	0	0	0	0.00037	0	0	0	0.00017	0	0	7e-05	0.0004	0.00029	0.00029	0	0.0001	0.0001	0	0	0.00013	7e-05	0.00029	0.00045	0.00026	8e-05	0	0.00052	0	0.0001	0.00016	0	8e-05	0	0	2e-05	3e-05	0	2e-05	3e-05	6e-05	0	0
Thiomicrospira	0	0	0	0.00011	0	0	0	0	0	0	0	0.00029	0	0	6e-05	0	0	0	0	7e-05	0	0	0.00027	0.0001	0	0	0.00034	0	0.00162	0.00086	0.00105	0.00016	0	0.00017	9e-05	0	0	0	0	0	0	4e-05	4e-05	7e-05	5e-05	6e-05	6e-05	0	0
Tolypothrix	0	0	0	0.01692	0	0	0	0	0	0	0.00015	0	0.00022	0	0.00019	0.00029	0	0.00019	0	0	0	0	0	0.00022	0	0	0.00011	0	0	0	0	0.00011	0	0	0	0	0	0	0	0	0	0.00285	3e-05	0	0	2e-05	2e-05	0	0
Tomitella	0	0	0	0.00025	0	0	0	0	0	0	0	0	0	0	0.00013	0.00013	0	0	0.00023	0	0	0	0	0.00012	0	0.00041	7e-05	4e-05	0	0	0	0	0	0	0	0	0	0	0	0	0	0.00021	0.00012	9e-05	0.00012	0.0001	0.00014	0	0
Trichodesmium	0	0	0	0.00011	0.00028	0	0	0.00033	0	0	0.00011	0.00029	0	0	5e-05	0	0.0001	7e-05	0	7e-05	0	0	0	0.0002	0	0.00016	0.00019	2e-05	0	0	0	0.0001	0	0	8e-05	0.00018	0.00032	6e-05	0.00016	6e-05	2e-05	1e-05	3e-05	7e-05	2e-05	6e-05	2e-05	0	0
Trichormus	0	0	0	0.00012	0	0	0	0	0	0	0.00054	0	0	0	0	0	0	8e-05	0	0	0	0	0.00025	0	0	0	8e-05	0	0	0	0	0.00011	0	0.00024	0	0	0	0	0	0.00033	0	0.00011	0	0	0	4e-05	6e-05	0	0
Tropheryma	0	0	0	5e-05	0	0	0	0	0	0	0	0	0	0	0	0	0	7e-05	0	0	0	0	0	0	0	0	0	0	9e-05	0	0	0	0	0	0	0	0	0	0	0	0	0	2e-05	7e-05	0	2e-05	0	0	0
Trueperella	0	0	0	0.00014	0	0	0	0	0	0	0.00035	0	0	0	0.00028	0.0002	9e-05	0.00021	0.00021	0	0	0	0.0001	0	0	0.00066	0	5e-05	0	0	0	0.00027	0	0	9e-05	0.00031	0	0	0	0.00013	0.00038	0.00021	0.00026	0.00028	9e-05	0.00041	0.00032	0	0
Tumebacillus	0	0	0	0.00021	0.00016	0	0	0	0	0	0.00018	0.00021	0	0	8e-05	0.00027	0	0.00015	0	0	0	0	0.00048	0.00029	0	0.0003	0.00033	0.00018	0.00023	0.00049	0.0003	0.00028	0	0	0.00013	0.00017	0.0002	0	0	0	0.0001	0.00037	0.00043	0.00023	0.00022	0.00025	0.00042	0	0
Turneriella	0	0	0	5e-05	0	0	0	0	0	0	0.00116	0	0	0	5e-05	0	9e-05	0.00013	0	0	0	0	0	0.0001	0	0	6e-05	0	0	0	0	0	0	0	8e-05	0	0.00016	0	0	0	6e-05	0.00051	1e-05	7e-05	2e-05	2e-05	4e-05	0	0
Undibacterium	0	0	0	0.00011	0	0.00016	0	0	0	0	0.00084	0	0	0	0	0.00037	0	0.00028	0	0	0	0	0.00019	0.0003	0	0.00056	6e-05	7e-05	0.0004	0	0.00027	0.00011	0	0	9e-05	0.00016	0	3e-05	0	0	0	0.00014	0.0001	0.00016	6e-05	0.00015	0.00015	0	0
Ureaplasma	0	0	0	6e-05	0	0	0	0	0	0	0	0	0	0	0	0	0	0	0	7e-05	0	0	9e-05	0.0001	0	0	0.00012	2e-05	0	0	0	3e-05	0	0.00017	0	0	0.00016	0	0	0	0	0	5e-05	0.00015	4e-05	2e-05	3e-05	0	0
Urechidicola	0	0	0	0.00032	0.00015	0	0.00036	0	0	0	0.00016	0.00018	0	0	0.00016	0.00017	0	0.0001	0	0.0001	0	0	0	0.00013	0	0	0.00023	2e-05	0.00011	0	0.00063	0.00041	0	0	0	0.0002	0.0002	0	0	0	0	2e-05	5e-05	0	5e-05	0.0001	0.00014	0	0
Ureibacillus	0	0	0	0.00025	0	0	0	0	0	0	0.00039	0	0	0	0.00017	0.00022	0.00022	0	0	0	0	0.00141	0	0.00028	0	0	0.00092	0	0	0	0	0.00026	0	0.00056	0.00076	0.00052	0	0	0	0	0.00013	3e-05	0	0	0.00038	0	0.00018	0	0
Vampirococcus	0	0	0	5e-05	0	0	0	0	0	0	0.00011	0	0	0	5e-05	5e-05	0.00037	0.00027	0	0.00022	0	0.00054	0	0.0001	0	0	0.00334	5e-05	0	0.00039	0	7e-05	0	0	0	0.00349	0	0	0	0	4e-05	6e-05	0.0001	0	0	0.00017	0.00015	0	0
Verminephrobacter	0	0	0	0.00022	0	0	0	0	0	0	0	0.00015	0	0	5e-05	0.00045	0.0001	0.00014	0.00021	7e-05	0	0	0	0	0	0.00017	6e-05	0.0006	0.00057	0	0.00026	0.00021	0	0.00067	0	0.00014	0	0	0	0	7e-05	0.00024	0.00013	7e-05	6e-05	0.0001	0.00028	0	0.00011
Vogesella	0	0	0	0.00018	0	0	0	0	0	0	0.00011	0	0	0	6e-05	0.00024	0.00019	0	0	0	0.00029	0	0	0.0001	0	0.00069	0.00013	7e-05	0.0004	0	0.00053	0.00011	0	0	0	0	0	0	0	7e-05	0	0.00067	5e-05	0.00014	0.0001	2e-05	0.00015	0	0.00026
Weeksella	0	0	0	0.00031	0	0	0	0	0	0	0.00067	0.00021	0	0	0	0	0.00013	0.00022	0	0.00022	0	0	0.00016	0.00018	0	0.00032	9e-05	0	0	0	0	0.00021	0	0	0	8e-05	0.00042	0	0	0	0.00012	2e-05	2e-05	0	0	0	8e-05	0	0
Weissella	0	0	0	0.00021	0.00014	0.00015	0	0	0	0.00023	0.00013	0.00035	0	0	0.00021	6e-05	0	0.00043	0	0.00015	0.00032	0	0.00071	0.00049	0	0	0.0002	4e-05	0.00063	0	0	0.00029	0	0	0.00029	0.00062	0	3e-05	0	0	0.00033	2e-05	6e-05	0.00053	0	0.00015	0.00015	0.0001	0.00011
Wenyingzhuangia	0	0	0	0.00018	0.00014	0	0	0	0	0	0.00013	0	0	0	0.00013	6e-05	0	0	0	0	0	0	0.00031	0	0	0.0002	0.00033	2e-05	0.0001	0	0.00027	0.00024	0	0.00018	0	5e-05	0.00017	0	0	7e-05	0	1e-05	1e-05	0	2e-05	2e-05	5e-05	0	0
Wigglesworthia	0	0	0	6e-05	0.00014	0	0	0.00034	0	0	0	0.00032	0	0	0	0	0	0.0002	0	0.00015	0	0	0	0.00032	0	0	0	0	0.0001	0	0	4e-05	0	0	0	0.00014	0	0	0	7e-05	1e-05	0	1e-05	0.00015	2e-05	2e-05	1e-05	0	0
Winogradskyella	0	0	0	0.00043	0.00014	0	0	0.00038	0	0	0.00047	0.00045	0	0	0.00029	8e-05	0.0008	0.00059	0.00027	0.00027	0	0	0.0002	0.00048	0	0	0.00021	3e-05	0.0004	0.00094	0	0.00109	0	0.00019	0.00018	0.00024	0.00103	0	0	0.00021	0	4e-05	9e-05	0.00042	9e-05	0.0001	0.00027	0	0
Woeseia	0	0	0	0.00016	0	0	0	0	0	0	0.00011	0	0	0	0	6e-05	0	0	0	7e-05	0	0	0	0	0	0.00017	6e-05	2e-05	0.00056	0	0.00128	4e-05	0	0	0	9e-05	0	0	0	0	1e-05	7e-05	8e-05	0	4e-05	7e-05	0.00012	0	0.00011
Xenorhabdus	0	0	0	0.00012	0	0	0	0	0.00021	0	0.00025	0	0.00023	0	6e-05	0.0001	0.00024	7e-05	0	7e-05	0	0	0	0.00046	0	0.00042	0.00014	2e-05	0.00119	0	0.00029	0.00023	0	0	9e-05	0.00014	0	0	9e-05	7e-05	0.0001	7e-05	0.00012	8e-05	9e-05	0.00013	0.00012	0	0
Xylanimonas	0	0	0	6e-05	0	0.0002	0.00055	0	0	0	0.00013	0.00019	0	0	7e-05	0.00015	0	0.00012	0.00048	0.00017	0	0	0.00051	0	0	0.00104	8e-05	0.00021	0	0	0	5e-05	0	0	0.00012	0.00047	0	0	0	0.00018	2e-05	0.00061	0.00047	0.0001	0.00016	0.00045	0.0004	0	0
Xylella	0	0	0	6e-05	0	0	0	0	0	0	0.00025	0	0	0	6e-05	0.00019	0	0.00015	0	0.00015	0	0.00056	0.00036	0.00013	0	0	0.00044	0.0001	0.00078	0.0008	0.00116	4e-05	0	0.00019	0.0001	0.00016	0.00016	0	0	0	4e-05	6e-05	0.00012	0	3e-05	5e-05	0.00015	0	0.00011
Xylophilus	0	0	0	0.00022	0	0	0	0	0	0	0	0.00033	0	0	6e-05	0.00022	0.00021	8e-05	0	0	0	0	0.00013	0.00011	0	0.00021	0	0.0006	0.00048	0	0.00065	4e-05	0	0.00021	0	0.00025	0	0	0	0	0	0.00038	0.00029	0.00025	0.00015	0.00021	0.00039	0	0.00035
Yangia	0	0	0	0.00011	0	0	0	0	0	0	0	0	0	0	0.00028	0.00046	0	0.00014	0	0.00015	0	0.00069	0.0004	0.00021	0	0.00067	0.00013	0.00025	0.0001	0	0.00029	7e-05	0	0	9e-05	0.0008	0	3e-05	0	0	0	0.00042	0.00044	0.00028	0.0001	0.00023	0.00047	0	0.00033
Youhaiella	0	0	0	0.00013	0	0	0	0	0	0	0.00011	0	0	0	0.00016	0.00037	0	0.00014	0	8e-05	0	0	0	0	0	0.00034	0	0.00061	0	0	0	4e-05	0	0	0.00017	9e-05	0	0	0	7e-05	6e-05	0.00047	0.00022	0.00021	0.00014	9e-05	0.00026	0	0.00011
Zobellella	0	0	0	6e-05	0	0.00018	0	0	0	0	0.00013	0	0	0	0.00024	0	0	7e-05	0	7e-05	0	0	0.00054	0.00022	0	0.0002	0.00086	8e-05	0.00082	0	0	8e-05	0	0	0	9e-05	0	0	0	0	0	0.00017	0.00019	0.00031	0.00014	0.0001	0.00029	0	0
Zobellia	0	0	0	0.00011	0	0	0	0	0	0.00012	0.00023	0	0	0	0	0.00012	0.0001	0.00014	0	7e-05	0	0	0	0	0	0	0	0	0	0	0	0.00018	0	0	0	0	0.00016	0	8e-05	0	0	2e-05	3e-05	0	2e-05	0	9e-05	0	0
Zunongwangia	0	0	0	0.00025	0.00017	0.00025	0	0	0	0	0.00027	0.00023	0	0	0	0	0.00017	0	0	0	0	0	0.00016	0	0	0	0.00021	4e-05	0.00014	0	0	0.00067	0	0.00051	0	0.00011	0.00027	0	0	0.0001	8e-05	2e-05	0.0001	0	0	8e-05	0.00019	0	0
Zymobacter	0	0	0	0.00011	0	0	0	0	0	0	0	0	0	0	6e-05	0	0	0	0	0	0	0	0.00011	0.00026	0	0	7e-05	0	0.00043	0	0.00029	0	0	0	0	0	0	3e-05	0	0	3e-05	3e-05	6e-05	0	0	2e-05	6e-05	0	0
Acetobacterium	0	0	0	0	0.00014	0	0	0	0	0	0.00011	0.00015	0	0	0.00011	6e-05	0.00019	0.0002	0	0.00015	0	0	0	0.00067	0	0	6e-05	0	0.00029	0	0	0.00023	0	0	0.00018	0.00046	0	3e-05	0	0	0	3e-05	8e-05	0	6e-05	3e-05	8e-05	0	0
Aciduliprofundum	0	0	0	0	0.00028	0	0	0	0.00137	0	0.00021	0	0.00022	0	0.00011	0	0.00037	7e-05	0.00021	7e-05	0	0	0.00018	0.00108	0	0.00016	0.00012	2e-05	0	0	0	3e-05	0.00086	0.00099	0	0.00144	0	0	0.00016	0.00013	0	0	0	7e-05	0	2e-05	1e-05	0	0
Anaerobutyricum	0	0	0	0	0.0002	0	0	0	0	0	0.00039	0	0	0	0.00011	0	0	0	0	0	0	0	0	0.0006	0	0	0	0	0	0	0	6e-05	0	0	0	0	0.00028	0	0	0.00012	0	2e-05	6e-05	0	3e-05	0	0	0	0
Anaerococcus	0	0	0	0	0.00021	0	0	0	0	0	0	0.00047	0	0	0	0.00031	0	0	0	0	0	0.00287	0	0.00052	0	0	0.00052	3e-05	0.00038	0	0	0.00043	0	0	0.00046	0.00047	0	0	0	0	1e-05	1e-05	0.00022	0.0006	4e-05	7e-05	0.00019	0	0
Caloramator	0	0	0	0	0.00014	0	0	0.00041	0	0.00012	0.00012	0.00047	0	0	0.00012	0	0.0002	0.00035	0	0.00059	0	0	0	0.00075	0	0	6e-05	5e-05	0	0	0	0.00117	0	0.00017	0	0.00033	0.0005	0	0	7e-05	0	3e-05	0.00022	0.00015	0.00017	0.00014	0.00011	0	0
Candidatus Annandia	0	0	0	0	0.00015	0	0	0	0	0	0	0	0	0	0	0	0	0	0	0	0	0	0	0	0	0	0	0	0	0	0	0	0	0	0	0	0	0	0	0	7e-05	1e-05	0	0	0	0	1e-05	0	0
Candidatus Cytomitobacter	0	0	0	0	0.00014	0	0	0	0	0	0.00021	0	0	0	0	0	0	0.0002	0	0	0	0	0	0	0	0	0	0	0	0	0.00025	0.0001	0	0	0	0	0	0	0	0	0.00028	0	0	0.0002	0	0	6e-05	0	0
Candidatus Fonsibacter	0	0	0	0	0.00014	0.00015	0	0	0	0	0	0.00014	0	0	0.00011	0	0	7e-05	0	7e-05	0	0	0.00028	0.0002	0	0	6e-05	0	0.00019	0	0.0005	0.0001	0	0	0	0	0.00016	0	0	0	7e-05	0	3e-05	0	4e-05	0	2e-05	0	0
Candidatus Methanomethylophilus	0	0	0	0	0.00014	0	0.00022	0	0	0	0	0.00028	0.00043	0	0	0	0.00019	0	0	0	0	0	0	0	0	0	0.00024	0	0	0	0	0	0	0	0	9e-05	0	3e-05	0	0	1e-05	3e-05	1e-05	0	6e-05	0	4e-05	0	0
Candidatus Mikella	0	0	0	0	0.00014	0	0	0	0	0	0	0	0	0	0	0	0	0	0	0.00014	0	0	0	0.00021	0	0	0	2e-05	0	0	0	0	0	0	0	0	0	0	0	0	1e-05	0	1e-05	0.00043	0.0002	0	1e-05	0	0
Candidatus Nitrosomarinus	0	0	0	0	0.00015	0	0	0.00075	0	0	0	0	0	0	0	0	0	0	0	0	0.00038	0	0	0.00038	0	0	0.00012	0	0	0	0	0.00012	0	0	0.00031	0.00012	0	0	0.00011	0.00027	0	1e-05	0	0	0	0	1e-05	0	0
Candidatus Planktophila	0	0	0	0	0.00014	0	0	0	0	0	0.00012	0.00042	0	0	8e-05	0	0	0	0	0.00046	0	0	0.00154	0.00014	0	0.00023	0.00086	3e-05	0.00016	0	0	0.00033	0	0.00017	0.00158	0.00056	0.00027	0	8e-05	0.00029	0	0.00012	0.00012	0.00028	0.00023	0.00015	0.00032	0	0.00011
Candidatus Thioglobus	0	0	0	0	0.00014	0.00031	0	0	0.0002	0.00035	0.00026	0	0	0	0	6e-05	0	0.00047	0.00021	7e-05	0	0	0	0.0004	0	0	0	2e-05	0.00048	0	0.00026	0.00017	0	0.00017	8e-05	0.00014	0.00016	0	0	0	0	1e-05	6e-05	0	2e-05	3e-05	5e-05	0	0
Changchengzhania	0	0	0	0	0.00014	0	0.00025	0	0	0	0.00012	0	0	0	0	0	0.0001	0.00014	0	0	0	0	0	0.00042	0	0	0	0	0	0	0	0.00015	0	0	0	0.00019	0	0	8e-05	0	0	1e-05	7e-05	8e-05	2e-05	4e-05	0.0001	0	0.00023
Desulfobacterium	0	0	0	0	0.00014	0	0	0	0	0.00011	0.00022	0.00014	0	0	0.00016	6e-05	0	0.00027	0	0.00032	0	0	0.00029	0.0001	0	0	7e-05	3e-05	0	0.00043	0	0.00018	0	0	0	5e-05	0	0	0	7e-05	2e-05	6e-05	0.00017	0	6e-05	9e-05	0.00032	0	0
Dinoroseobacter	0	0	0	0	0.00029	0	0	0	0	0	0.00032	0	0	0	7e-05	0.00033	0	0.00018	0	9e-05	0	0	0.00028	0	0	0	0.00011	9e-05	0.00017	0.0013	0.00062	0	0	0	0	0	0	0	0	0	0	0.00028	0.0002	9e-05	0.00011	0.00012	0.0003	0	0
Enterocloster	0	0	0	0	0.00042	0	0	0	0.00055	0	0	0	0	0	0.00017	0	0.00013	0.00026	0	0.00017	0.00049	0	0.00014	0.00031	0	0	0	2e-05	0.00012	0	0	0.00025	0	0.00078	0	0.0002	0	0	0.00013	0	4e-05	7e-05	0.00022	0	8e-05	0.0001	0.00017	0	0
Geoglobus	0	0	0	0	0.00014	0.00015	0.00022	0	0	0	0.00011	0.00113	0.00022	0	0.00023	0	0.00143	7e-05	0.00041	0	0.00057	0	0.00038	0.0015	0	0	6e-05	3e-05	0	0	0	7e-05	0	0.00099	0.00051	0.00209	0.00016	0	0	0.00019	0	1e-05	7e-05	0.00013	0	9e-05	2e-05	0	0
Lachnospira	0	0	0	0	0.00015	0.00019	0	0	0	0	0	0	0	0	0.00012	0	0.00011	0	0	0	0	0	0	0.00023	0	0	0	0	0	0	0	0.00012	0	0	0	0.0001	0	0	0	0	0	1e-05	3e-05	0	0	2e-05	6e-05	0	0
Leminorella	0	0	0	0	0.00015	0	0	0	0	0	0	0.00016	0	0	0	0	0	7e-05	0	0	0	0	0.00011	0	0	0.0002	0.00013	0	0.00011	0	0.00058	0.00012	0	0	9e-05	5e-05	0	0	9e-05	7e-05	3e-05	2e-05	1e-05	0	2e-05	0	5e-05	0	0
Luteipulveratus	0	0	0	0	0.00015	0	0	0	0	0	0.00011	0.00015	0	0	0	0	0	0	0.00022	0.00016	0	0	0.0001	0	0	0	0	5e-05	0.00011	0.00092	0	0	0	0	0	0	0.00017	0	0	7e-05	2e-05	0.00016	0.0001	0	0.00015	0.00015	0.0002	0	0
Marinitoga	0	0	0	0	0.00014	0.00032	0	0	0	0.00023	0.00011	0.00014	0	0	0.00016	0	0.00019	0	0	0.00022	0	0	0	0.00062	0	0	0.00025	3e-05	9e-05	0	0	0.00018	0	0.00017	0	0.00019	0.00031	0	0.00033	0.00026	1e-05	1e-05	9e-05	0.00014	8e-05	2e-05	6e-05	0	0
Marivivens	0	0	0	0	0.00014	0	0	0	0	0	0	0	0	0	0	0	0	0	0	0	0	0	0.00012	0	0	0	0	2e-05	0	0	0	0	0	0	0	0	0	0	0	0	0	3e-05	8e-05	0.00016	0.00014	4e-05	5e-05	0	0
Methanococcoides	0	0	0	0	0.00015	0	0.00022	0	0	0	0	0	0.00024	0	5e-05	0	9e-05	0.0002	0	0	0	0	0	0	0	0	6e-05	0	9e-05	0	0	0	0	0	0	0.00025	0	0	8e-05	6e-05	0	0	3e-05	0	2e-05	2e-05	2e-05	0	0
Methanohalobium	0	0	0	0	0.00014	0	0	0	0	0	0	0	0	0	0.00011	5e-05	9e-05	7e-05	0	0	0	0	0	0.0003	0	0	0	0	0	0	0	3e-05	0	0.00033	0	0.00025	0	0	0	0	0	0	0	7e-05	0	0	1e-05	0	0
Methanothermobacter	0	0	0	0	0.00014	0	0	0	0	0	0	0.00071	0	0.00086	0.00197	0	0.00035	0	0	0	0	0	0.00028	0.00109	5e-05	0	0.00018	0	0.01184	0	0	0.00045	0	0	0.0005	0.00096	0.00031	3e-05	8e-05	0.00019	0	2e-05	2e-05	7e-05	2e-05	0	6e-05	0	0
Methanothrix	0	0	0	0	0.00028	0.0003	0	0.00033	0.0002	0	0	0.00071	0.00065	0	0.00117	0	0.00047	0	0	7e-05	0.00029	0.00054	0.00018	0.00059	0	0.00016	0	3e-05	0	0.00039	0	7e-05	0	0.00017	0	0.00045	0	0	8e-05	0.00025	4e-05	4e-05	9e-05	7e-05	6e-05	2e-05	9e-05	0	0
Methanotorris	0	0	0	0	0.00045	0.00016	0.00027	0.00036	0.0002	0	0	0.00031	0	0.00089	5e-05	0	0.00028	0	0.00023	0	0	0	0.00019	0.00045	0	0	6e-05	0	0.00037	0	0	7e-05	0	0.00035	0.00039	0.00091	0	0	0.00036	0	0	0	1e-05	0	0	2e-05	4e-05	0	0
Modestobacter	0	0	0	0	0.00016	0	0	0	0	0	0.00025	0.00019	0	0	0.00019	0.00016	0	0.00031	0.00023	0.00015	0	0	0.00028	0	0	0.00024	8e-05	0.00345	0	0	0	5e-05	0	0	0	0.00015	0	0	0	0	5e-05	0.00054	0.00042	0.00049	0.00046	0.00041	0.00033	0	0
Natronolimnobius	0	0	0	0	0.00016	0	0	0	0	0	0.00011	0	0	0.00086	0	0	0	8e-05	0.00021	0	0.00029	0	0	0	0	0.00032	0	5e-05	0	0.00039	0	4e-05	0	0	0	0	0	0	9e-05	0	0	0.00031	0.00011	0	6e-05	4e-05	7e-05	0	0
Neochlamydia	0	0	0	0	0.00014	0	0	0	0	0	0.00011	0	0	0	0	0	0	0	0	0	0	0	9e-05	0.0001	0	0	6e-05	0	9e-05	0	0	7e-05	0	0	0	0	0.00016	0	8e-05	0	2e-05	1e-05	2e-05	7e-05	2e-05	2e-05	0	0	0
Paenisporosarcina	0	0	0	0	0.00035	0	0	0	0	0	0	0	0	0	0.00016	0	0	8e-05	0	0	0	0	0	0	0	0	0.00024	0.00012	0	0	0	5e-05	0	0	0	0.00036	0	0	0	8e-05	0.00018	3e-05	3e-05	0.0002	0.0067	0.00224	0.00018	1e-05	0
Paraglaciecola	0	0	0	0	0.00014	0	0	0	0	0	0.00026	0	0	0	0	0	0.00021	0.00024	0	0	0	0	0.0003	0.00011	0	0.00025	0.00114	0	0.00032	0	0.00028	0.00019	0	0	9e-05	0.00019	0	0	0	0	3e-05	3e-05	9e-05	7e-05	4e-05	0	0.00011	0	0
Paraliobacillus	0	0	0	0	0.00015	0	0	0	0	0	0	0.00016	0	0	0	0	0.0001	7e-05	0	0.00015	0	0	0	0.00022	0	0	0	3e-05	0	0	0	0.00015	0	0	0	0.00024	0.00034	0	0	0	0	1e-05	1e-05	0	2e-05	0	5e-05	0	0
Pauljensenia	0	0	0	0	0.00027	0	0	0	0	0	0.0002	0	0	0	0.00021	0.0003	0.00015	0	0	0	0.00118	0.00103	0.00045	0.00021	0	0.00051	0	4e-05	0	0	0	0	0	0	0.00088	7e-05	0	0	0	0	0	0.00022	0.00013	0.00023	5e-05	0.0001	0.00014	0	0
Pseudactinotalea	0	0	0	0	0.00015	0	0	0	0	0	0	0	0	0	0	0.00012	0	0	0	8e-05	0	0	0	0	0	0	0	9e-05	0	0	0	0	0	0	0	0	0	6e-05	0	0	0.00011	0.00022	0.00022	8e-05	0.00037	0.0003	0.00012	0	0
Pseudogulbenkiania	0	0	0	0	0.00018	0.00019	0	0	0	0	0.00023	0	0	0	0.00014	0.00019	0	8e-05	0	0	0	0	0	0	5e-05	0	7e-05	7e-05	0.00011	0	0.00027	0	0	0	0	0	0.00037	3e-05	0	0.00021	2e-05	0.0003	0.00016	0.00015	0.00013	0.00018	0.00021	0	0
Psychroserpens	0	0	0	0	0.00017	0	0	0	0	0	0	0	0	0	0.00038	0	0	0.0003	0	0.00016	0	0	0	0	0	0	0	2e-05	0	0	0.00043	8e-05	0	0	0	0	0	0	9e-05	0.0001	0	1e-05	0.0001	0	0.00012	8e-05	4e-05	0	0
Steroidobacter	0	0	0	0	0.00035	0	0	0	0	0	0.00021	0.00024	0	0	0.00025	0.00033	0	0	0	0	0	0	0.00017	0.00015	0	0	0.00019	3e-05	0.00253	0	0.00309	0.00016	0	0	0.00046	5e-05	0.00034	0	0	0.00026	0.00593	0.00073	0.00017	0.00013	3e-05	3e-05	0.00041	0	0
Syntrophobacter	0	0	0	0	0.00014	0	0	0	0	0	0.00031	0	0	0	0.00021	0.00018	0.00052	0.00044	0	0.00032	0	0	0.00056	0.00048	6e-05	0.00067	0.00084	0.00011	0.0001	0.00048	0	0.00058	0	0	0	6e-05	0.00091	3e-05	0	7e-05	0	0.0005	0.00072	0.0004	0.00018	0.00036	0.00165	0	0
Thermincola	0	0	0	0	0.00014	0	0	0	0	0.00011	0.00022	0	0	0	5e-05	0	0.0001	7e-05	0	0	0	0	9e-05	0	0	0.00017	0	0.00068	0	0	0	0.00027	0	0	9e-05	0.00016	0.00018	0	0	6e-05	0.00065	5e-05	0.00044	0.00076	0.00026	0.0001	0.001	0	0
Waddlia	0	0	0	0	0.00014	0	0	0	0	0.00011	0	0	0	0	0	0	0.00034	0	0	0	0	0	0	0.00038	0	0	0	0	0	0	0	7e-05	0	0	0	0	0.00031	0	0	0	2e-05	0	0	0	0	0	2e-05	0	0
Acetomicrobium	0	0	0	0	0	0.0003	0	0	0	0	0	0	0	0	5e-05	0	0.00028	7e-05	0	7e-05	0	0	9e-05	0.0003	0	0	0	2e-05	0	0	0	0.00028	0	0	0	0.00018	0.00016	3e-05	0	0.00019	0	1e-05	5e-05	0.00013	4e-05	3e-05	5e-05	0	0
Actinobacillus	0	0	0	0	0	0.00015	0	0	0	0	0.00015	0.00018	0	0	0.00011	0.00028	0.0003	0.00037	0	0.00024	0	0	0.00055	0.00011	0	0	0.00131	8e-05	0.00115	0	0.00097	0.00027	0	0.00033	0	0.00014	0	3e-05	9e-05	0	0	3e-05	9e-05	0.00016	4e-05	3e-05	0.00014	0	0
Aquifex	0	0	0	0	0	0.00061	0	0	0	0.00023	0	0.00085	0	0	5e-05	0	0	0	0	0.00015	0	0.00545	0.00132	0.0013	0.00029	0	0	0.00016	0	0	0	7e-05	0	0.00033	0.07347	0.00036	0.00032	0.00014	0	0.00063	0.0001	1e-05	0.00013	0.00134	0.00045	0.00017	1e-05	0	0
Athalassotoga	0	0	0	0	0	0.00015	0	0	0.00059	0	0.00011	0.00014	0	0	5e-05	0	9e-05	0.00027	0	0.00015	0	0	0.00018	0.0003	0	0	0.00079	0	0	0	0.00025	0	0.00086	0.00199	0	0.00027	0.00094	0	0	0.00013	0	0	0	0	4e-05	2e-05	4e-05	0	0
Auraticoccus	0	0	0	0	0	0.00041	0	0	0	0	0.00022	0	0	0	6e-05	0.00013	0	0.00021	0	0.00015	0	0	0.0002	0.00021	0	0	0.00015	7e-05	0	0	0	0	0	0	0	5e-05	0.00017	0	0	0	0.00011	0.00025	0.0002	0.0004	0.00023	0.00025	0.00022	0	0.00011
Aureimonas	0	0	0	0	0	0.00017	0	0	0	0	0.00012	0	0	0	6e-05	0.00038	0	0	0	8e-05	0.0005	0	0.00011	0.00011	0	0.00058	0	0.00022	0	0	0	0	0	0	0	0	0	0	0	0	1e-05	0.00043	0.00015	0.00016	4e-05	0.00012	0.0003	0	0
Basfia	0	0	0	0	0	0.0002	0	0	0	0	0	0	0	0	0	0	0	0	0	0	0	0	0.00028	0	0	0	6e-05	0	0	0	0	0	0	0	0	0.00013	0	0	0	0	0	1e-05	2e-05	0	0	0	2e-05	0	0
Brevirhabdus	0	0	0	0	0	0.0004	0	0	0	0	0	0	0	0	0	0	0	9e-05	0	0	0	0	0.00031	0.00016	0	0.00048	0	0.00013	0.00032	0	0	0	0	0	0.00011	0	0	9e-05	0	0.00011	0	0.00024	0.00015	0.0001	0.00017	0.00015	0.00024	0	0
Candidatus Amoebophilus	0	0	0	0	0	0.00015	0	0	0	0	0	0.00057	0	0	0	0	0	7e-05	0	0	0	0	0	0	0	0	0	0	0	0	0	7e-05	0	0	0	0	0	0	0	0	4e-05	1e-05	1e-05	0	0	3e-05	1e-05	0	0
Candidatus Gullanella	0	0	0	0	0	0.00059	0	0	0	0	0	0	0	0	0	0	0	0	0	0	0	0	0	0	0	0	0	0	0	0	0	7e-05	0	0	0	5e-05	0	0	0	0	0.00074	0	0	0	0	0	0	0	0
Candidatus Kuenenia	0	0	0	0	0	0.00045	0	0.00033	0.0002	0.00011	0.00011	0	0	0	0.00027	5e-05	9e-05	0.0002	0	0.00015	0	0	0	0.00049	0	0.00016	0.00091	0	0	0	0	0.00014	0	0	8e-05	9e-05	0.00016	0	8e-05	6e-05	0.00059	7e-05	9e-05	0	0	2e-05	0.00025	0	0
Candidatus Nanopelagicus	0	0	0	0	0	0.00017	0	0	0	0	0.00022	0.00015	0	0	0	0	0	7e-05	0	0.00022	0	0	0	0.00023	0	0	0	2e-05	0	0	0	0.00015	0	0	9e-05	0.00025	0.00017	0	0	0	9e-05	1e-05	3e-05	0	2e-05	2e-05	3e-05	0	0
Candidatus Phytoplasma	0	0	0	0	0	0.00032	0	0	0	0	0	0	0	0	0	0	0	0.00014	0	7e-05	0	0	0.00019	0.00011	0	0	6e-05	2e-05	0.0001	0	0	0.00045	0	0	0.0005	0.0005	0	0	0	0	0	1e-05	0	0.00014	0	3e-05	0.0001	0	0
Candidatus Saccharimonas	0	0	0	0	0	0.00015	0	0	0	0	0	0	0	0	0	0	0	0	0	0	0	0	0	0	0	0	0	0	0	0	0	3e-05	0	0	0.00017	0	0	0	0	0	0.00063	2e-05	0	0	0	0	2e-05	0	0.00011
Candidatus Sulcia	0	0	0	0	0	0.00025	0	0	0	0	0.00034	0	0	0	0	0	0.00011	8e-05	0	0.00019	0	0	0	0.00043	0	0.00029	8e-05	4e-05	0	0	0	0.00028	0	0.00021	0	0.00036	0.00036	0	0	0.00021	0.00032	1e-05	8e-05	0.00013	0.00013	0.00012	0.0001	0	0
Candidatus Vesicomyosocius	0	0	0	0	0	0.00015	0	0	0	0	0	0.00045	0	0	0	0.00011	0	0	0	0.00015	0	0	0.00039	0.0002	0	0	0	0	9e-05	0	0	3e-05	0	0	0	0	0	0	0	0.00026	0	0	1e-05	0	4e-05	0	2e-05	0	0
Cellulosilyticum	0	0	0	0	0	0.0003	0	0	0	0	0.00074	0.0003	0	0	6e-05	0	0	0.00027	0	7e-05	0	0	0	0	0	0	6e-05	0	0.0001	0.0004	0	0.00031	0	0.00017	0.00079	0.00036	0	3e-05	0	0.00013	3e-05	1e-05	0.0001	7e-05	4e-05	3e-05	7e-05	0	0
Chromohalobacter	0	0	0	0	0	0.00016	0	0	0	0	0	0.00015	0	0	0.00011	0	0.00019	8e-05	0	0	0	0	0.00031	0	0	0.00017	0.0002	5e-05	0.0005	0	0	4e-05	0	0	0	0	0	0	0	0	0	0.00011	8e-05	8e-05	2e-05	7e-05	0.00012	0	0
Cloacibacillus	0	0	0	0	0	0.00029	0	0	0	0	0	0.00024	0	0	0.0001	0.00026	0.00023	0.00014	0	0	0	0	0	0.00016	0	0	0	0	0	0	0	5e-05	0	0	0	6e-05	0	0	0	0	0.00012	0.00012	0.00017	0.00051	7e-05	3e-05	0.00016	0	0
Desulfofarcimen	0	0	0	0	0	0.00046	0	0	0	0	0.00023	0	0	0	0.00011	6e-05	0.0002	0	0	0	0	0	0	0.0001	0	0	6e-05	0	0.0001	0	0	0.00025	0	0	0	5e-05	0.00065	3e-05	0	0.00014	0	0.00019	0.00048	0.00022	0.00012	0.00016	9e-05	0	0
Desulfurispirillum	0	0	0	0	0	0.0004	0	0	0	0	0	0	0	0	0.00013	0.00011	0	0	0	0	0	0	0.00023	0.00021	0	0.00054	0	0	0.00066	0	0.00034	0.00019	0	0.00029	0	6e-05	0.00041	0	0	0	4e-05	0.00012	0.00022	0.00018	0.00018	0.00021	0.00024	0	0
Entomoplasma	0	0	0	0	0	0.00034	0	0	0	0	0	0	0	0	0	0	0.0003	0.00028	0	0	0	0	0	0.00012	0	0	0.00027	0	0.00013	0.00042	0	9e-05	0	0	9e-05	0.00015	0.0002	0	0.00017	6e-05	0	1e-05	3e-05	0.00017	0	2e-05	3e-05	0	0
Flintibacter	0	0	0	0	0	0.00019	0	0	0	0	0	0.00023	0	0	0.00044	0.00029	0	0.00018	0	0	0	0	0.0002	0.0002	0	0.00017	9e-05	2e-05	0.00014	0	0	0.00052	0	0	0	8e-05	0	0	0	0.0002	0	4e-05	0.00028	0.00022	0.00013	7e-05	0.00013	0	0.00014
Georhizobium	0	0	0	0	0	0.00024	0	0	0	0	0	0	0	0	0	0.00019	0	0	0	0.00011	0	0	0	0	0	0	0	0.03544	0	0	0	6e-05	0	0.00026	0	0.00017	0	0	0	0	0	0.00048	0.00029	0	5e-05	0.00025	0.00028	0	0
Gibbsiella	0	0	0	0	0	0.0002	0	0	0	0	0.00013	0	0	0	0.00013	6e-05	0	0.00014	0	0.00015	0	0	0.00011	0.00011	0	0.00021	0	0	0.00021	0	0	4e-05	0	0	0	5e-05	0	0	0	0	0	6e-05	6e-05	0	2e-05	2e-05	0.00012	0	0
Jonquetella	0	0	0	0	0	0.00028	0	0	0	0	0	0.0005	0	0	0	9e-05	0	0	0	0	0	0	0.00016	0.00031	0	0.00035	0	5e-05	0.00011	0.00046	0	5e-05	0	0	0	0.00012	0	0	0	7e-05	0	5e-05	4e-05	0	3e-05	5e-05	6e-05	0	0
Kineococcus	0	0	0	0	0	0.00022	0	0	0	0	0	0	0	0	7e-05	0.00051	0.00011	0	0	8e-05	0	0	0.00013	0.00014	0	0.00057	0	6e-05	0	0	0	0	0	0	0.00045	0	0	0	0	0.00011	9e-05	0.00046	0.00032	0	0.0003	0.00024	0.00028	0	0.00011
Kosmotoga	0	0	0	0	0	0.00016	0	0	0	0	0.00011	0.00029	0	0	0.00016	0	0	0.00027	0	0.00015	0	0	0	0.0004	0.00014	0	0.00012	0	9e-05	0	0	0.00385	0	0	0	0.00023	0.00047	0	0	0	0	1e-05	0.00014	0.0003	5e-05	7e-05	5e-05	0	0
Kutzneria	0	0	0	0	0	0.00019	0	0	0	0	0.00024	0	0.00025	0	0.00037	0.00048	0.0002	0.00015	0	7e-05	0	0	0.00054	0.00035	0	0	7e-05	0.00011	0.00011	0	0	0	0	0	0.00061	5e-05	0	6e-05	0	8e-05	0	0.00047	0.00047	0.00042	0.00041	0.00039	0.00039	0	0.00024
Lacrimispora	0	0	0	0	0	0.0002	0	0	0.0002	0	0	0	0	0	0.00012	0	0	0.00014	0	0.00016	0	0	0.0001	0.00034	0	0.00033	6e-05	0	0.0001	0.00042	0	0.00024	0	0.00054	0	0.00031	0	0	0	7e-05	0.0001	4e-05	0.0001	0	4e-05	3e-05	0.00011	0	0
Lentzea	0	0	0	0	0	0.0002	0.00055	0	0	0	0.00012	0.00019	0.00026	0	0.00013	0.00014	0.0001	0	0.00024	7e-05	0.00033	0	0.00011	0.00012	6e-05	0	0	0.00013	0	0	0	0	0	0	0.0001	0	0	3e-05	0.00019	9e-05	3e-05	0.0006	0.00029	0.00026	0.00027	0.00038	0.00041	0	0.00025
Leptospirillum	0	0	0	0	0	0.00045	0	0	0	0	0.00011	0.00028	0	0	0.00011	5e-05	0.00028	0.00027	0	0	0	0	0	0	0	0	6e-05	2e-05	9e-05	0	0.00025	0.00021	0	0	8e-05	4e-05	0.00016	5e-05	0	0.00013	2e-05	7e-05	0.00022	7e-05	8e-05	0.00011	0.00015	0	0
Methanopyrus	0	0	0	0	0	0.0003	0.00081	0.00068	0	0.00011	0	0.00043	0	0	0.00024	0	9e-05	0	0	0	0.00119	0	0	0.00081	0	0	0	2e-05	0	0	0	0.00011	0	0	0.00092	0.0004	0	0	0	0.00013	0	4e-05	8e-05	7e-05	7e-05	2e-05	6e-05	0	0
Methanosalsum	0	0	0	0	0	0.00015	0	0	0	0	0	0	0	0	0.00011	0	9e-05	0	0	7e-05	0	0	0	0.00049	0	0	6e-05	0	0	0	0	0	0	0	0	0.00026	0.00016	0	0	0	0	0	0	0	0	0	2e-05	0	0
Methanosphaerula	0	0	0	0	0	0.00015	0	0	0	0	0	0.00028	0.00022	0	0.00013	0	0.00024	0	0	9e-05	0	0	0	0.00015	0	0	0	0	0.00028	0	0	3e-05	0	0	0	0.00012	0	0.0001	0	0	0	1e-05	4e-05	0.00013	0	0	3e-05	0	0
Methyloceanibacter	0	0	0	0	0	0.00015	0	0	0	0	0	0.00029	0	0	5e-05	0.00055	0	7e-05	0	0.00015	0	0	0.00058	0.00054	0	0.0005	6e-05	0.00024	9e-05	0	0	3e-05	0	0	0	5e-05	0	0	0	7e-05	0.00147	0.00137	0.00026	0.00027	0.0001	0.00013	0.00031	0	0.00011
Moorella	0	0	0	0	0	0.00015	0.00022	0	0	0.00011	0.00011	0.00071	0	0	0.00048	5e-05	0.00028	0.00047	0	0.00029	0	0	0.00028	0.0004	5e-05	0.00069	0.00024	0.00024	0.00307	0.00079	0	0.00049	0	0	0.00034	0.00027	0	5e-05	8e-05	6e-05	0.00039	0.00018	0.0023	0.00054	0.00043	0.0005	0.00043	0	0
Neomicrococcus	0	0	0	0	0	0.00054	0	0	0	0	0	0	0.00035	0	0.00017	0	0	0	0.00026	8e-05	0	0	0.00029	0.00027	0	0	0	8e-05	0	0	0	0	0	0.0004	0	0	0	0	0.00016	0	1e-05	0.00012	0.00015	0	0	5e-05	0.00013	0	0
Paraclostridium	0	0	0	0	0	0.00018	0	0	0	0	0.00046	0.00016	0.00045	0.00098	0	6e-05	0	0.00025	0.00023	7e-05	0	0	0.00011	0.00036	0	0	0.00033	0	0.0003	0	0.00084	0.00186	0	0	0	0.0003	0	0	8e-05	7e-05	0	1e-05	3e-05	0	2e-05	0	8e-05	0	0
Salinispora	0	0	0	0	0	0.00034	0.00027	0	0	0	0.00012	0.00022	0	0	6e-05	0.00013	0	0	0	0.00015	0	0	0.00042	0.00011	0	0	0.0002	9e-05	0	0	0	0	0	0	0.00066	0	0	0	0	8e-05	7e-05	0.00035	0.00021	0.00064	0.0002	0.00021	0.00023	0	0
Salinivibrio	0	0	0	0	0	0.00018	0	0	0	0	0.00016	0	0	0	0	6e-05	0	7e-05	0	0	0	0	0	0.00012	0	0	6e-05	0	0.0004	0	0.00075	8e-05	0	0	0	0	0	0	8e-05	0	0	3e-05	2e-05	0	0	7e-05	5e-05	0	0.00011
Segniliparus	0	0	0	0	0	0.00016	0	0	0	0	0	0	0	0	6e-05	0.00023	9e-05	0	0	0	0	0.00055	0	0.0001	0	0.00017	0	0	0.00019	0.00041	0	4e-05	0	0	0	5e-05	0	0	0	7e-05	0	9e-05	0.00012	0	0.0001	0.0001	0.00011	0	0
Thermosediminibacter	0	0	0	0	0	0.00016	0	0	0	0	0	0	0	0	0.00022	0	0	7e-05	0	0	0	0	0.0001	0.0003	0	0.00034	0	7e-05	0.00029	0	0	0.00074	0	0.0005	0.00035	0.00014	0	3e-05	0	0	1e-05	4e-05	0.00043	0	0.0001	0.00015	0.00011	0	0
Thermovirga	0	0	0	0	0	0.00091	0	0	0	0	0	0	0	0	0	0	0	0	0.00024	0	0	0	0.0005	0	0	0.00129	0.00038	0	0	0	0	0.00037	0	0	0	0.00092	0	0	0	8e-05	0	4e-05	0.00024	0	0	0	0.00038	0	0
Wolbachia	0	0	0	0	0	0.00045	0	0.00033	0	0	0.00042	0.00028	0	0	0.00011	0.00011	0.00028	0.0004	0	0.00029	0	0	0.00028	0.0003	5e-05	0.00032	0.00018	2e-05	0.00028	0	0	0.00031	0.00086	0.0005	8e-05	9e-05	0.00031	8e-05	0.00024	0.00019	0.00012	2e-05	0.00012	0.00036	7e-05	7e-05	0.00011	0	0
Aliiarcobacter	0	0	0	0	0	0	0.00034	0	0	0	0.00029	0.00019	0	0	0.0002	0	0.00037	0.00039	0	0.00018	0	0	0.00023	0.00013	0	0	0.00226	2e-05	0.00321	0.00969	0.00185	0.00013	0	0.00019	9e-05	0.00031	0.00023	0	0.00018	0.00016	0	0	5e-05	9e-05	7e-05	7e-05	8e-05	0	0
Candidatus Arthromitus	0	0	0	0	0	0	0.00022	0	0	0	0.00023	0.00059	0	0	5e-05	0	0.00029	0.00013	0	7e-05	0	0	9e-05	0.0004	0	0	0.00039	2e-05	0.00019	0	0.00025	0.00045	0	0	0.00052	0.00027	0.00032	0	0	6e-05	0	0	0.00018	7e-05	4e-05	5e-05	6e-05	0	0
Chlamydia	0	0	0	0	0	0	0.00026	0	0	0	0.00011	0.00028	0	0	0.00057	0.00016	0.00037	0.00033	0	0.00029	0	0.00054	0.00039	0.00039	0	0.00016	0.00016	0	9e-05	0	0	0.00024	0	0.00033	0.0009	0.0008	0.00063	3e-05	8e-05	0.00026	0.00013	2e-05	0.00011	0.00022	4e-05	0.0001	0.00014	0	0
Eubacterium	0	0	0	0	0	0	0.00022	0.00036	0	0	0.00011	0	0	0.00093	0.00022	0.00011	9e-05	7e-05	0	7e-05	0	0	0.00011	0.00031	5e-05	0.00033	0.0005	7e-05	0	0.00044	0	0.00028	0	0.00033	0	0.00123	0	0	0.00033	7e-05	0	0.00011	9e-05	0.00029	8e-05	8e-05	0.00023	0	0
Fluoribacter	0	0	0	0	0	0	0.00022	0	0	0	0	0.00038	0	0	5e-05	0	0	0	0	0	0	0	0	0.0001	0	0	0	0	0	0	0.0005	0.00017	0	0	0	9e-05	0	0	8e-05	0	0	0	0	0	0	0	2e-05	0	0
Geodermatophilus	0	0	0	0	0	0	0.00027	0	0	0	0	0.00018	0.00024	0	0.00026	8e-05	0.00011	0.00015	0	7e-05	0	0	0.00029	0	0	0.00047	0	0.00232	0	0	0	5e-05	0	0	0	0	0.00019	0	0.0001	0.00036	0	0.00055	0.00033	0.00087	0.00052	0.00058	0.00048	0	0
Halapricum	0	0	0	0	0	0	0.00022	0.00033	0	0	0	0	0.00022	0	0.00011	0	0.00016	0	0	0	0	0	0.0001	0	0	0	0	0	0	0	0	0	0	0	0	0.00014	0	0	0	0	0	3e-05	3e-05	0	2e-05	2e-05	9e-05	0	0
Jeotgalibaca	0	0	0	0	0	0	0.00054	0	0	0	0.00032	0	0	0	0.0001	7e-05	0.00015	0.0003	0	0	0	0	0	0.00012	0	0	0	0	0.00031	0.00039	0	0.00046	0	0	0.00052	0.0002	0.00064	6e-05	0	0	3e-05	1e-05	0.00016	8e-05	0.00011	0	0.00011	0	0
Paraoerskovia	0	0	0	0	0	0	0.00033	0	0	0	0	0	0.00026	0	7e-05	0.00016	0	0	0.00024	0	0	0	0.00026	0	0	0	8e-05	6e-05	0	0	0	0	0	0	0	5e-05	0	0	0	0	7e-05	0.0002	0.0002	0.00012	0.00017	0.00028	0.00012	0	0
Thermobacillus	0	0	0	0	0	0	0.00024	0	0	0	0.00011	0	0	0	0.00025	0.00018	0	0	0	0.00015	0	0	0.0001	0.00042	0	0.00036	7e-05	8e-05	0.0001	0.0004	0	7e-05	0	0	0	9e-05	0.00016	3e-05	0	7e-05	1e-05	0.00015	0.00045	0.00015	0.00029	0.00044	0.00018	0	0.00011
Thermobaculum	0	0	0	0	0	0	0.00036	0	0	0	0.00138	0.0002	0	0	8e-05	0.00019	0.00013	8e-05	0	7e-05	0	0	0.0003	0.00077	0	0.00029	7e-05	0.00016	0	0.00106	0	0.00025	0	0	0.00051	0.00015	0	0	0	0.0001	0.00058	0.00012	0.00059	0.00055	0.00052	0.00061	0.02344	0	0
Acholeplasma	0	0	0	0	0	0	0	0.0005	0.00031	0.00034	0.00036	0.00015	0	0	0.00025	0	0	0.0002	0.00021	0.00037	0	0.00054	0.00028	0.00052	0	0	0.00012	6e-05	0.00057	0	0.00056	0.00036	0.0009	0.00026	0.00051	0.00036	0.00055	0	0.00033	0.00019	0	4e-05	8e-05	0.00034	8e-05	5e-05	0.00013	0	0
Marinilactibacillus	0	0	0	0	0	0	0	0.0006	0	0	0	0.00024	0	0	0	0	0.00014	0	0	0	0	0	0	0.00017	0	0	0	0	0	0	0	0.00017	0	0	0	0.00012	0.00043	0	0	0.00017	0	1e-05	5e-05	0	0	0	7e-05	0	0
Methanosphaera	0	0	0	0	0	0	0	0.00038	0	0	0.00013	0	0	0	0.00013	0	0.00016	7e-05	0.00046	0.00034	0.00048	0.00151	0	0.00077	0	0	0	0	0.00011	0	0	0.0007	0	0	0.00023	0.00094	0.00024	0	0.00019	7e-05	0	1e-05	3e-05	0	4e-05	2e-05	4e-05	0	0
Porphyromonas	0	0	0	0	0	0	0	0.00034	0	0	0	0	0	0	6e-05	7e-05	0.0001	0.00031	0	8e-05	0	0	0.0005	0.0001	0	0.00062	0.00013	0	0	0	0	0.00058	0	0	0	9e-05	0.00035	0	0	0	0.00041	0.00011	9e-05	0	0	7e-05	0.00032	0	0
Caldisericum	0	0	0	0	0	0	0	0	0.0002	0	0	0	0	0	0	0	0.00159	0.00113	0	0.00087	0	0.00054	9e-05	0.0001	0	0	6e-05	0	0	0	0	0.0001	0	0.00017	0.00033	0.00588	0.01412	0	0	6e-05	0	1e-05	9e-05	0.00013	2e-05	2e-05	0.0001	0	0
Denitrovibrio	0	0	0	0	0	0	0	0	0.0002	0.00011	0	0	0	0	5e-05	0	0	0.00013	0	0.00015	0	0	0.0001	0.0001	0	0	0.00089	0	0	0	0	0.00011	0	0	9e-05	5e-05	0	0	8e-05	0	4e-05	1e-05	1e-05	0	0	3e-05	2e-05	0	0
Desulfurivibrio	0	0	0	0	0	0	0	0	0.00039	0.00011	0.00022	0	0	0	0.00011	0.00028	9e-05	0.0002	0	0.00015	0	0	0.00038	0.0003	0	0	0.00026	3e-05	0.00102	0.00124	0.00051	0.00024	0	0.00017	0	9e-05	0	0	0	0	0	0.00014	0.00035	0.0002	0.00018	0.00015	0.00048	0	0.00011
Dolosigranulum	0	0	0	0	0	0	0	0	0.00026	0	0.00021	0	0	0	0	0	0	8e-05	0	7e-05	0	0	0	0.00034	0	0	0	4e-05	0	0	0	5e-05	0	0	0	6e-05	0	6e-05	0	0	4e-05	1e-05	2e-05	0	3e-05	6e-05	1e-05	0	0.00023
Ezakiella	0	0	0	0	0	0	0	0	0.00084	0	0	0	0	0	0	0	0.00043	0	0	0	0	0	0	0.00024	0	0	0	0	0	0	0	6e-05	0	0.00039	0	0.00011	0	0	0	0	0	1e-05	0	0	0.0001	0	6e-05	0	0
Idiomarina	0	0	0	0	0	0	0	0	0.0002	0	0	0.00074	0	0	0	6e-05	0	0	0	7e-05	0	0	0.00038	0	0	0	0.00102	0	0.00077	0.0009	0.00165	0.00025	0	0	0	0.00014	0.00018	0	0	0.00015	0	5e-05	5e-05	0	5e-05	8e-05	0.00017	0	0
Lachnoanaerobaculum	0	0	0	0	0	0	0	0	0.00049	0	0	0	0	0	0.00018	0	0.00023	0	0	0	0	0	0.00015	0.00015	0	0	0	0	0.0008	0	0	5e-05	0	0	0	6e-05	0	0	0.00018	7e-05	0	1e-05	4e-05	0	3e-05	0	6e-05	0	0
Melissococcus	0	0	0	0	0	0	0	0	0.00021	0.00012	0.00013	0	0	0	0	0	0	0	0	0.00022	0	0	0	0.00012	0	0	7e-05	0	0.00033	0	0.00029	8e-05	0	0.00018	0.00021	0.0001	0	0	0	8e-05	0	1e-05	0	8e-05	0	0	3e-05	0	0
Mesotoga	0	0	0	0	0	0	0	0	0.0002	0	0	0.00028	0	0	0.00011	0.00011	0	0	0	0.00022	0	0	9e-05	0.0002	0	0	0.00012	2e-05	0	0.04044	0	0.00014	0	0	0	0.00063	0.00016	5e-05	0	0.00013	0	2e-05	0.0001	7e-05	3e-05	5e-05	5e-05	0	0
Methanothermus	0	0	0	0	0	0	0	0	0.0003	0.00023	0	0	0	0	0	0	0.00012	7e-05	0	0.00015	0	0	0	0.00114	0	0	0.00031	0	0.00053	0	0	7e-05	0	0.00031	0.00025	0.00061	0	0	0.0001	0	2e-05	0	1e-05	0.00016	2e-05	0	1e-05	0	0
Phascolarctobacterium	0	0	0	0	0	0	0	0	0.0002	0	0.00011	0	0	0	0	0	9e-05	0.00014	0	0	0	0	0	0	0	0.00016	6e-05	2e-05	9e-05	0	0	3e-05	0	0	0	4e-05	0.00031	0	9e-05	0	1e-05	3e-05	4e-05	0	2e-05	0	3e-05	0	0
Pradoshia	0	0	0	0	0	0	0	0	0.00025	0	0	0	0	0	0	9e-05	0.00012	8e-05	0	0	0	0	0	0.00045	0	0.00069	0	0	0	0	0	0.0001	0	0.00023	0.00055	0.00017	0	0	0	0.00017	0	3e-05	9e-05	0.00013	0.00022	5e-05	8e-05	0	0
Ruminiclostridium	0	0	0	0	0	0	0	0	0.00025	0	0	0.00024	0	0	0	7e-05	0.00015	9e-05	0	0.00017	0	0	0	0	0	0	9e-05	0	0.00012	0	0	0.00024	0	0	0	0.00029	0	0	9e-05	0.0001	0	7e-05	0.0001	0	3e-05	7e-05	9e-05	0	0
Salarchaeum	0	0	0	0	0	0	0	0	0.0002	0	0	0.00016	0	0	5e-05	5e-05	0	0	0	0	0	0	0.00012	0	0	0	0	5e-05	0	0	0	0	0	0	0	0	0	0	0	0	0	6e-05	9e-05	7e-05	8e-05	3e-05	5e-05	0	0
Silvanigrella	0	0	0	0	0	0	0	0	0.0002	0	0	0	0	0	0	0.00011	0	0	0	7e-05	0	0	0	0.0001	0	0	0.00012	0	0	0	0	7e-05	0	0.0005	0	0.00023	0	0	8e-05	0	0	0	0	0	0	3e-05	6e-05	0	0
Thermobispora	0	0	0	0	0	0	0	0	0.00022	0	0	0.00016	0.00022	0	6e-05	0	0	0	0	7e-05	0.00031	0	0.00029	0.00021	0	0.00037	7e-05	0.00013	0	0.00088	0	0	0	0	0.00056	9e-05	0	0	0	7e-05	0.00047	0.0003	0.00046	0.00052	0.00038	0.00044	0.0002	0	0
Thermoclostridium	0	0	0	0	0	0	0	0	0.00059	0	0.00011	0.00084	0	0	0.00011	0.00016	0	7e-05	0	0	0	0	0	0	0	0	0.00012	0	0	0	0	0.0004	0	0	0	0.00013	0	0	8e-05	0	0	7e-05	7e-05	0	0	3e-05	0.00017	0	0
Thermodesulfobium	0	0	0	0	0	0	0	0	0.00039	0	0.00097	0.00029	0	0	0.00044	0	0	0.00054	0	0.00015	0	0.00055	9e-05	0.0005	0	0	0.00386	3e-05	0.00019	0	0	0.00066	0.00086	0.00017	9e-05	0.00077	0.00095	0	0.00049	0.00013	0	3e-05	0.00015	0	8e-05	5e-05	0.00025	0	0
Aminobacter	0	0	0	0	0	0	0	0	0	0.00014	0	0.00048	0.00025	0	0.00032	0.00092	0	0.00027	0.00024	0	0	0	0.00055	0.00021	0	0.00062	0	0.00207	0.00015	0	0	9e-05	0	0	0	0.00016	0	0	0	0.00014	7e-05	0.00109	0.00057	9e-05	0.0001	0.00052	0.00054	0	0.00065
Anoxybacter	0	0	0	0	0	0	0	0	0	0.00023	0.00058	0	0	0	6e-05	0	0.00029	0.00048	0	0	0	0.00059	0.0001	0.00032	0	0	0.00026	2e-05	0.0001	0	0	0.00015	0.00795	0.00035	0	0.00046	0.00145	0	8e-05	0	1e-05	2e-05	7e-05	0	6e-05	7e-05	6e-05	0	0
Arabia	0	0	0	0	0	0	0	0	0	0.00012	0	0	0.00022	0	0.00011	0.00057	0.00032	0	0.0007	7e-05	0	0	0	0	0	0	0	5e-05	0	0.0004	0	4e-05	0	0	0	0.0006	0	0	0	6e-05	0	0.00014	0.00016	0.00021	4e-05	0.0001	0.00018	0	0
Candidatus Desulfofervidus	0	0	0	0	0	0	0	0	0	0.00011	0.00035	0	0	0	6e-05	6e-05	0.0003	0.00067	0	0.00038	0	0.0011	0.00019	0.00064	0	0	0.0002	2e-05	0.0001	0.0004	0	0.00044	0	0.00033	0	0.00033	0.00032	3e-05	0	6e-05	0.00052	5e-05	0.00015	7e-05	4e-05	5e-05	9e-05	0	0
Candidatus Nitrosoglobus	0	0	0	0	0	0	0	0	0	0.00011	0.00011	0	0	0	0	6e-05	0	7e-05	0	0	0	0	0	0	0	0	0.00027	2e-05	0.0002	0	0	4e-05	0	0	0	5e-05	0.00016	0	0	0	0.00021	0	3e-05	0	0	0	5e-05	0	0.00011
Carboxydocella	0	0	0	0	0	0	0	0	0	0.00011	0.00012	0	0	0	0.00031	0.00043	0	0.00014	0	0	0	0	0.00064	0.00011	0	0.0002	0.0002	2e-05	0	0	0	0.0003	0	0	0	0.00019	0.00016	0	0	0	3e-05	6e-05	0.00217	8e-05	7e-05	0.00027	0.00013	0	0
Coprothermobacter	0	0	0	0	0	0	0	0	0	0.00023	0	0	0	0	0.00022	0	0	0	0	0	0	0	0	0.00072	9e-05	0.00045	0	0	0	0	0	0.00011	0	0	0	0.00012	0.00039	0	0	7e-05	3e-05	1e-05	7e-05	0	8e-05	0.00012	0.00015	0	0
Desulfocapsa	0	0	0	0	0	0	0	0	0	0.00045	0	0	0	0	6e-05	0	9e-05	0	0	7e-05	0	0	0	0.0001	0	0.00017	0.00014	0	9e-05	0	0	4e-05	0	0	0	9e-05	0	3e-05	0	0	0	2e-05	7e-05	0	0	0	6e-05	0	0
Methanomethylovorans	0	0	0	0	0	0	0	0	0	0.00011	0	0.00014	0	0	5e-05	0	9e-05	7e-05	0	7e-05	0	0	0	0.0001	0	0	0	0	0	0	0	0	0	0	0	0.0001	0	0	0	0	0	0	2e-05	7e-05	2e-05	3e-05	2e-05	0	0
Methylomusa	0	0	0	0	0	0	0	0	0	0.00023	0.00023	0	0	0	0.00011	6e-05	0.00039	7e-05	0	0.00022	0	0	0.0001	0	0	0	0.00013	7e-05	0.0001	0.0004	0	0.00054	0	0	0	0.00019	0	0	0	0	3e-05	8e-05	0.00011	7e-05	6e-05	3e-05	0.00015	0	0
Permianibacter	0	0	0	0	0	0	0	0	0	0.00023	0	0	0	0	6e-05	0	0	0.00014	0	0	0	0	0.0001	0	0	0	0.00038	2e-05	0.0009	0	0.00103	7e-05	0	0	0	0	0	0	0	7e-05	6e-05	0.00014	4e-05	0.00015	2e-05	0.00017	0.00011	0	0
Planktomarina	0	0	0	0	0	0	0	0	0	0.00012	0	0.00015	0	0	0	6e-05	9e-05	0	0	0	0	0	9e-05	0.0003	0	0	0	2e-05	0	0.0004	0	3e-05	0	0.00034	0	0.00018	0	3e-05	0	0	2e-05	4e-05	1e-05	0	2e-05	0	6e-05	0	0.00011
Salimicrobium	0	0	0	0	0	0	0	0	0	0.00012	0	0	0	0	0	6e-05	0	0	0	7e-05	0	0	0	0	0	0	7e-05	0	0	0	0	0.00015	0	0.00018	0	0	0	3e-05	0	7e-05	0	1e-05	0	0	2e-05	0	2e-05	0	0
Thermomonospora	0	0	0	0	0	0	0	0	0	0.00012	0	0.00016	0	0	0.0003	0.0002	0	8e-05	0	0.00037	0	0	0.00024	0	0	0.00042	0	0.00015	0	0.00047	0	0	0	0	0	0.00021	0.00018	0	0	8e-05	6e-05	0.00032	0.00048	0.00017	0.00052	0.0004	0.00027	0	0
Acetohalobium	0	0	0	0	0	0	0	0	0	0	0.00011	0	0	0	0.00011	0	9e-05	7e-05	0	0.00022	0	0.00054	0	0.0002	0	0.00016	0	0	0	0	0	0.00017	0	0	0.00025	9e-05	0.00016	0	0	0	0	0	4e-05	0	0	2e-05	4e-05	0	0
Adlercreutzia	0	0	0	0	0	0	0	0	0	0	0.00019	0	0	0	0.00016	0.00011	0	0	0	0.00011	0	0	0.00027	0	0	0	0.00016	2e-05	0	0	0	0	0	0	0	0	0	0	0	0	6e-05	0.00011	0.00014	0.00026	0.00011	0.00015	0.00019	0	0
Agarilytica	0	0	0	0	0	0	0	0	0	0	0.00021	0	0	0	0	0	0	7e-05	0	7e-05	0	0	9e-05	0.00033	0	0	6e-05	0	0.0003	0	0.00026	0	0	0	0	5e-05	0	0	0	0	0	1e-05	0	0	0	0	4e-05	0	0
Allochromatium	0	0	0	0	0	0	0	0	0	0	0.00012	0	0	0	0	0.00035	0.0001	7e-05	0	0.00039	0	0	0.00041	0	0	0.00018	0.00065	5e-05	0.00104	0.00282	0.00088	0.00035	0	0.00017	0	0	0	0	0	0	0.00036	0.00024	0.00014	0	0.00011	0.00011	0.00021	0	0
Amphibacillus	0	0	0	0	0	0	0	0	0	0	0.00014	0	0	0	0	0	0	0	0	0.00015	0	0	0	0.00012	0	0	7e-05	0	0	0	0	0.00012	0	0	0.00011	5e-05	0	0	0	0.00015	1e-05	0	5e-05	0	0.0001	2e-05	4e-05	0	0
Anaerohalosphaera	0	0	0	0	0	0	0	0	0	0	0.00011	0	0	0	0	5e-05	0	0.00033	0	7e-05	0	0.00054	0	0	0	0	0.00012	6e-05	9e-05	0	0.00025	0	0	0.00017	0	0	0	0	0	0	8e-05	7e-05	7e-05	0	2e-05	0	0.00026	0	0
Aneurinibacillus	0	0	0	0	0	0	0	0	0	0	0.00026	0	0	0	0	0	0.00011	0	0	0.00015	0.00037	0	0	0	0	0	0.00066	6e-05	0.00022	0.00045	0	0.00016	0	0.00019	0	0.00026	0	0	0	0	6e-05	4e-05	0.00027	0	9e-05	0.00029	0.00016	0	0
Arcticibacterium	0	0	0	0	0	0	0	0	0	0	0.00027	0	0	0	7e-05	0	0	8e-05	0	8e-05	0	0	0.00028	0.00031	0	0	0.00013	0	0	0.00049	0	5e-05	0	0	0.00025	0.00019	0.00016	0	0	6e-05	0	1e-05	4e-05	8e-05	0	2e-05	0.0001	0	0
Atopobium	0	0	0	0	0	0	0	0	0	0	0.00013	0.00019	0	0	0	7e-05	0	7e-05	0	0	0	0	0	0	0	0	0	0	0	0	0.00053	0	0	0	0	0	0	0	0	0	5e-05	0	0	0	0	2e-05	4e-05	0	0
Auritidibacter	0	0	0	0	0	0	0	0	0	0	0.00012	0	0	0	0	7e-05	0	7e-05	0	0	0	0	0.0001	0	0	0	0	0	0	0	0	4e-05	0	0	0	5e-05	0	0	0	0	3e-05	2e-05	0	0	0	2e-05	2e-05	0	0
Butyricimonas	0	0	0	0	0	0	0	0	0	0	0.0006	0	0	0	0.00027	0	0.00016	0.00031	0	0.00012	0	0	0	0	0	0	0.00024	0	0.00017	0	0	0.00062	0	0	0	7e-05	0.00029	0	0	0	0	3e-05	0	0.00043	5e-05	0	0.00018	0	0.00012
Caminibacter	0	0	0	0	0	0	0	0	0	0	0.00063	0.00023	0	0	0.00018	0	0.00011	0.00021	0	0.00015	0	0.00088	0	0.00045	0	0	0.00033	0	0.00123	0.00064	0.00163	0	0	0.00023	0	0.00043	0.00048	0	0	7e-05	0.00049	1e-05	2e-05	0.00012	0	0	7e-05	0	0
Candidatus Babela	0	0	0	0	0	0	0	0	0	0	0.00021	0	0	0	5e-05	0	0	7e-05	0	7e-05	0	0	0	0	0	0	0	0	0	0	0	0.0001	0	0	0	0.00014	0.00031	0	8e-05	6e-05	4e-05	2e-05	5e-05	0.00016	0.00013	3e-05	4e-05	0	0
Candidatus Cardinium	0	0	0	0	0	0	0	0	0	0	0.00011	0	0	0	0	0.00016	0	0.00013	0	7e-05	0	0	0	0.0001	0	0	6e-05	0	0.00019	0	0.0005	0.0001	0	0	0	0	0	0	0	6e-05	1e-05	1e-05	0	0	0	0	6e-05	0	0
Candidatus Fukatsuia	0	0	0	0	0	0	0	0	0	0	0.00012	0	0	0	6e-05	0	0	0	0	0	0	0	0	0	0	0	6e-05	0	0	0	0	0	0	0	0	0	0	0	0	0	7e-05	1e-05	1e-05	0	2e-05	2e-05	1e-05	0	0
Candidatus Phaeomarinobacter	0	0	0	0	0	0	0	0	0	0	0.00011	0.00029	0	0	0	0.00022	0	0	0	0	0	0	0	0.0001	0	0.00016	0	3e-05	9e-05	0	0	0	0	0.00017	0	0	0	0	0	0	0	0.00019	5e-05	0	2e-05	9e-05	0.00017	0	0
Candidatus Phycorickettsia	0	0	0	0	0	0	0	0	0	0	0.00021	0	0	0	0	0.00011	9e-05	0	0	0	0	0	0	0	0	0	0	0	0	0	0	0.00028	0	0.00017	0.00017	0.0004	0.00031	0	0	0	0	0	1e-05	0	0	0	1e-05	0	0
Candidatus Purcelliella	0	0	0	0	0	0	0	0	0	0	0.00027	0	0	0	7e-05	0	0	0	0	0	0	0	0	0.00012	0	0	7e-05	0	0	0	0	4e-05	0	0	0	0.00026	0	0	0	0	0.00017	0	0	0	0	0	2e-05	0	0
Candidatus Syntrophocurvum	0	0	0	0	0	0	0	0	0	0	0.00011	0.0003	0	0	0.00011	0	0.0001	0.00013	0	0	0	0	0.0001	0.00062	0	0	0	0	0.00044	0	0.00026	0.00036	0	0	0	0.00028	0.00016	3e-05	0	6e-05	1e-05	2e-05	0.00087	0	8e-05	2e-05	6e-05	0	0
Candidatus Walczuchella	0	0	0	0	0	0	0	0	0	0	0.00011	0	0	0	0	0	0	0	0	0	0	0	0	0.0001	0	0	0	0	9e-05	0	0	3e-05	0	0	0	4e-05	0	0	0	0	0	0	0	0	2e-05	0	1e-05	0	0
Cardiobacterium	0	0	0	0	0	0	0	0	0	0	0.00025	0	0	0	0.00012	0.00012	0	0.00014	0	0	0	0	0.00011	0	0	0	0	3e-05	0.0003	0	0.00028	4e-05	0	0.00018	0	0	0.00019	0	0	0	0	9e-05	7e-05	0	0	2e-05	9e-05	0	0
Conexibacter	0	0	0	0	0	0	0	0	0	0	0.00011	0.00047	0	0	6e-05	0.00056	0	7e-05	0	8e-05	0	0	0.00041	0.00023	0	0	0.00019	0.00022	0	0.00126	0	4e-05	0	0	0.00039	0.00025	0	8e-05	0	0	0.00134	0.00364	0.00112	0.00072	0.00172	0.00162	0.0008	0	0.00011
Crateriforma	0	0	0	0	0	0	0	0	0	0	0.00014	0.00031	0	0	0.00035	0.00011	0	0	0	0.00035	0	0	0.00028	0.0002	0	0.00173	6e-05	9e-05	0	0	0	0	0	0.00017	0	0	0.00016	0	0	0	5e-05	0.00015	0.00015	0.00014	8e-05	8e-05	0.00039	0	0
Cronobacter	0	0	0	0	0	0	0	0	0	0	0.00078	0	0	0	0.00038	0.00067	0	0.00022	0.00024	0.00029	0	0	0.00064	0.00033	0	0.00016	0.0014	6e-05	0.00072	0.00087	0.00241	3e-05	0	0	8e-05	0.00031	0	0	0	0.00016	6e-05	0.00057	0.0006	0.00021	0.00028	0.00051	0.00078	0	0.00011
Dermacoccus	0	0	0	0	0	0	0	0	0	0	0.00014	0.00021	0	0	7e-05	0.00017	0	0	0	0	0	0	0.00025	0.00027	0	0	0	2e-05	0	0	0	0	0	0	0.00031	0	0	0	0	0	0.00013	0.00023	8e-05	0.00023	0.00012	0.00013	0.00015	0	0.00023
Desulfobulbus	0	0	0	0	0	0	0	0	0	0	0.00021	0.00014	0	0	0.00033	0.0004	0	0.00056	0	0.00045	0	0	0.00059	0.00031	0	0.00038	0.00045	3e-05	0	0.00819	0	0.00021	0	0.00017	0	0.00014	0.00048	3e-05	0	0	0	0.00025	0.00059	0	0.00025	0.00024	0.00097	0	0.00011
Desulfocurvibacter	0	0	0	0	0	0	0	0	0	0	0.00021	0.00014	0	0	0.00011	0.00033	0.00019	0.00027	0	0.00022	0.00029	0	9e-05	0	0	0.00035	0.00018	5e-05	0	0.0004	0	0.00024	0	0	0.00027	9e-05	0	0	0	7e-05	2e-05	0.0003	0.00042	0.00021	0.00022	0.00022	0.0005	0	0
Desulfomonile	0	0	0	0	0	0	0	0	0	0	0.00011	0	0	0	5e-05	0	9e-05	0.00027	0	7e-05	0	0	0	0.00049	0	0.00016	0	0	0	0.00158	0	3e-05	0	0	8e-05	0.00013	0	0	0	0.00013	0.00025	7e-05	0.00019	0	8e-05	8e-05	0.00038	0	0
Ectothiorhodospira	0	0	0	0	0	0	0	0	0	0	0.00024	0.00014	0	0	0.00022	0.00029	0.0001	0	0	0	0	0.00063	0.00041	0.00013	0	0	0.00133	0.0001	0.00497	0.00041	0.00458	0.00017	0	0.00035	0.0001	0.00018	0	0	0	0	1e-05	0.00023	0.00026	0.00041	0.00011	0.00021	0.00036	0	0
Eggerthella	0	0	0	0	0	0	0	0	0	0	0.00023	0	0	0	0.00011	0.00013	0.00012	0.00019	0	0.00019	0	0	0.00079	0.00024	0	0	0	3e-05	0.00012	0.00198	0	0.00018	0	0	0	0.00024	0	7e-05	0	0	4e-05	0.00041	0.00042	0.001	0.00028	0.0003	0.00054	0	0
Endozoicomonas	0	0	0	0	0	0	0	0	0	0	0.00011	0	0	0	0	0	0	0	0	0.00015	0	0	0	0	0	0	0.00025	0	0.00019	0.00041	0.00078	4e-05	0	0	0	5e-05	0.00017	3e-05	0	0	0.00033	1e-05	4e-05	0	2e-05	4e-05	4e-05	0	0
Ereboglobus	0	0	0	0	0	0	0	0	0	0	0.00032	0.00041	0	0	6e-05	0.00091	0	7e-05	0	0	0	0	0.0001	0	0	0.00032	0	3e-05	0	0	0	0.00025	0	0	9e-05	0.00031	0	0	0	0	0	0.00028	0.00013	7e-05	0.0001	3e-05	0.00042	0	0.00222
Ethanoligenens	0	0	0	0	0	0	0	0	0	0	0.00011	0.00035	0	0	0	5e-05	0.00013	0	0	0.00015	0	0	0.0004	0	0	0	0	7e-05	0.00028	0	0.00026	3e-05	0	0	0	5e-05	0	0	0	0	0	8e-05	0.0003	0.00013	4e-05	0.00014	0.00018	0	0
Fastidiosipila	0	0	0	0	0	0	0	0	0	0	0.00054	0	0	0	0	0	0	0	0	0	0.0006	0	0	0	0	0	0	0	0	0	0	0	0	0	0.00046	0	0	0	0	0.00021	6e-05	0	0	0	0	0	6e-05	0	0
Fibrobacter	0	0	0	0	0	0	0	0	0	0	0.00011	0	0	0	0	0	0	7e-05	0	7e-05	0	0	0.01109	0	0	0	6e-05	0	0	0	0	3e-05	0	0	0	4e-05	0	3e-05	0	0	0	2e-05	1e-05	0	0	2e-05	3e-05	0	0
Fictibacillus	0	0	0	0	0	0	0	0	0	0	0.00027	0	0	0	0.0002	7e-05	0.00021	7e-05	0	7e-05	0	0	0	0.00022	0	0	0.00021	7e-05	0.00031	0	0	0.00016	0	0.00038	0	0.0002	0.00017	0	0	7e-05	3e-05	4e-05	8e-05	9e-05	0.0001	2e-05	7e-05	0	0
Filifactor	0	0	0	0	0	0	0	0	0	0	0.00082	0.00052	0	0	0.0002	0	0	0.00017	0	0	0	0	0	0	0	0	0.00021	0	0	0	0	9e-05	0	0	0	0.00014	0	0	0	0	0	2e-05	5e-05	0	6e-05	0	0.0002	0	0
Frischella	0	0	0	0	0	0	0	0	0	0	0.00018	0	0	0	0	9e-05	0	0	0	0.00022	0	0	0	0	0	0	0	2e-05	0	0.00057	0	0	0	0	0	0	0	0	0	0	0	1e-05	7e-05	0.00013	7e-05	3e-05	1e-05	0	0
Georgenia	0	0	0	0	0	0	0	0	0	0	0.00013	0	0	0	0.0002	0.0006	0.00056	8e-05	0	0.00016	0	0	0.0007	0.00012	0	0.00051	0.00039	0.00026	0.00037	0.00053	0	5e-05	0	0	0.00024	5e-05	0.00043	4e-05	0.00022	8e-05	2e-05	0.00102	0.00088	0.00069	0.00091	0.00093	0.00054	0	0
Geovibrio	0	0	0	0	0	0	0	0	0	0	0.00011	0	0	0	0	6e-05	0	7e-05	0	7e-05	0	0	0.0001	0.0002	0	0	0.00032	0	0	0	0	0.00021	0	0	0.00034	0.00031	0.00032	0	0	0	0	1e-05	3e-05	0	0	0	3e-05	0	0
Haematospirillum	0	0	0	0	0	0	0	0	0	0	0.00011	0	0	0	5e-05	0.00011	0	0	0	7e-05	0	0	0.0001	0	0	0.00017	0.00013	0	0	0	0	7e-05	0	0	8e-05	0	0	0	0	0	0.00043	3e-05	5e-05	0	2e-05	5e-05	8e-05	0	0
Halalkaliarchaeum	0	0	0	0	0	0	0	0	0	0	0.00011	0	0	0	0	5e-05	0	0	0	0	0	0	9e-05	0.0001	0	0	0	2e-05	0	0	0	4e-05	0	0	0	5e-05	0	0	0	0	0	0.00011	4e-05	0	2e-05	0	8e-05	0	0.00033
Halopenitus	0	0	0	0	0	0	0	0	0	0	0.00014	0	0	0	6e-05	6e-05	0	0	0	0	0	0	0	0	0	0.00016	0	5e-05	0	0	0	0.00011	0	0	0	0	0	0	0	0	0	4e-05	0.00015	0	6e-05	5e-05	2e-05	0	0
Haloquadratum	0	0	0	0	0	0	0	0	0	0	0.00011	0	0	0	0	0	0	0	0	0	0	0	0	0.0001	0	0	6e-05	0	0	0	0	0	0	0	8e-05	0.00014	0	0	0	6e-05	0	0	0	0	0	0	2e-05	0	0
Hydrogenovibrio	0	0	0	0	0	0	0	0	0	0	0.00034	0	0	0	6e-05	0.00012	0.00019	7e-05	0	0	0	0	0.00015	0	0	0.00019	0	0	0.00041	0	0.00026	7e-05	0	0.00018	0	9e-05	0.00033	0	0	0	0	3e-05	3e-05	0	2e-05	2e-05	0.00011	0	0
Jeotgalicoccus	0	0	0	0	0	0	0	0	0	0	0.00012	0.00016	0	0	0	0	0	0	0	0	0	0	0	0.00011	0	0	0.00032	2e-05	0	0	0	0	0	0	0	0	0	0	0	0	0	1e-05	0	0	2e-05	0	2e-05	0	0
Kosakonia	0	0	0	0	0	0	0	0	0	0	0.00011	0.0002	0	0	7e-05	0.00041	0.00011	7e-05	0	0	0	0	0.00071	0.00012	0	0.00038	0.00023	3e-05	0.00075	0.00093	0	0.00038	0	0.00039	0.00028	0.00014	0	0	0	0	0.04325	0.00029	0.0003	0.00011	9e-05	0.00012	0.00037	0	0.00013
Litoreibacter	0	0	0	0	0	0	0	0	0	0	0.00011	0	0	0	0	6e-05	0	0	0	0	0	0.0006	0.00029	0	0	0	6e-05	7e-05	0	0	0	0	0	0	0	0	0	0	0	7e-05	0	6e-05	8e-05	0.00014	4e-05	8e-05	6e-05	0	0
Macrococcus	0	0	0	0	0	0	0	0	0	0	0.00016	0.00034	0.00056	0	0.00018	0.0001	0.00022	0.00042	0	0	0.00038	0	0.00014	0.00036	0	0	0.00041	2e-05	0.00011	0	0.00033	0.0004	0	0	0.00012	0	0.00024	0	0	0.00021	0.00038	2e-05	2e-05	0	0	4e-05	8e-05	0	0.00012
Mediterraneibacter	0	0	0	0	0	0	0	0	0	0	0.00045	0	0	0	0	0	0	0.00014	0	0	0	0	0.00025	0.00028	0	0	0.00016	0	0.0002	0.00071	0	8e-05	0	0	0	0.0001	0	0	0	0.00018	1e-05	2e-05	9e-05	0	0	0	0.00014	0	0
Megamonas	0	0	0	0	0	0	0	0	0	0	0.00036	0	0	0	0.00012	0	0	0.00021	0.00021	0.00015	0	0.0006	0.00021	0.00011	0	0	0.00013	0	0	0	0	0.00018	0	0.00017	0	0.00023	0.00016	0	8e-05	7e-05	0	2e-05	6e-05	8e-05	0	4e-05	6e-05	0	0
Megasphaera	0	0	0	0	0	0	0	0	0	0	0.00011	0.00042	0	0	0.00017	0.00018	0.00023	0.00013	0	0.00023	0	0	0.0001	0.00026	0	0.00034	6e-05	0	0	0	0	0.00016	0	0	0	0.00018	0	0	0	0	7e-05	0.00017	0.00034	0.00031	0.00022	0.00018	0.00031	0	0
Methylomicrobium	0	0	0	0	0	0	0	0	0	0	0.00064	0.00014	0	0	0.00027	0.00022	0.00011	0.00033	0	7e-05	0	0	0.00011	0.0003	0	0.00033	0.001	6e-05	0.00162	0	0.00107	0.00015	0	0	8e-05	4e-05	0	0	0	6e-05	0.0001	0.00026	0.0001	7e-05	6e-05	0.00037	0.00047	0	0.00011
Methylophilus	0	0	0	0	0	0	0	0	0	0	0.00011	0	0	0	0	0	0	0.00014	0	8e-05	0	0	0	0	5e-05	0	0.0001	0	0.0003	0	0	6e-05	0	0	0	5e-05	0	0	0	0	0	3e-05	0.0001	7e-05	0	0	3e-05	0	0.00022
Micavibrio	0	0	0	0	0	0	0	0	0	0	0.00032	0	0	0	0	5e-05	0	0.00027	0	0.00015	0	0	0	0	0	0.00016	0	2e-05	0	0	0.00025	7e-05	0	0	0	0	0.00016	0	0	0	3e-05	7e-05	8e-05	0	4e-05	5e-05	0.00011	0	0.00099
Murdochiella	0	0	0	0	0	0	0	0	0	0	0.00047	0	0	0	0.00022	0	0	0	0	0.00022	0	0	0.00036	0	0	0.00072	0.00083	0	0.00034	0	0.00123	0	0	0	0	0.00067	0	0	0	0	0	6e-05	0	0.00033	9e-05	6e-05	0.00011	0	0
Ndongobacter	0	0	0	0	0	0	0	0	0	0	0.00041	0	0	0	0	0	0	0	0	0	0	0	0	0	0	0	0.00025	0	0.00059	0	0	0.00039	0	0.00054	0	0.00034	0	0	0	0	4e-05	6e-05	0.00011	0	0	5e-05	5e-05	0	0
Neorickettsia	0	0	0	0	0	0	0	0	0	0	0.00011	0	0	0	0	5e-05	0	7e-05	0	0	0	0.00054	0.00019	0.0003	0	0	0.00024	0	0	0	0	7e-05	0	0	0	0	0	0	0	0	2e-05	1e-05	0	7e-05	0	2e-05	9e-05	0	0
Oblitimonas	0	0	0	0	0	0	0	0	0	0	0.00018	0	0	0	0	9e-05	0	0	0	0	0	0	0	0	0	0	0.00017	2e-05	0.00013	0	0.00128	0	0	0	0.00027	9e-05	0	0	0	0	1e-05	0	5e-05	0	0	7e-05	4e-05	0	0
Paenalcaligenes	0	0	0	0	0	0	0	0	0	0	0.00011	0	0	0	5e-05	0	0	0	0	7e-05	0	0	0	0	0	0	0	0	0.0001	0	0.00026	0	0	0	0	5e-05	0	0	0	0	0.00479	0	1e-05	7e-05	0	0	2e-05	0	0
Pararhodospirillum	0	0	0	0	0	0	0	0	0	0	0.00011	0.00014	0	0	0.00016	0.00039	9e-05	0.00013	0	0	0	0	9e-05	0	0	0	0	6e-05	0	0	0	4e-05	0	0	0	5e-05	0	0	0	6e-05	0.00027	0.00018	6e-05	7e-05	0.00014	0.0001	0.00014	0	0
Parashewanella	0	0	0	0	0	0	0	0	0	0	0.00012	0	0	0	6e-05	6e-05	0	0	0	0	0	0	0	0.00021	0	0	6e-05	0	0	0	0.00027	7e-05	0	0.00019	0	0	0.00018	0	0	0	2e-05	1e-05	0	0	0	4e-05	1e-05	0	0
Parolsenella	0	0	0	0	0	0	0	0	0	0	0.00039	0	0	0	0	8e-05	0	0.00026	0	0	0	0	0.00041	0	0	0.00045	0	0	0	0	0	0.00022	0	0	0	0	0	0	0	0.00019	0	0.00017	0.00088	0.00077	0.00015	0.00021	0.00027	0	0
Phyllobacterium	0	0	0	0	0	0	0	0	0	0	0.00012	0.00021	0	0	0	0.0002	0	0.00022	0	0	0	0	0	0	0	0.0004	7e-05	0.00014	0	0	0	9e-05	0	0	0	0	0	0	0	0	6e-05	0.00016	3e-05	9e-05	4e-05	2e-05	0.00014	0	0.00011
Pistricoccus	0	0	0	0	0	0	0	0	0	0	0.00011	0	0	0	0	0.00011	0	0	0	0	0	0	0.0001	0	0	0	0.00019	3e-05	0.00068	0	0.00079	0	0	0.00018	0	5e-05	0	3e-05	0	0	0	8e-05	0.00011	0	6e-05	0.00014	8e-05	0	0
Plesiomonas	0	0	0	0	0	0	0	0	0	0	0.00053	0.00032	0	0	0.00037	0.00044	0	8e-05	0	0	0	0	0.00022	0	0	0.00049	0	0	0.00064	0	0.00086	6e-05	0	0.00031	0	0.00012	0	0	0	0	9e-05	7e-05	6e-05	0	4e-05	4e-05	0.00018	0	0
Pseudohalocynthiibacter	0	0	0	0	0	0	0	0	0	0	0.00024	0	0	0	6e-05	0.00012	0	0	0.00022	0	0	0	0.00011	0.00012	0	0.00018	0	2e-05	0	0	0	0	0	0	0	0	0	0	8e-05	0	0	6e-05	7e-05	0	4e-05	4e-05	9e-05	0	0
Pulveribacter	0	0	0	0	0	0	0	0	0	0	0.00028	0	0	0	0.00013	0.00013	0	0.00015	0	0	0	0	0.00012	0	0	0	8e-05	0.00019	0.00032	0	0.00029	0	0	0.00058	0	0	0.00021	0	0	0	0	0.00025	0.0001	0.00033	0.0001	0.00012	0.00026	0	0.00034
Renibacterium	0	0	0	0	0	0	0	0	0	0	0.00023	0	0	0	0	0	0	0	0	0	0	0	0	0	0	0	0	0	0	0	0	0	0	0.00018	9e-05	0	0	0	0	0	0	2e-05	4e-05	8e-05	4e-05	4e-05	4e-05	0	0.00011
Roseibacterium	0	0	0	0	0	0	0	0	0	0	0.00011	0	0	0	5e-05	0.00011	0	0.0002	0	0	0	0	0.00019	0	0	0	0	0.00011	0	0	0	4e-05	0	0	0	0	0	3e-05	0	0	0	0.00011	0.0001	7e-05	0.00012	7e-05	0.0001	0	0.00011
Saccharibacillus	0	0	0	0	0	0	0	0	0	0	0.00012	0	0	0	0.00018	6e-05	0.0001	0.00014	0	0.00015	0.0003	0	0	0	0	0.00038	7e-05	5e-05	0.0002	0	0	0.00063	0	0.00018	0	5e-05	0	0	8e-05	0.00013	2e-05	0.0002	0.00031	0.00015	0.00038	0.00022	0.0002	0	0
Saccharospirillum	0	0	0	0	0	0	0	0	0	0	0.00011	0	0	0	0.00011	0.00022	0	0	0	0	0	0	0.00019	0	0	0.00033	0.00025	3e-05	0.00048	0	0.00078	0	0	0	0.00018	0	0	0	8e-05	0	0	5e-05	1e-05	0	4e-05	2e-05	0.00012	0	0
Salicibibacter	0	0	0	0	0	0	0	0	0	0	0.00011	0	0	0	0.00012	6e-05	0	7e-05	0	7e-05	0	0	0.00039	0.00021	0	0	6e-05	7e-05	0.00019	0	0	0.00011	0	0.00017	9e-05	9e-05	0	0	0	0	2e-05	2e-05	5e-05	0	0	2e-05	9e-05	0	0
Salinispira	0	0	0	0	0	0	0	0	0	0	0.00021	0	0	0	5e-05	0	0	0.00027	0	0	0	0	0	0	0	0.00016	6e-05	2e-05	0	0	0	0.0001	0	0	0.00017	5e-05	0.00031	0	0	0	0	2e-05	4e-05	8e-05	2e-05	0	0.00012	0	0
Simiduia	0	0	0	0	0	0	0	0	0	0	0.00022	0	0	0	0	6e-05	0	0	0	0.00022	0	0	0	0	0	0.0005	6e-05	3e-05	0.00059	0	0.00107	7e-05	0	0	0	5e-05	0	0	0	0	0	4e-05	6e-05	7e-05	8e-05	3e-05	9e-05	0	0
Staphylospora	0	0	0	0	0	0	0	0	0	0	0.00012	0.0005	0	0	0	0.00025	0.0001	0	0	7e-05	0	0	0.00011	0.00022	0	0	0.00013	0	0	0	0	0.00012	0	0	0.0001	0	0	3e-05	0	0	7e-05	6e-05	0.00019	0.00024	0.00012	0.00016	8e-05	0	0
Streptobacillus	0	0	0	0	0	0	0	0	0	0	0.00022	0.00085	0	0	0.00022	0	0.00024	7e-05	0	0.00039	0	0	0	0.00036	0	0	9e-05	0	0	0	0.00032	0.00018	0	0	0	0.00012	0.00039	0	0	0.0002	1e-05	1e-05	0	0.00015	0	6e-05	7e-05	0	0
Sulfuricurvum	0	0	0	0	0	0	0	0	0	0	0.00012	0	0	0	0	0	0	7e-05	0	0	0	0	0	0.00021	0	0.00018	0.00384	2e-05	0	0.00081	0	7e-05	0	0	0.00017	0.00023	0	0	0	0	1e-05	1e-05	1e-05	0	0	2e-05	5e-05	0	0
Sulfuriflexus	0	0	0	0	0	0	0	0	0	0	0.00032	0	0	0	5e-05	0	0.0001	0	0	0	0	0.00054	0.00019	0	0	0	0.00049	0	0.00132	0.0004	0.0018	0	0	0.00017	0	0	0	0	0	6e-05	0	5e-05	1e-05	7e-05	4e-05	0	8e-05	0	0
Sulfurovum	0	0	0	0	0	0	0	0	0	0	0.00036	0	0	0	0	0	0	0.00014	0	7e-05	0	0	0.00019	0.0002	0	0	0.08413	0	0.00113	0.04015	0.0018	7e-05	0.00086	0	9e-05	0	0	0	0	0	0	2e-05	5e-05	0	0	9e-05	4e-05	0	0
Tatlockia	0	0	0	0	0	0	0	0	0	0	0.00023	0	0	0	0	0	0.00022	7e-05	0	0	0	0	0.0001	0.00043	0	0.00119	0	2e-05	0	0	0	7e-05	0	0	0	0	0	0	0	0	0	1e-05	4e-05	7e-05	0	2e-05	5e-05	0	0
Teredinibacter	0	0	0	0	0	0	0	0	0	0	0.00011	0	0	0.00086	0	0.00011	0	0	0	0	0	0.00055	0	0.0001	0	0	0.00012	2e-05	0.00042	0	0.00027	7e-05	0	0	0	0	0	0	0	0	0	2e-05	4e-05	0	0	0	3e-05	0	0
Thalassolituus	0	0	0	0	0	0	0	0	0	0	0.00024	0	0	0	7e-05	0	0	0	0	7e-05	0	0	0	0.00025	0	0	0.00055	3e-05	0.00013	0	0	0	0	0	0	0.00039	0	0	0	0	0.00021	2e-05	0	0	2e-05	5e-05	4e-05	0	0.00022
Thermosulfidibacter	0	0	0	0	0	0	0	0	0	0	0.00043	0.0013	0	0	0.00011	0	0.00038	0	0	0	0.00029	0	0.00019	0.0005	0	0	0.00012	2e-05	0	0	0	0.00045	0	0	0.00081	0.00049	0.00016	0	8e-05	0.00032	0.00016	2e-05	0.00013	0.00021	0.00016	0.00012	3e-05	0	0
Thiohalobacter	0	0	0	0	0	0	0	0	0	0	0.00024	0	0	0	6e-05	0.00012	0.00022	0	0	0.00017	0	0	0.00031	0.0002	0	0	0.0024	0.0001	0.00225	0.0004	0.00317	0.00015	0	0	0	0	0	3e-05	0	0	0.0003	0.00026	0.00023	0.00037	0.00017	0.00021	0.00043	0	0.00011
Tolumonas	0	0	0	0	0	0	0	0	0	0	0.00025	0	0	0	0	0	0	8e-05	0	0	0	0	0	0	0	0	0.0001	2e-05	0.00041	0	0.00058	0	0	0	0	0	0	0	0	0	0	4e-05	6e-05	0	7e-05	0	7e-05	0	0
Vagococcus	0	0	0	0	0	0	0	0	0	0	0.00043	0	0	0	7e-05	8e-05	0	0.00032	0	0.00022	0	0	0	0.00063	0	0	0.00026	0	0.00011	0	0	0.00032	0	0.00036	0	0.00042	0.00075	0	9e-05	0.00016	0	3e-05	0.00011	0.00011	8e-05	0.00012	0.00019	0	0
Yoonia	0	0	0	0	0	0	0	0	0	0	0.00013	0	0	0	0	0.00021	0	0	0	0	0	0	0	0	0	0.00019	0	0.0001	0.00013	0.00157	0	0	0	0	0	5e-05	0	0	0	0	0	9e-05	3e-05	0.00016	7e-05	6e-05	0.00016	0	0.00012
Acetoanaerobium	0	0	0	0	0	0	0	0	0	0	0	0.00016	0	0	0	0.00014	0	0	0.00024	0.00015	0	0	0	0.00043	0	0	6e-05	0	0	0	0	0.00018	0	0	0	0.00048	0.0005	0	0	0	0	3e-05	0	0.00024	2e-05	0	3e-05	0	0
Anaerotignum	0	0	0	0	0	0	0	0	0	0	0	0.0003	0	0	0	6e-05	0	0	0	0	0	0	0.0001	0.0001	0.0001	0	0	9e-05	9e-05	0	0	0	0	0	0	0	0	0	8e-05	0.00013	2e-05	1e-05	0	0	2e-05	3e-05	3e-05	0	0
Auricoccus	0	0	0	0	0	0	0	0	0	0	0	0.0003	0	0	7e-05	0	0	7e-05	0	7e-05	0	0	0	0.00015	0	0	8e-05	0	0	0.00043	0	9e-05	0	0	0	0.0001	0	0	0	9e-05	9e-05	0	0	0	3e-05	0	2e-05	0	0
Candidatus Portiera	0	0	0	0	0	0	0	0	0	0	0	0.00017	0	0	0	0	0	0	0	0	0	0	0	0	0	0	0	2e-05	0.00011	0	0	0	0	0	0	0	0.00019	0	0	0	0	0	2e-05	0	2e-05	0	0	0	0
Candidatus Sneabacter	0	0	0	0	0	0	0	0	0	0	0	0.00014	0	0	0	0	0	0	0	0	0	0	0	0	0	0	0	0	0	0	0	0	0	0	0	9e-05	0.00016	0	0	0	1e-05	0	1e-05	7e-05	0	2e-05	1e-05	0	0
Caproiciproducens	0	0	0	0	0	0	0	0	0	0	0	0.00015	0	0	0	0.00029	0	0.00014	0	0	0	0	0	0.0002	0	0.00022	0.00033	0	0.00019	0	0	0.00018	0	0	0	0	0	0	0	6e-05	0.0001	6e-05	0.00012	7e-05	6e-05	0.00012	0.00016	0	0
Cetia	0	0	0	0	0	0	0	0	0	0	0	0.00015	0	0	5e-05	6e-05	9e-05	0.00013	0	7e-05	0	0	0	0.0001	0	0	0	0	0.00019	0.00061	0.00058	4e-05	0	0	9e-05	5e-05	0	0	0	6e-05	0	1e-05	1e-05	0.00014	2e-05	0	2e-05	0	0
Cycloclasticus	0	0	0	0	0	0	0	0	0	0	0	0.00042	0	0	0	5e-05	0	0	0	0.00015	0	0	0	0.00026	0	0.00016	0.00019	0	9e-05	0	0.0006	3e-05	0	0	0	0	0.00053	0	0	0	0	1e-05	0	0	0	0	6e-05	0	0
Desulfobacula	0	0	0	0	0	0	0	0	0	0	0	0.00028	0	0	0	5e-05	0	8e-05	0	0.00016	0	0	0	0.0002	0	0	0.00033	0	0	0	0	7e-05	0	0.00017	0	0.00032	0	0	0	0.00013	0	3e-05	0.00013	7e-05	2e-05	3e-05	0.00021	0	0
Gallibacterium	0	0	0	0	0	0	0	0	0	0	0	0.00027	0	0	0	0	0	0.00015	0	0	0	0	0.0002	0	0	0	0.00018	0	0.00012	0	0	6e-05	0	0	0.00014	6e-05	0	0	0	0	0	1e-05	3e-05	0	0	6e-05	4e-05	0	0
Geosporobacter	0	0	0	0	0	0	0	0	0	0	0	0.00016	0	0	0.00012	0	0.00011	0.00015	0	7e-05	0	0	0.00013	0.00011	0	0	0.00014	0	0	0	0	0.00101	0	0.00018	0.0008	0.00015	0.00019	0	0	8e-05	0	0.0001	0.00015	0	2e-05	0	8e-05	0	0
Gracilibacillus	0	0	0	0	0	0	0	0	0	0	0	0.00016	0	0	6e-05	6e-05	0	0	0	0	0	0	0	0	0	0	7e-05	0.0001	0.00029	0	0	4e-05	0	0	0.00028	5e-05	0	0	0	0.00013	0	1e-05	4e-05	0	0	9e-05	1e-05	0	0
Halorientalis	0	0	0	0	0	0	0	0	0	0	0	0.00031	0	0	5e-05	0.00011	0	7e-05	0	0	0	0	0	0.00011	0	0	0	2e-05	0	0	0	0	0	0	0	0	0	0	0	0.00013	0	0.00012	0.0001	0	0	7e-05	6e-05	0	0
Haloterrigena	0	0	0	0	0	0	0	0	0	0	0	0.00052	0	0.00086	0	6e-05	0	0	0	0	0	0	0.00021	0	0	0.00032	0	0	9e-05	0	0	0	0	0	9e-05	9e-05	0	0	0	0	0	0.00014	0.00013	7e-05	6e-05	0.0004	0.0001	0	0
Halothiobacillus	0	0	0	0	0	0	0	0	0	0	0	0.00044	0	0	0.00017	0.00018	0.0001	0.00014	0	0.00023	0	0.00055	0.0001	0.0001	0	0	0.00058	2e-05	0.02113	0.0008	0.01445	0.00015	0	0.00017	0	0	0	0	0	0	1e-05	0.00012	0.00013	0.00028	4e-05	7e-05	0.00022	0	0
Ichthyobacterium	0	0	0	0	0	0	0	0	0	0	0	0.00014	0	0	0	0	9e-05	0	0	7e-05	0	0	0	0	0	0	0.00018	0	0	0	0	7e-05	0	0	8e-05	0.00013	0	0	8e-05	0	2e-05	0	2e-05	0	2e-05	0	2e-05	0	0
Lentilitoribacter	0	0	0	0	0	0	0	0	0	0	0	0.00015	0	0	0	0	0.00019	7e-05	0	0	0	0	0	0	0	0	0	0	0	0	0	0.00011	0	0	0	5e-05	0	0	0	0	0	0	0	0	2e-05	0	2e-05	0	0
Limnobaculum	0	0	0	0	0	0	0	0	0	0	0	0.00017	0	0	7e-05	0	0	7e-05	0	0	0	0	0	0	0	0	7e-05	0	0	0	0.0003	0	0	0	0	0	0	0	9e-05	0	1e-05	1e-05	0	0	0	0	3e-05	0	0
Longibaculum	0	0	0	0	0	0	0	0	0	0	0	0.00064	0	0	0.00036	0	0	0.00073	0	0	0	0	0	0	0	0	0	0	0.00045	0	0	0.0002	0	0	0	0.00039	0	0	0	0	0	1e-05	0	0	0	0	0.00018	0	0
Methanolacinia	0	0	0	0	0	0	0	0	0	0	0	0.00014	0	0	6e-05	0	0	0	0	0	0	0	0.00011	0.00012	0	0	0	0	0.00026	0	0	0	0	0.00017	0	0	0	0	0	0	0	1e-05	0	0	0	0	1e-05	0	0
Obesumbacterium	0	0	0	0	0	0	0	0	0	0	0	0.00026	0	0	0	0	0	8e-05	0	0	0	0	0	0	8e-05	0	0	0	0	0	0	0	0	0	0.00053	0	0	0	0	0	0	2e-05	0	0	4e-05	0	2e-05	0	0
Pseudobutyrivibrio	0	0	0	0	0	0	0	0	0	0	0	0.00015	0	0	0.00017	0	0	0.00014	0	7e-05	0	0	0	0.0001	0	0	0.00013	0	0	0	0	7e-05	0	0.00017	0	0.00014	0	0	0	7e-05	0	1e-05	4e-05	7e-05	0	2e-05	3e-05	0	0
Rheinheimera	0	0	0	0	0	0	0	0	0	0	0	0.00016	0	0	0	0.00023	0	0	0	0	0	0	0.00063	0	0	0	0.00026	0.00033	0.0002	0	0.00068	0.0003	0	0	0	0.00036	0.0007	0	0	0	0	0.00025	1e-05	0	2e-05	0.00018	0.00013	0	0
Rubinisphaera	0	0	0	0	0	0	0	0	0	0	0	0.00021	0	0	0.00032	0.00023	9e-05	0.00014	0	0	0	0	0.00028	0.0001	0	0.00068	0	0	0	0.00042	0	0.00024	0	0	9e-05	4e-05	0	0	0	7e-05	2e-05	0.00018	0.0001	0	6e-05	8e-05	0.00033	0	0
Salinarchaeum	0	0	0	0	0	0	0	0	0	0	0	0.00014	0	0	0.00011	0.0002	9e-05	0	0	0.00015	0	0	0.00033	0	0	0.00016	0.00016	5e-05	0	0	0.00025	3e-05	0	0	0	0	0	0	0	0	0	7e-05	5e-05	7e-05	0.00029	7e-05	4e-05	0	0
Shigella	0	0	0	0	0	0	0	0	0	0	0	0.00216	0	0	0	0.00144	0.00069	0.00055	0	0.00089	0	0	0	0	0	0	0	0	0	0	0	0.00035	0	0	0.0032	0	0	0	0	0	0.00215	0.0034	0.00052	0	0	0.00038	0.00067	0	0
Syntrophothermus	0	0	0	0	0	0	0	0	0	0	0	0.0003	0	0	0.00118	6e-05	0	0	0	0	0	0	0.00019	0.00031	0	0.00017	0.00031	0	0	0	0	0.00014	0	0	0	0.00014	0	3e-05	0	0.00019	1e-05	2e-05	0.00058	0	4e-05	0.0001	8e-05	0	0
Tardiphaga	0	0	0	0	0	0	0	0	0	0	0	0.00014	0	0	0.00011	0.00038	0	7e-05	0	0	0	0	9e-05	0.0001	0	0.00016	0	0.0001	0	0	0	0	0	0.00017	0.00025	0	0	3e-05	0	0	4e-05	0.00096	0.00012	0.00014	0.00011	0.00013	0.00037	0	0
Thermanaeromonas	0	0	0	0	0	0	0	0	0	0	0	0.00043	0	0	0.00011	0	0.00122	7e-05	0	0.00029	0	0.00055	0.00028	0.0001	0	0	6e-05	0.00094	0.00065	0	0	0.00021	0	0.00017	0	0.00036	0.00032	0	8e-05	0	0	4e-05	0.00164	0.00258	0.00318	0.00097	0.0001	0	0
Wolinella	0	0	0	0	0	0	0	0	0	0	0	0.00015	0	0	0	0	0	7e-05	0	0	0	0	0	0	0	0	0.00061	2e-05	0.00122	0.00145	0.00126	0	0	0	9e-05	0.00015	0.00032	0	0	0	0	1e-05	1e-05	0	0	3e-05	5e-05	0	0
Zhihengliuella	0	0	0	0	0	0	0	0	0	0	0	0.00038	0	0	0	0.00039	0	0.00024	0.00074	0	0	0	0	0	0	0	0	0.00012	0	0	0	0	0	0	0	0	0	0	0	0	0	0.00036	0.00026	0.00042	0.00018	0.00023	0.00036	0	0
Zymomonas	0	0	0	0	0	0	0	0	0	0	0	0.00114	0	0	0	7e-05	0	0	0	7e-05	0	0	0	0	0	0.00022	0.00026	7e-05	0.0001	0	0	0	0	0	0	5e-05	0	0	0	0	0	5e-05	0.00019	0	0.0001	0	0.00016	0	0
Aquabacterium	0	0	0	0	0	0	0	0	0	0	0	0	0	0.00086	6e-05	0.00023	0	8e-05	0	0.00044	0	0	0	0	0	0	0.00015	7e-05	0.00013	0	0	4e-05	0	0.00043	0	0	0	0	8e-05	0	5e-05	0.00036	0.0002	9e-05	0.00017	0.00029	0.00026	0	0.0028
Candidatus Hamiltonella	0	0	0	0	0	0	0	0	0	0	0	0	0	0.00088	0	0	0	0.00029	0	0	0	0	0.00021	0.0001	0	0	0	0	0.00019	0	0.00114	4e-05	0	0	0.0001	0	0	0	0	7e-05	0.00039	2e-05	4e-05	0	2e-05	0	5e-05	0	0
Candidatus Hodgkinia	0	0	0	0	0	0	0	0	0	0	0	0	0	0.00086	0	0	0	0	0	0	0	0	0	0	0	0	0	0	0	0	0	0	0	0	0	0	0	0	0	0	0.00015	0	0	0	0	0.00039	0	0	0
Acidothermus	0	0	0	0	0	0	0	0	0	0	0	0	0	0	6e-05	0.00012	0.0001	0.00014	0	0.00015	0	0	0	0	0	0.00018	0	8e-05	0	0	0	4e-05	0	0	0	0	0	0	0	0	0.00049	0.00011	0.00027	0.00022	0.00031	0.00057	0.00014	0	0
Actinobaculum	0	0	0	0	0	0	0	0	0	0	0	0	0	0	6e-05	6e-05	0	8e-05	0	0	0	0	0.00011	0	0	0	0.00013	2e-05	0	0	0	4e-05	0	0	0	0	0	0	0	0	0.00013	3e-05	3e-05	9e-05	2e-05	2e-05	7e-05	0	0
Anaerostipes	0	0	0	0	0	0	0	0	0	0	0	0	0	0	0.00063	0	0	0	0	0.00021	0	0	0.00046	0.00097	0	0.00097	0.00081	0	0.00018	0	0	0.00032	0	0	0	0.00036	0.00033	0	0.00073	0	0	7e-05	7e-05	0.00019	4e-05	0.00011	0.00028	0	0
Arenimonas	0	0	0	0	0	0	0	0	0	0	0	0	0	0	0.00018	0.00024	0	7e-05	0	7e-05	0	0	0.0001	0.0001	0	0.00036	0	0.00052	0	0	0.0003	0	0	0	0	0	0	0	0	7e-05	0.0013	0.00027	0.00026	0	8e-05	0.0002	0.00025	0	0.00022
Basilea	0	0	0	0	0	0	0	0	0	0	0	0	0	0	6e-05	0	0.0001	0	0	0	0	0	0	0	0	0	0	2e-05	0	0	0	4e-05	0	0	0	5e-05	0	3e-05	0	0	0.00014	1e-05	1e-05	0	0	2e-05	2e-05	0	0
Bermanella	0	0	0	0	0	0	0	0	0	0	0	0	0	0	5e-05	0	0	7e-05	0	0	0	0	0.0001	0	0	0.00017	6e-05	0	0.0001	0	0	4e-05	0	0.00017	0	5e-05	0	0	0	0	0.00018	1e-05	0	0	0	0	1e-05	0	0
Candidatus Chazhemtobacterium	0	0	0	0	0	0	0	0	0	0	0	0	0	0	5e-05	0	0	0	0	0.00044	0	0	0	0	0	0	0	0	0	0	0	0.00018	0	0	0	0.00013	0.00048	0	0	0	0.0001	2e-05	2e-05	0	0	7e-05	0.00012	0	0
Candidatus Nardonella	0	0	0	0	0	0	0	0	0	0	0	0	0	0	8e-05	0	0	0	0	0	0	0	0	0	0	0	7e-05	0	0.00012	0	0	0.00013	0	0.00023	0	0.0001	0	0	0	0	2e-05	0	0	0	0	0	3e-05	0	0
Citromicrobium	0	0	0	0	0	0	0	0	0	0	0	0	0	0	0.00013	0.00023	9e-05	8e-05	0	0	0	0	0.00011	0.0001	0	0.00048	0	0.00017	0	0	0	0	0	0	0	0	0	0	0	0	0	0.00016	9e-05	0	6e-05	8e-05	0.0002	0	0
Cohaesibacter	0	0	0	0	0	0	0	0	0	0	0	0	0	0	0.00011	0.00011	0	0	0	7e-05	0	0	0.0002	0	0	0	0.00013	5e-05	0.0002	0.00041	0.00026	7e-05	0	0	0	9e-05	0.00018	0	0	0	3e-05	9e-05	3e-05	0	4e-05	0	0.00012	0	0.00011
Desulfohalobium	0	0	0	0	0	0	0	0	0	0	0	0	0	0	0.00011	0	9e-05	0	0	0.00015	0	0	0.00019	0	0	0	6e-05	3e-05	9e-05	0.00039	0	3e-05	0	0	0	0	0	0	0	0	6e-05	7e-05	0.00015	0	8e-05	7e-05	0.00017	0	0
Eikenella	0	0	0	0	0	0	0	0	0	0	0	0	0	0	0.00014	0.00014	0	7e-05	0	0	0	0	0	0.0001	0	0.00023	0.00017	5e-05	0.00012	0	0.00044	4e-05	0	0	0	0.0001	0.0002	0	0	0	0	9e-05	9e-05	0	9e-05	6e-05	0.00012	0	0
Epibacterium	0	0	0	0	0	0	0	0	0	0	0	0	0	0	7e-05	0	0.00014	0	0	0	0	0	0.00015	0.00015	0	0.00023	0	9e-05	0.00015	0.00126	0	5e-05	0	0	0	0	0	0	0	0	0	9e-05	2e-05	0	0.00011	7e-05	0.00016	0	0.00012
Frateuria	0	0	0	0	0	0	0	0	0	0	0	0	0	0	0.00013	7e-05	0	9e-05	0	0	0	0	0.00012	0.0003	0	0	0	2e-05	0.00119	0.00041	0.0019	8e-05	0	0	0	0	0	0	0	0	0	7e-05	0.00011	0.00023	0.00011	8e-05	0.00019	0	0
Fuerstia	0	0	0	0	0	0	0	0	0	0	0	0	0	0	0.00016	0.00011	0	0.00013	0	0.00015	0	0	0.00081	0	0	0.00048	0	3e-05	0	0.00039	0	7e-05	0	0.00017	0	0.00013	0	0	0	0.00013	4e-05	0.00017	6e-05	0	0.00017	0.0003	0.00017	0	0
Gimesia	0	0	0	0	0	0	0	0	0	0	0	0	0	0	0.00116	0.00016	0	0	0	0	0	0	0	0	0	0	0	0	0	0	0	0.0006	0	0	0	0.00092	0	0	0	0	0	0.00202	0.00103	0.00026	0.00022	0.00102	0.00125	0	0
Halobiforma	0	0	0	0	0	0	0	0	0	0	0	0	0	0	0.00016	0.00014	0	0	0	0	0	0	0	0.0001	0	0	0.00025	2e-05	9e-05	0	0	4e-05	0	0	0.00059	6e-05	0	0	0	0	0	9e-05	5e-05	0	6e-05	0	5e-05	0	0
Herbinix	0	0	0	0	0	0	0	0	0	0	0	0	0	0	0.00016	0	0.0002	0.00024	0	0.00021	0	0	0	0.00029	0	0	0.00013	3e-05	0.0002	0	0	0.00032	0	0	0.00033	0.00041	0.00037	8e-05	0.00014	0.00014	0	6e-05	7e-05	0.00025	0	0	0.0001	0	0
Hirschia	0	0	0	0	0	0	0	0	0	0	0	0	0	0	5e-05	0	0	0	0	0	0	0	0.0001	0.0001	0	0	6e-05	0	0	0	0	0	0	0	0	0	0	0	0	0	0	2e-05	3e-05	0	0	2e-05	2e-05	0	0
Hydrocarboniclastica	0	0	0	0	0	0	0	0	0	0	0	0	0	0	0.00013	0.00028	0	7e-05	0	0	0	0.00068	0.00013	0.00013	0	0	0.00014	0	0	0	0	4e-05	0	0	0	0.0001	0.00019	0	0	0	0	5e-05	8e-05	9e-05	2e-05	0	5e-05	0	0
Ilyobacter	0	0	0	0	0	0	0	0	0	0	0	0	0	0	5e-05	0	0.00019	7e-05	0	0	0	0	9e-05	0.0001	0	0	6e-05	0	0	0	0	7e-05	0	0	8e-05	0.00027	0	0	0	6e-05	1e-05	0	1e-05	0	0	0	3e-05	0	0
Jannaschia	0	0	0	0	0	0	0	0	0	0	0	0	0	0	5e-05	0.00011	0	0	0	0	0	0	0.00019	0	0	0	0	8e-05	0	0	0	0	0	0	0	0	0	0	0	0	0	0.00011	0.00015	0	6e-05	7e-05	0.00011	0	0
Lacimicrobium	0	0	0	0	0	0	0	0	0	0	0	0	0	0	6e-05	6e-05	0	0.00021	0	7e-05	0	0	0.0001	0.0001	0	0	0.00032	2e-05	0.0002	0	0.00026	7e-05	0	0	0	0	0	0	0	0	3e-05	3e-05	4e-05	0	2e-05	2e-05	8e-05	0	0.00011
Lonsdalea	0	0	0	0	0	0	0	0	0	0	0	0	0	0	6e-05	0	0	0	0	0	0	0	0.00023	0	0	0	0	3e-05	0.00011	0	0	4e-05	0	0	0	5e-05	0	0	0	0	0	3e-05	2e-05	0	2e-05	6e-05	4e-05	0	0.00011
Maribius	0	0	0	0	0	0	0	0	0	0	0	0	0	0	5e-05	0	0	0	0	7e-05	0	0	9e-05	0	0	0	6e-05	7e-05	0	0.0008	0	3e-05	0	0	0	0	0	0	0	0	0	8e-05	8e-05	0	0	7e-05	0.00011	0	0
Marmoricola	0	0	0	0	0	0	0	0	0	0	0	0	0	0	0.00013	0.00054	0.0001	8e-05	0	8e-05	0	0.00063	0	0.00012	0	0.00045	0	0.00054	0	0	0	0	0	0.0002	0	0	0	0	0	0	0.00037	0.00043	0.00033	0.0002	0.00036	0.00032	0.00031	0	0
Methylotenera	0	0	0	0	0	0	0	0	0	0	0	0	0	0	0.00016	0	0	0.00028	0	0	0	0	0	0.0001	0	0	0.00046	2e-05	0.00039	0.0004	0.00184	7e-05	0	0	0	0	0	0	8e-05	0	4e-05	3e-05	6e-05	0	0	6e-05	5e-05	0	0
Methylovorus	0	0	0	0	0	0	0	0	0	0	0	0	0	0	0.00011	0	0.00019	0.00014	0	0	0	0	0	0	5e-05	0.00034	0	2e-05	0.00029	0.00082	0.00052	7e-05	0	0	0	0.0001	0	3e-05	0	0	1e-05	7e-05	1e-05	0	2e-05	0.0003	8e-05	0	0
Mobiluncus	0	0	0	0	0	0	0	0	0	0	0	0	0	0	0.00012	0	0.00015	9e-05	0	0	0	0	0	0	0	0	0	0	0	0.00075	0	8e-05	0	0	0	0	0	0	0	0	0	2e-05	3e-05	0	0	0	3e-05	0	0
Parachlamydia	0	0	0	0	0	0	0	0	0	0	0	0	0	0	0.00011	5e-05	9e-05	0	0	0	0	0	9e-05	0	0	0	0	0	0	0	0	0	0	0	0	0	0	0	0	0	0.00014	0	0	0	0	0	1e-05	0	0
Parasaccharibacter	0	0	0	0	0	0	0	0	0	0	0	0	0	0	6e-05	0	0.0001	0	0	0	0	0	0	0	0	0	0	2e-05	0	0	0	4e-05	0	0	0.00026	0	0	0	0	0	0	1e-05	1e-05	0	0	4e-05	3e-05	0	0
Pelagibaca	0	0	0	0	0	0	0	0	0	0	0	0	0	0	0.00028	0.00024	0.00032	9e-05	0	0.00034	0	0	0.00017	0	0	0	0.00012	2e-05	0.00035	0.00196	0	0	0	0	0.00021	0.00012	0.00032	0	0	0	0	0.0003	0.00012	0.0001	0.00019	0.00021	0.00021	0	0.00013
Peptoclostridium	0	0	0	0	0	0	0	0	0	0	0	0	0	0	7e-05	0	0.00025	0	0	0	0	0	0.00012	0.00013	0	0	0	0	0	0	0	0.00012	0	0	0.00012	0.00011	0	0	0	0	1e-05	3e-05	0.00013	0	2e-05	2e-05	6e-05	0	0
Petrocella	0	0	0	0	0	0	0	0	0	0	0	0	0	0	9e-05	0.0001	0	0.00017	0	0.00015	0	0	0.00036	0	0	0	9e-05	2e-05	0	0	0	0.0002	0	0.00042	0	0.00035	0	0	0.00028	0	0	3e-05	7e-05	0	4e-05	3e-05	0.00012	0	0
Phytobacter	0	0	0	0	0	0	0	0	0	0	0	0	0	0	0.00035	0	0	0.00012	0	0	0	0	0.00069	0.00054	0	0	0	0	0	0	0	0	0	0	0	0	0	0	0	0	0	0.00012	0.00017	0	0.00012	0.00011	0.0004	0	0.00011
Pragia	0	0	0	0	0	0	0	0	0	0	0	0	0	0	0.00013	0	0.00021	7e-05	0.00021	0	0	0	0.00012	0.00023	0	0	0.00014	0	0.00011	0	0	0.00016	0	0.00077	0	0.0001	0	0	0	7e-05	7e-05	2e-05	5e-05	0	0	0	4e-05	0	0
Pseudescherichia	0	0	0	0	0	0	0	0	0	0	0	0	0	0	0.00011	6e-05	0	0	0	0	0	0	0	0.0001	0	0.00018	6e-05	0	0.0002	0	0	7e-05	0	0.00018	0	0	0	0	0	0	0	3e-05	7e-05	0.00015	0	4e-05	4e-05	0	0.00022
Pseudoclostridium	0	0	0	0	0	0	0	0	0	0	0	0	0	0	7e-05	0	0	0.00017	0	0	0	0	0.00051	0.00028	0	0	0.0001	0	0	0	0	0.00081	0	0	0.00014	0.00023	0	0	0	0	0.0001	0.00025	0.00046	0	0	0	0.00027	0	0
Pyruvatibacter	0	0	0	0	0	0	0	0	0	0	0	0	0	0	0.00011	0.00039	0	0	0	7e-05	0	0	0	0	0	0	6e-05	5e-05	0.0001	0	0	4e-05	0	0	9e-05	0.00027	0	0	0	0	5e-05	0.00024	0.00013	0.00014	0.00012	9e-05	0.00016	0	0.00011
Rhodopirellula	0	0	0	0	0	0	0	0	0	0	0	0	0	0	0.0004	0.00023	0	7e-05	0	0	0	0	0.00019	0.0001	0	0	0	4e-05	0	0	0	0.00011	0	0	0	0.00019	0	0	0	0	0	0.00012	0.00012	0	0	5e-05	0.00012	0	0
Roseburia	0	0	0	0	0	0	0	0	0	0	0	0	0	0	0.00022	0	0.00028	0.00042	0	0.0001	0	0	0.00053	0	0	0	0	6e-05	0.00043	0	0	0.00018	0	0	0	0.0004	0	0	0	0.00012	0	7e-05	0.00022	0	0.00045	6e-05	0.00031	0	0
Rummeliibacillus	0	0	0	0	0	0	0	0	0	0	0	0	0	0	0.00021	0	0	0	0	0	0	0	0	0.00016	0	0.00039	0.00039	2e-05	0.00013	0	0	5e-05	0	0	0	0.00013	0	0	0	0	3e-05	0	0	0	0.00018	3e-05	2e-05	0	0
Salinicoccus	0	0	0	0	0	0	0	0	0	0	0	0	0	0	9e-05	0	0	0	0	0	0	0	0	0	0	0	0	2e-05	0	0	0	0	0	0	0	0	0	0	0	0	2e-05	2e-05	6e-05	0.00012	9e-05	3e-05	7e-05	0	0
Sebaldella	0	0	0	0	0	0	0	0	0	0	0	0	0	0	5e-05	0	0.00019	0	0	0	0	0.00054	0	0.0001	0	0	6e-05	0	0	0	0.00025	4e-05	0	0	0	9e-05	0	0	0.00024	0	0	1e-05	1e-05	0.0002	4e-05	3e-05	0.00013	0	0
Sediminispirochaeta	0	0	0	0	0	0	0	0	0	0	0	0	0	0	5e-05	0	9e-05	0.00014	0	0	0	0	9e-05	0	0	0	6e-05	0	0	0	0	0	0	0	0	0.00023	0.00016	0	0	0	0	2e-05	1e-05	0	4e-05	3e-05	8e-05	0	0
Silicimonas	0	0	0	0	0	0	0	0	0	0	0	0	0	0	0.00011	0.00033	0	0	0	0	0	0.00057	0	0	0	0.00016	0	0.00011	9e-05	0	0	0	0	0	0	9e-05	0	0	0	0	0	0.00023	0.00016	7e-05	0.0001	0.00015	0.00018	0	0
Simonsiella	0	0	0	0	0	0	0	0	0	0	0	0	0	0	6e-05	0.00013	0	0	0	0	0	0	0	0	0	0	0	0	0.00011	0	0.00033	0	0	0	0	0	0	0	0	0	0	1e-05	0	0	0	2e-05	2e-05	0	0
Sphingosinithalassobacter	0	0	0	0	0	0	0	0	0	0	0	0	0	0	7e-05	0.00031	0	0	0	0	0	0	0.00032	0	0	0.00024	0	0.00019	0	0	0	0	0	0	0	0	0	0	0	0	0.00017	0.00019	0.00014	0.00023	0.00021	8e-05	0.00016	0	0.00036
Syntrophobotulus	0	0	0	0	0	0	0	0	0	0	0	0	0	0	0.00011	6e-05	0.00019	7e-05	0	0	0	0	0.0001	0.0001	0	0.00036	0.00013	3e-05	0	0	0	0.001	0	0	0	5e-05	0	0	0	0	0	3e-05	0.00012	0	0	2e-05	8e-05	0	0
Thalassococcus	0	0	0	0	0	0	0	0	0	0	0	0	0	0	5e-05	0.00011	0	0	0	0	0	0.00057	9e-05	0	0	0.00016	0	5e-05	0	0.0004	0	0	0	0	0	5e-05	0	0	0	0	0	9e-05	4e-05	0	0.0001	0	8e-05	0	0
Thioclava	0	0	0	0	0	0	0	0	0	0	0	0	0	0	6e-05	0.00018	0	7e-05	0	0	0	0	0.00024	0	0	0.00019	0	2e-05	0	0.00047	0.00031	0	0	0	0	0	0	0	0	0	0	0.00016	0.00018	8e-05	4e-05	0.0001	0.00013	0	0.00011
Truepera	0	0	0	0	0	0	0	0	0	0	0	0	0	0	0.00128	0.00016	9e-05	0.00053	0	0.00015	0	0	0.00037	0.0001	0	0.00032	0	0.00018	9e-05	0.00039	0	0	0	0	0	0	0	0	0	6e-05	0	0.00016	0.00026	0.00027	0.00014	0.00023	0.00029	0	0.00011
Yokenella	0	0	0	0	0	0	0	0	0	0	0	0	0	0	0.00012	0	0.00015	0	0	0	0	0	0.00023	0.0002	0	0	0.0001	0	0.0003	0	0	0	0	0.00029	0	0	0	0	0	0	0	6e-05	3e-05	0	0	0	5e-05	0	0
Acidiferrobacter	0	0	0	0	0	0	0	0	0	0	0	0	0	0	0	5e-05	0	7e-05	0	0	0	0	0	0.0001	0	0	0.00024	5e-05	0.00028	0	0.00051	0	0	0	0	0	0	0	0	0	0.00034	0.00013	0.00017	0.00013	0.0001	0.0001	0.00013	0	0.00011
Actinotignum	0	0	0	0	0	0	0	0	0	0	0	0	0	0	0	6e-05	0	0	0	0	0	0	0	0	0	0	0	2e-05	0	0	0	4e-05	0	0	9e-05	5e-05	0	0	0	0	0	3e-05	7e-05	0.00053	0.00011	0.00014	5e-05	0	0
Afipia	0	0	0	0	0	0	0	0	0	0	0	0	0	0	0	0.00015	0	0	0	0	0.00029	0	0.00012	0	0	0.00038	0.00014	0.00019	0	0	0	0	0	0	0	0	0	0	0	0	0	0.00052	0.00017	0.00039	0.00019	8e-05	0.00016	0	0.0002
Antarctobacter	0	0	0	0	0	0	0	0	0	0	0	0	0	0	0	0.00017	0.0001	0	0	7e-05	0	0	0.0001	0	0	0	6e-05	7e-05	0.00019	0	0	4e-05	0	0	0	0.00014	0	0	0	0	0	0.0001	8e-05	0	6e-05	7e-05	0.00011	0	0.00022
Buttiauxella	0	0	0	0	0	0	0	0	0	0	0	0	0	0	0	0.00013	0	7e-05	0	0	0	0	0	0	0	0	7e-05	0	0.00022	0	0	4e-05	0	0	0	5e-05	0	0	0	0	0	2e-05	2e-05	8e-05	2e-05	4e-05	5e-05	0	0
Candidatus Fokinia	0	0	0	0	0	0	0	0	0	0	0	0	0	0	0	5e-05	0	0	0	0	0	0	0	0	0	0	0	0	0	0	0	0	0	0	0	4e-05	0	0	0	0	0	0	0	0	0	5e-05	0	0	0
Candidatus Puniceispirillum	0	0	0	0	0	0	0	0	0	0	0	0	0	0	0	6e-05	0	7e-05	0	0	0	0	0.00021	0.0001	0	0.00017	0.00019	0	0	0	0.00026	4e-05	0	0	0	0	0	0	0	0	1e-05	1e-05	4e-05	0	2e-05	0	4e-05	0	0
Candidatus Ruthia	0	0	0	0	0	0	0	0	0	0	0	0	0	0	0	5e-05	0	7e-05	0	0	0	0	0	0.0001	0	0	0	0	9e-05	0	0	3e-05	0	0	0	0	0	0	0	0	0	0	1e-05	0	0	0	4e-05	0	0
Collinsella	0	0	0	0	0	0	0	0	0	0	0	0	0	0	0	0.00022	0	0	0	0	0	0	0	0	0	0.00033	0.00018	0.00013	0.00014	0	0	6e-05	0	0	0	6e-05	0	0	0	0	0	0.00059	0.00017	0	0.00044	0.00062	0.00059	0	0
Devriesea	0	0	0	0	0	0	0	0	0	0	0	0	0	0	0	6e-05	0	0	0	0	0	0	0	0	0	0	0	0	0	0	0	0	0	0	0	0	0	0	0	0	0	2e-05	7e-05	7e-05	2e-05	7e-05	5e-05	0	0
Erysipelatoclostridium	0	0	0	0	0	0	0	0	0	0	0	0	0	0	0	0.0003	0	0	0	0	0	0	0	0.00048	0	0	0	0	0	0	0	0.0002	0	0	0.00041	0	0.00083	0	0	0	0	3e-05	0.00023	0	7e-05	0.00013	0.00015	0	0
Gynuella	0	0	0	0	0	0	0	0	0	0	0	0	0	0	0	6e-05	0	0	0	0	0	0	0	0.00011	0	0.00037	0	2e-05	0.00019	0	0.00026	0.00011	0	0	0.00012	0.0001	0	0	0	0	0	2e-05	1e-05	0	2e-05	0	7e-05	0	0
Halobellus	0	0	0	0	0	0	0	0	0	0	0	0	0	0	0	7e-05	0	0	0	0	0	0	0	0	0	0.00018	0	5e-05	0	0	0	0	0	0	0.00046	0	0	7e-05	0	0	0	0.00012	2e-05	0.00019	7e-05	2e-05	8e-05	0	0
Limnobacter	0	0	0	0	0	0	0	0	0	0	0	0	0	0	0	6e-05	0	7e-05	0	0	0	0	0	0	0	0	0.00025	0	0	0	0	0	0	0	0	5e-05	0	0	0	0	0	2e-05	3e-05	0	0	0	5e-05	3e-05	0
Litoricola	0	0	0	0	0	0	0	0	0	0	0	0	0	0	0	6e-05	0.0001	0.00013	0	0	0	0	0	0	0	0	0	0	0.0001	0	0.00078	7e-05	0	0	0	5e-05	0	0	0	0	1e-05	4e-05	4e-05	7e-05	4e-05	3e-05	4e-05	0	0
Mameliella	0	0	0	0	0	0	0	0	0	0	0	0	0	0	0	0.00013	0.00011	0	0	0	0	0	0.00034	0.00024	0	0.00019	0.00016	9e-05	0	0.00048	0	0	0	0	0	5e-05	0	0	0	0	0	0.0002	0.0001	8e-05	9e-05	0.00012	0.00026	0	0
Metakosakonia	0	0	0	0	0	0	0	0	0	0	0	0	0	0	0	0.00052	0	0.00039	0	0	0	0	0	0	0	0	0	0	0	0	0	0	0	0	0	0	0	0	0	0	2e-05	2e-05	0	0	0	0	0.00022	0	0
Methanospirillum	0	0	0	0	0	0	0	0	0	0	0	0	0	0	0	5e-05	0	0	0	0	0	0	0.00012	0.00014	0	0	0.00042	2e-05	9e-05	0	0	0	0	0	0	0.00017	0.00016	3e-05	0	0	0	0	0	0	0	0	1e-05	0	0
Nitratifractor	0	0	0	0	0	0	0	0	0	0	0	0	0	0	0	6e-05	9e-05	0	0	0	0	0	0.0001	0.0001	0	0	0.00791	3e-05	0.00019	0.004	0.00052	0	0	0	0	0	0.00016	0	0	0	0	4e-05	0.0001	0.00027	2e-05	5e-05	5e-05	0	0
Parascardovia	0	0	0	0	0	0	0	0	0	0	0	0	0	0	0	9e-05	0	0	0	0.0001	0	0	0.00014	0	0	0	0	2e-05	0	0	0	4e-05	0	0	0	0	0	0	0	0	0	3e-05	7e-05	0	0	7e-05	7e-05	0	0
Parvularcula	0	0	0	0	0	0	0	0	0	0	0	0	0	0	0	6e-05	0	7e-05	0	7e-05	0	0	0.0001	0	0	0	0	0	0.00019	0	0.00076	0	0	0	0	0	0	0	0	0.00013	0	7e-05	0	7e-05	0	2e-05	6e-05	0	0
Tardibacter	0	0	0	0	0	0	0	0	0	0	0	0	0	0	0	0.00034	0.00023	0	0	0	0	0	0	0	0	0	0	0.00017	0	0.00088	0	6e-05	0	0	0	0	0	0	0	0.0002	6e-05	0.00032	0.00026	0	4e-05	9e-05	0.00065	0	0.00031
Tetrasphaera	0	0	0	0	0	0	0	0	0	0	0	0	0	0	0	7e-05	0.0001	0	0	8e-05	0	0	0.00044	0.00011	0	0.00065	0	0.00011	0	0	0	0	0	0	0	0	0	0	0	8e-05	2e-05	0.0003	0.00029	0.00051	0.00029	0.00029	0.00014	0	0
Aurantimicrobium	0	0	0	0	0	0	0	0	0	0	0	0	0	0	0	0	0.00021	0	0	0	0	0	0.00019	0	0	0.00016	0	3e-05	0	0	0	0	0	0	0	0	0	0	0	0	2e-05	3e-05	1e-05	0.00015	2e-05	2e-05	5e-05	0	0.00011
Candidatus Carsonella	0	0	0	0	0	0	0	0	0	0	0	0	0	0	0	0	0.00011	0.00023	0	0	0	0	0.00014	0.00029	0	0.00028	0	0	0	0	0	4e-05	0	0	0	0	0	0	0	0.00033	0	0	6e-05	0	0	0	6e-05	0	0
Candidatus Nasuia	0	0	0	0	0	0	0	0	0	0	0	0	0	0	0	0	0.0001	0	0	0	0	0	0	0	0	0	0	0	0	0	0	0	0	0	0	9e-05	0	0	0	0	5e-05	0	0	7e-05	0	0	0	0	0
Cryptobacterium	0	0	0	0	0	0	0	0	0	0	0	0	0	0	0	0	0.00011	7e-05	0	0	0	0	0	0	0	0	0	0	0	0.00044	0	4e-05	0	0	0	0.0001	0.00048	0	0	0	0	1e-05	2e-05	0	2e-05	4e-05	2e-05	0	0
Jonesia	0	0	0	0	0	0	0	0	0	0	0	0	0	0	0	0	0.00011	0	0	0	0	0	0	0	0	0	8e-05	2e-05	0	0	0	0	0	0	0	0	0	0	0	0	0	2e-05	2e-05	0	5e-05	2e-05	4e-05	0	0
Natronomonas	0	0	0	0	0	0	0	0	0	0	0	0	0	0	0	0	0.00015	0	0	0	0	0.00161	0	0.00031	0	0	0	3e-05	0	0	0	0	0	0.00033	0	0.00018	0	0	0	0	0	0.0001	5e-05	7e-05	6e-05	7e-05	8e-05	0	0
Pseudoarcobacter	0	0	0	0	0	0	0	0	0	0	0	0	0	0	0	0	0.0002	0.00023	0	8e-05	0	0	0.00011	0.00013	0	0	0.01338	0	0.0027	0.00209	0.00301	8e-05	0	0.00018	0.00042	0.00042	0	0	0	0.00034	0	1e-05	1e-05	0	0	0	4e-05	0	0
Bacterioplanes	0	0	0	0	0	0	0	0	0	0	0	0	0	0	0	0	0	0.00014	0	0	0	0	0.0001	0.0002	0	0	0	3e-05	0.00099	0	0.00103	0	0	0	0	0	0.00016	0	0	0	3e-05	3e-05	3e-05	0	0	0	4e-05	0	0
Beijerinckia	0	0	0	0	0	0	0	0	0	0	0	0	0	0	0	0	0	7e-05	0	0.00032	0	0	0.0001	0.0001	0	0.00018	0	3e-05	0	0	0	5e-05	0	0	0.00037	5e-05	0	0	0	0	0.00054	0.00013	0.00012	0.00022	8e-05	0.00013	0.00014	0	0
Bombella	0	0	0	0	0	0	0	0	0	0	0	0	0	0	0	0	0	7e-05	0	0	0	0	0.00011	0	0	0	0	0	0	0	0	0	0	0	0	0	0.00017	0	0	0	0.00047	1e-05	0	0	0	2e-05	0	0	0
Candidatus Doolittlea	0	0	0	0	0	0	0	0	0	0	0	0	0	0	0	0	0	0.00011	0	0	0	0	0	0	0	0	0	0	0.00029	0	0	7e-05	0	0	0	0	0	0	0	0.00057	0.00032	0	1e-05	0	2e-05	0	1e-05	0	0
Candidatus Izimaplasma	0	0	0	0	0	0	0	0	0	0	0	0	0	0	0	0	0	7e-05	0	0.00058	0	0	9e-05	0	0	0	0.00018	6e-05	0	0	0	0	0	0.00017	0.00109	9e-05	0	0	0	6e-05	0	1e-05	0	0.0004	0	2e-05	1e-05	0	0
Enterovibrio	0	0	0	0	0	0	0	0	0	0	0	0	0	0	0	0	0	0.00013	0	0.00051	0	0	0	0	0	0	6e-05	0	0	0	0	7e-05	0	0	0	0	0	0	0	0	0	0	0	0	0	2e-05	1e-05	0	0
Hafnia	0	0	0	0	0	0	0	0	0	0	0	0	0	0	0	0	0	0.00014	0	7e-05	0	0	0	0	0	0	6e-05	2e-05	0.00022	0	0	0.00012	0	0	0	0	0	0	0	7e-05	0.00154	5e-05	6e-05	0.0001	8e-05	0	0.0001	0	0.00012
Mageeibacillus	0	0	0	0	0	0	0	0	0	0	0	0	0	0	0	0	0	0.00017	0	0	0	0	0.00058	0.0004	0	0	0	0	0.00037	0.00145	0	0.00033	0	0	0	0	0	0	0	0	0	9e-05	0	0	0	0	0.00016	0	0
Methanocorpusculum	0	0	0	0	0	0	0	0	0	0	0	0	0	0	0	0	0	0.00036	0	0	0	0	0	0.0001	0	0.00016	0	0	0	0	0	0	0	0	0	4e-05	0	0	0	0	0	0	0	0	0	0	1e-05	0	0
Natrialba	0	0	0	0	0	0	0	0	0	0	0	0	0	0	0	0	0	0.00021	0	0	0	0	0.00023	0.0001	0	0	0	2e-05	0	0	0.00025	0	0	0	0	5e-05	0	0	0	0	0	6e-05	4e-05	8e-05	5e-05	4e-05	3e-05	0	0
Oleispira	0	0	0	0	0	0	0	0	0	0	0	0	0	0	0	0	0	0.00014	0	7e-05	0	0	0	0.0001	0	0	0	3e-05	0.00021	0	0.00029	4e-05	0	0	9e-05	0.00014	0	0	0	0	0	1e-05	1e-05	0	0	2e-05	2e-05	0	0.00011
Owenweeksia	0	0	0	0	0	0	0	0	0	0	0	0	0	0	0	0	0	0.0002	0	0	0	0	0	0	0	0.00034	0.00012	2e-05	0	0.00041	0	0.00018	0	0	0	0	0	0	0	0	0.00018	1e-05	3e-05	7e-05	0	0	7e-05	0	0
Salinibaculum	0	0	0	0	0	0	0	0	0	0	0	0	0	0	0	0	0	0	0.00024	0	0	0	0	0	0	0	0	0	0	0	0	0	0	0.00034	9e-05	0.00013	0	3e-05	0	0	0	4e-05	0	0	2e-05	0.00014	4e-05	0	0
Candidatus Endolissoclinum	0	0	0	0	0	0	0	0	0	0	0	0	0	0	0	0	0	0	0	7e-05	0	0	9e-05	0	0	0	6e-05	0	0	0	0	7e-05	0	0	0	0.00018	0	3e-05	0	6e-05	0.00039	1e-05	4e-05	0	0	2e-05	3e-05	0	0
Massilistercora	0	0	0	0	0	0	0	0	0	0	0	0	0	0	0	0	0	0	0	0.00043	0	0	0.00029	0.00036	0	0	0.00018	0	0.00023	0	0	0.0002	0	0	0	0	0	0	0	0	0	0.00012	0.00024	0	0.00011	5e-05	0.00038	0	0
Shimwellia	0	0	0	0	0	0	0	0	0	0	0	0	0	0	0	0	0	0	0	7e-05	0	0	0.00013	0.00026	0	0.00026	7e-05	0	0.00011	0	0	0	0	0.00021	0	5e-05	0	0	0	0.00014	0	3e-05	0.00012	0.0001	5e-05	9e-05	9e-05	0	0
Candidatus Hepatoplasma	0	0	0	0	0	0	0	0	0	0	0	0	0	0	0	0	0	0	0	0	0	0	0.0001	0.0002	0	0	0	0	0.00028	0	0	7e-05	0	0	0	0	0	0	0	0	1e-05	0	0	0	0	2e-05	2e-05	0	0
Commensalibacter	0	0	0	0	0	0	0	0	0	0	0	0	0	0	0	0	0	0	0	0	0	0	0.00021	0.0002	0	0	0	0	0	0	0	0	0	0.00083	0	0.00013	0	0	0	6e-05	8e-05	1e-05	1e-05	0	0	3e-05	3e-05	0	0
Congregibacter	0	0	0	0	0	0	0	0	0	0	0	0	0	0	0	0	0	0	0	0	0	0	0.00083	0.00018	0	0.00057	9e-05	0	0	0.00068	0	0	0	0	0.00013	0.0003	0	0	0	0	0	0.00013	0.00014	0.00014	7e-05	0	0.00017	0	0
Lawsonella	0	0	0	0	0	0	0	0	0	0	0	0	0	0	0	0	0	0	0	0	0	0	0.00012	0.00012	0	0	7e-05	2e-05	0	0	0	0	0	0	0	0	0	0	0	0	1e-05	3e-05	6e-05	0	5e-05	2e-05	4e-05	0	0.00011
Pseudorhodobacter	0	0	0	0	0	0	0	0	0	0	0	0	0	0	0	0	0	0	0	0	0	0	0.00019	0.0001	0	0	6e-05	2e-05	0	0.00041	0	7e-05	0	0	0	0	0	0	0	0	0	6e-05	4e-05	0	2e-05	5e-05	4e-05	0	0
Faecalitalea	0	0	0	0	0	0	0	0	0	0	0	0	0	0	0	0	0	0	0	0	0	0	0	0.00046	0	0	0	0	0	0	0	0.00021	0	0	0	0.00035	0.00062	0	0	0	3e-05	2e-05	0	0	0	7e-05	0	0	0
Histophilus	0	0	0	0	0	0	0	0	0	0	0	0	0	0	0	0	0	0	0	0	0	0	0	0.0002	0	0.00045	0.00065	0	0	0	0	0.00028	0	0	0	0	0	0	0.0002	9e-05	0	2e-05	2e-05	0	0	3e-05	7e-05	0	0
Propionimicrobium	0	0	0	0	0	0	0	0	0	0	0	0	0	0	0	0	0	0	0	0	0	0	0	0.00015	0	0.00068	0	0	0	0	0	6e-05	0	0	0	0	0	0	0.00013	0.00012	0	2e-05	0	0	0	0	4e-05	0	0
Halostella	0	0	0	0	0	0	0	0	0	0	0	0	0	0	0	0	0	0	0	0	0	0	0	0	0	0.00016	0	2e-05	0	0	0	0	0	0	0	0	0	0	0	0	0	7e-05	0.00013	0	2e-05	0	7e-05	0	0
Halohasta	0	0	0	0	0	0	0	0	0	0	0	0	0	0	0	0	0	0	0	0	0	0	0	0	0	0	0.00021	0	0	0	0	0	0	0.00039	0	0	0	0	0	0	0	2e-05	0	0	0	0	3e-05	0	0
Otariodibacter	0	0	0	0	0	0	0	0	0	0	0	0	0	0	0	0	0	0	0	0	0	0	0	0	0	0	7e-05	0	0.00032	0	0.00059	0	0	0	0	0	0	0	0	0	0	0	5e-05	0	0	4e-05	4e-05	0	0
Phoenicibacter	0	0	0	0	0	0	0	0	0	0	0	0	0	0	0	0	0	0	0	0	0	0	0	0	0	0	0	0	0.00014	0	0	5e-05	0	0.00021	0	0	0	0	0.0001	0	6e-05	2e-05	0	0	0	0	0	0	0
Candidatus Hoaglandella	0	0	0	0	0	0	0	0	0	0	0	0	0	0	0	0	0	0	0	0	0	0	0	0	0	0	0	0	0	0	0.00195	0	0	0	0	0	0	0	0	0	0	0	1e-05	0	0	0	1e-05	0	0
Candidatus Tachikawaea	0	0	0	0	0	0	0	0	0	0	0	0	0	0	0	0	0	0	0	0	0	0	0	0	0	0	0	0	0	0	0	4e-05	0	0	0	0	0	0	0	0	1e-05	0	0	0	2e-05	2e-05	2e-05	0	0
Dysosmobacter	0	0	0	0	0	0	0	0	0	0	0	0	0	0	0	0	0	0	0	0	0	0	0	0	0	0	0	0	0	0	0	0.00018	0	0	0	0	0	0	0	0	0	2e-05	0	0	0.00026	0	0.00012	0	0
Halogeometricum	0	0	0	0	0	0	0	0	0	0	0	0	0	0	0	0	0	0	0	0	0	0	0	0	0	0	0	0	0	0	0	0	0	0	0	7e-05	0	0	0	0	0	3e-05	5e-05	0	5e-05	2e-05	6e-05	0	0
Candidatus Evansia	0	0	0	0	0	0	0	0	0	0	0	0	0	0	0	0	0	0	0	0	0	0	0	0	0	0	0	0	0	0	0	0	0	0	0	0	0.00033	0	0	0	0	0	1e-05	0	0	0	2e-05	0	0
Candidatus Tremblaya	0	0	0	0	0	0	0	0	0	0	0	0	0	0	0	0	0	0	0	0	0	0	0	0	0	0	0	0	0	0	0	0	0	0	0	0	0	0	0	0	0	0	2e-05	0	0	2e-05	0	0	0
[truncated: 22 more columns]

## Sheet: Table 3. Metagenome alpha div
TaxonOID	Observed	Shannon index
2007309000	166	1.94326
2007309001	378	2.29986
2012990007	209	3.51482
2013515000	956	4.55726
2013515001	295	2.75881
2013515002	396	2.00231
2013843003	247	3.03123
2014031002	128	2.00498
2014031004	261	2.38192
2014031005	234	1.94005
2014031006	896	4.77559
2014031007	681	3.76179
2015219000	202	2.67215
2015219001	110	3.21571
2015219002	1077	4.33348
2016842003	1002	4.73364
2016842004	805	4.05512
2016842008	1047	4.36232
2022920002	253	2.78665
2022920003	912	3.91069
2124908031	154	2.57622
3300000859	243	3.35407
3300000865	1007	5.1803
3300000866	952	5.15426
3300001093	153	0.308686
3300001109	782	5.51696
3300001773	1043	5.13768
3300002851	1046	4.24091
3300003649	859	5.1006
3300003686	456	4.70619
3300003700	489	4.82294
3300005225	1174	4.2361
3300005621	65	1.11224
3300005798	525	4.37872
3300005799	639	4.0333
3300005800	1096	5.0402
3300005962	525	3.37565
3300005963	405	0.980838
3300005964	380	2.57782
3300005966	740	2.68304
3300006054	890	4.61492
3300006865	1367	5.46798
3300006945	1352	5.30716
3300006951	946	4.51172
3300007070	1198	4.70096
3300007071	1255	4.87766
3300007072	1447	5.78807
3300007840	50	0.0171107
3300007945	488	4.17857
3300008000	1176	5.03031
3300008019	1329	5.62318
3300009013	285	1.84796
3300009455	1408	5.71052
3300009591	1268	5.38459
3300009598	1128	5.18657
3300010258	937	5.1267
3300010288	1422	5.47478
3300010291	1455	6.00268
3300010313	1384	4.54225
3300022548	1471	5.61166
3300028675	1362	4.39575
3300028735	1405	5.486
3300028761	1165	4.80068
3300029569	614	4.13705
3300029625	1367	3.19252
3300029977	1451	4.77382
3300031463	1470	5.90372
3300034404	389	2.89338
3300034696	1423	3.60981
3300038414	1293	4.48851
3300038505	1250	4.15538

## Sheet: Table 4. Pairwise comparisons
Category type	Diversity metric	Comparison	p value	p value adjust holm
Temperature	Observed	Mesophilic vs thermophilic	0.000363	0.000726
Temperature	Observed	Mesophilic vs hyperthermophilic	0.000105	0.000315
Temperature	Observed	Thermophilic vs hyperthermophilic	0.181	0.181
Temperature	Shannon	Mesophilic vs thermophilic	0.000137	0.000274
Temperature	Shannon	Mesophilic vs hyperthermophilic	1.24e-05	3.72e-05
Temperature	Shannon	Thermophilic vs hyperthermophilic	0.0619	0.0619
Temperature	β-diversity	Mesophilic vs thermophilic	0.003	0.003
Temperature	β-diversity	Mesophilic vs hyperthermophilic	0.001	0.003
Temperature	β-diversity	Thermophilic vs hyperthermophilic	0.001	0.003
pH	Observed	Highly acidic vs mildly acidic	0.221	0.882
pH	Observed	Highly acidic vs neutral	0.0121	0.0726
pH	Observed	Highly acidic vs alkaline	0.0274	0.137
pH	Observed	Mildly acidic vs neutral	0.369	1
pH	Observed	Mildly acidic vs alkaline	0.468	1
pH	Observed	Neutral vs alkaline	0.866	1
pH	Shannon	Highly acidic vs mildly acidic	0.451	1
pH	Shannon	Highly acidic vs neutral	0.082	0.492
pH	Shannon	Highly acidic vs alkaline	0.539	1
pH	Shannon	Mildly acidic vs neutral	0.476	1
pH	Shannon	Mildly acidic vs alkaline	0.771	1
pH	Shannon	Neutral vs alkaline	0.142	0.71
pH	β-diversity	Highly acidic vs mildly acidic	0.149	0.208
pH	β-diversity	Highly acidic vs neutral	0.001	0.006
pH	β-diversity	Highly acidic vs alkaline	0.001	0.006
pH	β-diversity	Mildly acidic vs neutral	0.017	0.068
pH	β-diversity	Mildly acidic vs alkaline	0.025	0.075
pH	β-diversity	Neutral vs alkaline	0.104	0.208

## Sheet: Table 5. CAZyme hits
TAXON_OID	Gene.ID	HMMER	Hotpep	DIAMOND	#ofTools
2007309000	2007309000.a:2007309094_2	GH31	GH31	GH31	3
2007309000	2007309000.a:2007309095_1	GH31	GH31	GH31	3
2007309000	2007309000.a:2007309219_14	CBM48	GH13	CBM48	3
2007309000	2007309000.a:2007309250_1	GH77	GH77	GH77	3
2007309000	2007309000.a:2007309307_2	GT2	GT2	GT2	3
2007309000	2007309000.a:2007309419_1	GT5	GT5	GT5	3
2007309000	2007309000.a:2007309453_1	GH57	GH57	GH57	3
2007309000	2007309000.a:2007309471_3	GT2	-	GT2	2
2007309000	2007309000.a:2007309488_4	GT2	-	GT2	2
2007309000	2007309000.a:2007309571_1	GT28	GT28	GT28	3
2007309000	2007309000.a:2007309612_1	GH31	GH31	GH31	3
2007309000	2007309000.a:2007309621_1	GT35	-	GT35	2
2007309000	2007309000.a:2007309647_5	GT9	-	GT9	2
2007309000	2007309000.a:2007309717_1	GT4	GT4	GT4	3
2007309000	2007309000.a:2007309750_6	GT5	GT5	GT5	3
2007309000	2007309000.a:2007309764_4	GH13	-	GH13	2
2007309000	2007309000.a:2007309768_5	GT55	GT55	-	2
2007309000	2007309000.a:2007309814_9	GT28	GT28	GT28	3
2007309000	2007309000.a:2007309830_6	GT66	GT66	GT66	3
2007309000	2007309000.a:2007309837_3	GH57	GH57	GH57	3
2007309000	2007309000.a:2007309837_4	GT5	-	GT5	2
2007309000	2007309000.a:2007309882_1	GT2	-	GT2	2
2007309000	2007309000.a:2007309903_2	GT4	-	GT4	2
2007309000	2007309000.a:2007309914_1	GH77	GH77	GH77	3
2007309000	2007309000.a:2007309927_3	GT83	-	GT83	2
2007309000	2007309000.a:2007309972_2	GT4	-	GT4	2
2007309000	2007309000.a:2007309972_3	GT4	-	GT4	2
2007309000	2007309000.a:2007309991_4	GH23	GH23	GH23	3
2007309000	2007309000.a:2007310009_1	GT4	GT4	GT4	3
2007309000	2007309000.a:2007310026_11	GT83	-	GT83	2
2007309000	2007309000.a:2007310044_1	GT51	GT51	-	2
2007309000	2007309000.a:2007310073_14	GT19	GT19	GT19	3
2007309000	2007309000.a:2007310085_2	GT9	GT0	GT0	3
2007309000	2007309000.a:2007310094_1	GT5	GT5	GT5	3
2007309000	2007309000.a:2007310182_2	GT5	GT5	GT5	3
2007309000	2007309000.a:2007310245_1	GT83	-	GT83	2
2007309000	2007309000.a:2007310316_2	GT2	-	GT2	2
2007309000	2007309000.a:2007310377_19	CE11	CE11	CE11	3
2007309000	2007309000.a:2007310432_41	GT2	-	GT2	2
2007309000	2007309000.a:2007310480_1	CE11	CE11	CE11	3
2007309000	2007309000.a:2007310521_2	GT2	-	GT2	2
2007309000	2007309000.a:2007310527_1	GH77	GH77	GH77	3
2007309000	2007309000.a:2007310548_2	GH23	GH23	GH23	3
2007309000	2007309000.a:2007310549_1	GH23	-	GH23	2
2007309000	2007309000.a:2007310554_6	GT28	GT28	GT28	3
2007309000	2007309000.a:2007310625_6	GT4	-	GT4	2
2007309000	2007309000.a:2007310625_9	GT2	-	GT2	2
2007309000	2007309000.a:2007310627_2	GH13	-	CBM48	2
2007309000	2007309000.a:2007310662_1	GH77	-	GH77	2
2007309000	2007309000.a:2007310673_1	GT66	GT66	GT66	3
2007309000	2007309000.a:2007310714_16	GH23	GH23	GH23	3
2007309000	2007309000.a:2007310734_2	GT30	-	GT30	2
2007309000	2007309000.a:2007310780_1	GH13	GH13	CBM48	3
2007309000	2007309000.a:2007310783_1	GT2	-	GT2	2
2007309000	2007309000.a:2007310812_1	GH13	GH13	CBM48	3
2007309000	2007309000.a:2007310856_22	GT4	GT4	GT4	3
2007309000	2007309000.a:2007310856_23	GT4	-	GT4	2
2007309000	2007309000.a:2007310871_5	GT51	GT51	GT51	3
2007309000	2007309000.a:2007310874_2	GT4	GT4	GT4	3
2007309000	2007309000.a:2007310874_3	GT4	-	GT4	2
2007309000	2007309000.a:2007310886_6	GH57	GH57	GH57	3
2007309000	2007309000.a:2007310913_1	GH57	GH57	GH57	3
2007309000	2007309000.a:2007310953_3	GH77	GH77	GH77	3
2007309000	2007309000.a:2007311008_5	GH23	GH23	GH23	3
2007309000	2007309000.a:2007311016_10	GT9	GT0	GT0	3
2007309000	2007309000.a:2007311052_2	GT4	GT4	GT4	3
2007309000	2007309000.a:2007311074_3	GT4	-	GT4	2
2007309000	2007309000.a:2007311149_8	CBM50	-	CBM50	2
2007309000	2007309000.a:2007311171_1	GH23	GH23	GH23	3
2007309000	2007309000.a:2007311217_1	GT4	-	GT4	2
2007309000	2007309000.a:2007311228_2	CE4	-	CE4	2
2007309000	2007309000.a:2007311279_2	GT4	GT4	GT4	3
2007309000	2007309000.a:2007311323_2	GT30	-	GT30	2
2007309000	2007309000.a:2007311366_1	GT35	GT35	GT35	3
2007309000	2007309000.a:2007311382_2	CE11	CE11	CE11	3
2007309000	2007309000.a:2007311390_14	GT4	GT4	GT4	3
2007309000	2007309000.a:2007311421_3	GH57	GH57	GH57	3
2007309000	2007309000.a:2007311464_23	GT35	GT35	GT35	3
2007309000	2007309000.a:2007311499_3	GH13	-	GH13	2
2007309000	2007309000.a:2007311533_1	GT20	GT20	GT20	3
2007309000	2007309000.a:2007311601_2	GH23	GH23	-	2
2007309000	2007309000.a:2007311605_2	GT4	-	GT4	2
2007309000	2007309000.a:2007311606_2	GT4	-	GT4	2
2007309000	2007309000.a:2007311643_1	GT9	GT9	-	2
2007309000	2007309000.a:2007311646_9	GT83	GT0	GT0	3
2007309000	2007309000.a:2007311657_1	GT83	GT0	GT0	3
2007309000	2007309000.a:2007311677_4	GT9	-	GT9	2
2007309000	2007309000.a:2007311677_6	GT30	-	GT30	2
2007309000	2007309000.a:2007311713_2	GH57	GH57	GH57	3
2007309000	2007309000.a:2007311713_3	GT5	GT5	GT5	3
2007309000	2007309000.a:2007311717_5	GT2	GT2	GT2	3
2007309000	2007309000.a:2007311726_1	GT4	-	GT4	2
2007309000	2007309000.a:2007311853_1	GH13	CBM48	CBM48	3
2007309000	2007309000.a:2007311919_1	GT19	GT19	GT19	3
2007309000	2007309000.a:2007311935_23	GT2	GT2	GT2	3
2007309000	2007309000.a:2007311937_2	GT4	-	GT4	2
2007309000	2007309000.a:2007312002_5	GT4	GT4	GT4	3
2007309000	2007309000.a:2007312006_2	GT28	GT28	-	2
2007309000	2007309000.a:2007312009_2	GT81	-	GT2	2
2007309000	2007309000.a:2007312012_1	GT4	-	GT4	2
2007309000	2007309000.a:2007312025_1	GH57	GH57	GH57	3
2007309000	2007309000.a:2007312039_1	GT39	-	GT0	2
2007309000	2007309000.a:2007312141_1	GH57	GH57	GH57	3
2007309000	2007309000.a:2007312148_4	GT9	-	GT9	2
2007309000	2007309000.a:2007312196_1	GT4	GT4	GT4	3
2007309000	2007309000.a:2007312224_1	GT2	-	GT2	2
2007309000	2007309000.a:2007312228_2	GT5	GT5	GT5	3
2007309000	2007309000.a:2007312242_3	GT4	GT4	GT4	3
2007309000	2007309000.a:2007312263_1	GT4	-	GT4	2
2007309000	2007309000.a:2007312283_60	GT4	GT4	GT4	3
2007309000	2007309000.a:2007312283_7	GT51	GT51	GT51	3
2007309000	2007309000.a:2007312293_2	GH57	GH57	GH57	3
2007309000	2007309000.a:2007312385_3	GT19	GT19	GT19	3
2007309000	2007309000.a:2007312386_1	GT19	GT19	GT19	3
2007309000	2007309000.a:2007312507_1	GT83	GT83	GT83	3
2007309000	2007309000.a:2007312668_1	GT4	GT4	-	2
2007309000	2007309000.a:2007313082_1	GH23	GH23	GH23	3
2007309000	2007309000.a:2007313420_1	GT4	-	GT4	2
2007309000	2007309000.a:2007313570_1	GT30	-	GT30	2
2007309000	2007309000.a:2007313584_1	GT20	GT20	GT20	3
2007309000	2007309000.a:2007314354_1	GT51	GT51	GT51	3
2007309000	2007309000.a:2007314977_1	GT4	GT4	GT4	3
2007309000	2007309000.a:2007315030_2	GT4	GT4	-	2
2007309000	2007309000.a:2007315331_1	GH57	GH57	-	2
2007309000	2007309000.a:2007316134_2	GT2	GT2	-	2
2007309000	2007309000.a:2007316162_1	GH57	GH57	GH57	3
2007309000	2007309000.a:2007312550_1	-	GH57	GH57	2
2007309000	2007309000.a:2007310912_2	-	GH57	GH57	2
2007309000	2007309000.a:2007314193_1	-	GH57	GH57	2
2007309000	2007309000.a:2007309971_2	-	GT0	GT0	2
2007309000	2007309000.a:2007311712_1	-	GT35	GT35	2
2007309000	2007309000.a:2007311941_1	-	GT4	GT4	2
2007309000	2007309000.a:2007309323_2	-	GT51	GT51	2
2007309000	2007309000.a:2007309048_2	-	GT66	GT66	2
2007309000	2007309000.a:2007313067_1	-	GT66	GT66	2
2007309000	2007309000.a:2007314914_1	-	GT66	GT66	2
2007309000	2007309000.a:2007311786_9	-	CBM48	CBM48	2
2007309000	2007309000.a:2007316381_1	GH13	-	CBM48	2
2007309000	2007309000.a:2007316383_1	GT2	-	GT2	2
2007309000	2007309000.a:2007316403_1	GH57	GH57	-	2
2007309001	2007309001.a:2007316484_1	GH23	GH23	GH23	3
2007309001	2007309001.a:2007316488_3	GT4	-	GT4	2
2007309001	2007309001.a:2007316489_3	GT4	GT4	GT4	3
2007309001	2007309001.a:2007316536_1	GH23	GH23	GH23	3
2007309001	2007309001.a:2007316635_3	GT2	-	GT2	2
2007309001	2007309001.a:2007316668_4	GT20	GT20	GT20	3
2007309001	2007309001.a:2007316672_2	GT83	-	GT83	2
2007309001	2007309001.a:2007316696_3	GT30	-	GT30	2
2007309001	2007309001.a:2007316751_3	GT4	GT4	GT4	3
2007309001	2007309001.a:2007316760_1	GH31	GH31	GH31	3
2007309001	2007309001.a:2007316790_4	GT28	GT28	GT28	3
2007309001	2007309001.a:2007316794_3	GH31	GH31	GH31	3
2007309001	2007309001.a:2007316823_1	GH57	GH57	GH57	3
2007309001	2007309001.a:2007316846_2	GT28	GT28	GT28	3
2007309001	2007309001.a:2007316860_2	GH38	GH38	-	2
2007309001	2007309001.a:2007316912_1	GT83	GT0	GT0	3
2007309001	2007309001.a:2007316972_1	GT2	-	GT2	2
2007309001	2007309001.a:2007317036_1	GT4	-	GT4	2
2007309001	2007309001.a:2007317058_5	GT9	-	GT9	2
2007309001	2007309001.a:2007317172_3	GT9	-	GT9	2
2007309001	2007309001.a:2007317200_1	CE14	-	CE14	2
2007309001	2007309001.a:2007317231_3	GH77	GH77	GH77	3
2007309001	2007309001.a:2007317279_1	GT51	GT51	GT51	3
2007309001	2007309001.a:2007317281_4	GT83	-	GT83	2
2007309001	2007309001.a:2007317352_1	GT83	GT0	GT0	3
2007309001	2007309001.a:2007317396_4	GT4	GT4	GT4	3
2007309001	2007309001.a:2007317417_3	GT9	-	GT9	2
2007309001	2007309001.a:2007317439_3	GT9	-	GT9	2
2007309001	2007309001.a:2007317457_2	GT28	GT28	GT28	3
2007309001	2007309001.a:2007317479_2	GT4	-	GT4	2
2007309001	2007309001.a:2007317527_5	GH23	GH23	GH23	3
2007309001	2007309001.a:2007317630_2	GT4	GT4	GT4	3
2007309001	2007309001.a:2007317637_3	GT4	-	GT4	2
2007309001	2007309001.a:2007317675_4	CBM48	GH13	CBM48	3
2007309001	2007309001.a:2007317680_6	GT51	GT51	GT51	3
2007309001	2007309001.a:2007317694_2	GT28	GT28	GT28	3
2007309001	2007309001.a:2007317727_6	GT26	GT26	-	2
2007309001	2007309001.a:2007317728_2	GT26	GT26	GT26	3
2007309001	2007309001.a:2007317733_2	GH23	GH23	GH23	3
2007309001	2007309001.a:2007317742_1	GH77	GH77	GH77	3
2007309001	2007309001.a:2007317786_1	GT51	GT51	GT51	3
2007309001	2007309001.a:2007317809_1	GT2	GT2	GT2	3
2007309001	2007309001.a:2007317890_1	CE11	CE11	CE11	3
2007309001	2007309001.a:2007317917_1	GT4	GT4	-	2
2007309001	2007309001.a:2007317990_2	GT4	-	GT4	2
2007309001	2007309001.a:2007318048_2	GH31	GH31	GH31	3
2007309001	2007309001.a:2007318081_2	GT2	-	GT2	2
2007309001	2007309001.a:2007318097_5	CBM48	GH13	CBM48	3
2007309001	2007309001.a:2007318098_1	CBM48	GH13	CBM48	3
2007309001	2007309001.a:2007318112_2	GT51	GT51	GT51	3
2007309001	2007309001.a:2007318178_4	GT9	GT0	GT0	3
2007309001	2007309001.a:2007318245_1	GT4	GT4	GT4	3
2007309001	2007309001.a:2007318252_3	GT19	GT19	GT19	3
2007309001	2007309001.a:2007318253_4	GT19	GT19	GT19	3
2007309001	2007309001.a:2007318267_5	CE11	CE11	CE11	3
2007309001	2007309001.a:2007318272_3	GT83	GT0	GT0	3
2007309001	2007309001.a:2007318334_2	GH57	GH57	-	2
2007309001	2007309001.a:2007318344_2	GT35	GT35	GT35	3
2007309001	2007309001.a:2007318385_1	GT5	GT5	GT5	3
2007309001	2007309001.a:2007318435_2	GH31	GH31	GH31	3
2007309001	2007309001.a:2007318462_2	GT51	GT51	GT51	3
2007309001	2007309001.a:2007318479_2	GT4	GT4	GT4	3
2007309001	2007309001.a:2007318497_5	GT28	GT28	GT28	3
2007309001	2007309001.a:2007318590_3	GT2	-	GT2	2
2007309001	2007309001.a:2007318616_2	GT4	GT4	GT4	3
2007309001	2007309001.a:2007318616_5	GT4	-	GT4	2
2007309001	2007309001.a:2007318724_2	GT83	GT0	GT0	3
2007309001	2007309001.a:2007318727_4	GH57	-	GH57	2
2007309001	2007309001.a:2007318821_1	GT4	GT4	GT4	3
2007309001	2007309001.a:2007318834_5	CE4	CE4	CE4	3
2007309001	2007309001.a:2007318835_2	GT4	-	GT4	2
2007309001	2007309001.a:2007318899_1	GT2	GT2	GT2	3
2007309001	2007309001.a:2007318906_3	CE4	-	CE4	2
2007309001	2007309001.a:2007318917_3	GT4	-	GT4	2
2007309001	2007309001.a:2007318941_6	GT4	-	GT4	2
2007309001	2007309001.a:2007318941_7	GT4	GT4	GT4	3
2007309001	2007309001.a:2007318957_10	GT83	GT0	GT0	3
2007309001	2007309001.a:2007318983_3	GT2	-	GT2	2
2007309001	2007309001.a:2007318999_1	GH77	GH77	GH77	3
2007309001	2007309001.a:2007319006_1	CBM48	GH13	CBM48	3
2007309001	2007309001.a:2007319041_4	CE11	CE11	CE11	3
2007309001	2007309001.a:2007319059_1	GH77	GH77	GH77	3
2007309001	2007309001.a:2007319103_2	GT28	GT28	GT28	3
2007309001	2007309001.a:2007319137_1	GT2	-	GT2	2
2007309001	2007309001.a:2007319193_1	GT39	-	GT0	2
2007309001	2007309001.a:2007319221_2	GT83	-	GT83	2
2007309001	2007309001.a:2007319240_1	GH13	GH13	CBM48	3
2007309001	2007309001.a:2007319259_2	GT9	-	GT9	2
2007309001	2007309001.a:2007319423_4	GT4	-	GT4	2
2007309001	2007309001.a:2007319506_2	GT83	GT0	GT0	3
2007309001	2007309001.a:2007319539_6	GT4	GT4	GT4	3
2007309001	2007309001.a:2007319583_1	GT83	-	GT83	2
2007309001	2007309001.a:2007319651_1	GT19	GT19	GT19	3
2007309001	2007309001.a:2007319684_1	GT83	GT83	GT83	3
2007309001	2007309001.a:2007319685_4	GT83	GT83	GT83	3
2007309001	2007309001.a:2007319702_8	GT28	GT28	GT28	3
2007309001	2007309001.a:2007319723_1	GT4	GT4	GT4	3
2007309001	2007309001.a:2007319726_2	GH77	GH77	GH77	3
2007309001	2007309001.a:2007319742_2	GH13	GH13	GH13	3
2007309001	2007309001.a:2007319771_1	GT4	-	GT4	2
2007309001	2007309001.a:2007319856_1	CBM48	GH13	CBM48	3
2007309001	2007309001.a:2007319905_2	GT30	-	GT30	2
2007309001	2007309001.a:2007319944_2	CBM48	GH13	CBM48	3
2007309001	2007309001.a:2007319955_4	GT28	-	GT28	2
2007309001	2007309001.a:2007319964_1	GH57	GH57	GH57	3
2007309001	2007309001.a:2007319999_2	GH77	GH77	GH77	3
2007309001	2007309001.a:2007320002_2	GT4	-	GT4	2
2007309001	2007309001.a:2007320048_1	GT5	GT5	GT5	3
2007309001	2007309001.a:2007320135_1	GT4	-	GT4	2
2007309001	2007309001.a:2007320164_1	GT2	-	GT2	2
2007309001	2007309001.a:2007320293_2	GH13	CBM48	-	2
2007309001	2007309001.a:2007320300_5	GH57	GH57	GH57	3
2007309001	2007309001.a:2007320308_5	GT83	GT83	GT83	3
2007309001	2007309001.a:2007320309_2	GT83	GT83	GT83	3
2007309001	2007309001.a:2007320462_5	GT19	GT19	GT19	3
2007309001	2007309001.a:2007320480_6	GT2	GT2	GT2	3
2007309001	2007309001.a:2007320481_1	GT2	GT2	-	2
2007309001	2007309001.a:2007320524_2	CE11	CE11	-	2
2007309001	2007309001.a:2007320663_4	GT30	-	GT30	2
2007309001	2007309001.a:2007320664_2	GT30	-	GT30	2
2007309001	2007309001.a:2007320664_4	GT9	-	GT9	2
2007309001	2007309001.a:2007320676_2	CBM48	GH13	CBM48	3
2007309001	2007309001.a:2007320693_1	GT39	-	GT0	2
2007309001	2007309001.a:2007320735_1	GT35	GT35	GT35	3
2007309001	2007309001.a:2007320735_7	CE4	-	CE4	2
2007309001	2007309001.a:2007320786_1	GH23	-	GH23	2
2007309001	2007309001.a:2007320796_1	GT4	GT4	GT4	3
2007309001	2007309001.a:2007320865_1	CE14	CE14	CE14	3
2007309001	2007309001.a:2007320892_3	GT2	-	GT2	2
2007309001	2007309001.a:2007320893_2	GT2	-	GT2	2
2007309001	2007309001.a:2007320895_9	GT5	GT5	GT5	3
2007309001	2007309001.a:2007320920_1	GT4	GT4	GT4	3
2007309001	2007309001.a:2007320921_1	GT35	GT35	GT35	3
2007309001	2007309001.a:2007320939_2	GT35	GT35	GT35	3
2007309001	2007309001.a:2007320944_4	GT2	-	GT2	2
2007309001	2007309001.a:2007321000_1	GH57	GH57	GH57	3
2007309001	2007309001.a:2007321006_2	GH13	GH13	GH13	3
2007309001	2007309001.a:2007321038_4	GT4	-	GT4	2
2007309001	2007309001.a:2007321104_2	GT5	GT5	GT5	3
2007309001	2007309001.a:2007321105_1	GH57	GH57	GH57	3
2007309001	2007309001.a:2007321130_6	GH23	GH23	GH23	3
2007309001	2007309001.a:2007321143_1	GT9	GT0	GT0	3
2007309001	2007309001.a:2007321171_1	GT83	-	GT83	2
2007309001	2007309001.a:2007321215_7	GT35	GT35	GT35	3
2007309001	2007309001.a:2007321253_2	GT2	GT2	GT2	3
2007309001	2007309001.a:2007321256_1	GT4	GT4	GT4	3
2007309001	2007309001.a:2007321347_2	GH3	GH3	GH3	3
2007309001	2007309001.a:2007321375_3	GH23	GH23	GH23	3
2007309001	2007309001.a:2007321391_2	GT9	GT0	-	2
2007309001	2007309001.a:2007321408_8	GT83	-	GT83	2
2007309001	2007309001.a:2007321423_1	GT9	-	GT9	2
2007309001	2007309001.a:2007321497_3	GT5	GT5	GT5	3
2007309001	2007309001.a:2007321523_2	GH23	GH23	GH23	3
2007309001	2007309001.a:2007321566_3	CE4	-	CE4	2
2007309001	2007309001.a:2007321619_2	GT4	GT4	-	2
2007309001	2007309001.a:2007321628_1	GT30	-	GT30	2
2007309001	2007309001.a:2007321642_5	GT4	-	GT4	2
2007309001	2007309001.a:2007321665_3	GT9	-	GT9	2
2007309001	2007309001.a:2007321703_4	GT9	GT0	GT0	3
2007309001	2007309001.a:2007321704_2	GT9	GT0	GT0	3
2007309001	2007309001.a:2007321716_1	GT35	GT35	GT35	3
2007309001	2007309001.a:2007321719_1	GT4	-	GT4	2
2007309001	2007309001.a:2007321719_5	GT2	-	GT2	2
2007309001	2007309001.a:2007321720_2	GT4	GT4	GT4	3
2007309001	2007309001.a:2007321743_1	GT4	-	GT4	2
2007309001	2007309001.a:2007321743_2	GT4	GT4	GT4	3
2007309001	2007309001.a:2007321754_5	GT2	GT2	GT2	3
2007309001	2007309001.a:2007320071_4	-	GH13	CBM48	2
2007309001	2007309001.a:2007320184_2	-	GH13	CBM48	2
2007309001	2007309001.a:2007318334_1	-	GH57	GH57	2
2007309001	2007309001.a:2007321150_1	-	GH57	GH57	2
2007309001	2007309001.a:2007316869_1	-	GT35	GT35	2
2007309001	2007309001.a:2007319442_1	-	GT35	GT35	2
2007309001	2007309001.a:2007320037_2	-	GT35	GT35	2
2007309001	2007309001.a:2007321715_2	-	GT35	GT35	2
2007309001	2007309001.a:2007321274_1	-	GT35	GT35	2
2007309001	2007309001.a:2007319390_1	-	GT4	GT4	2
2007309001	2007309001.a:2007318994_1	-	GT4	GT4	2
2007309001	2007309001.a:2007321478_3	-	GT66	GT66	2
2007309001	2007309001.a:2007321480_3	-	GT66	GT66	2
2007309001	2007309001.a:2007319046_2	-	CBM50	CBM50	2
2007309001	2007309001.a:2007321794_2	GT4	-	GT4	2
2007309001	2007309001.a:2007321815_1	GH23	GH23	GH23	3
2007309001	2007309001.a:2007321846_2	GT30	-	GT30	2
2007309001	2007309001.a:2007321928_2	GT9	-	GT9	2
2007309001	2007309001.a:2007321994_1	GT9	-	GT9	2
2007309001	2007309001.a:2007322149_5	GT5	GT5	GT5	3
2007309001	2007309001.a:2007322182_2	GT4	-	GT4	2
2007309001	2007309001.a:2007322245_2	GT83	-	GT0	2
2007309001	2007309001.a:2007322314_3	GT2	GT2	-	2
2007309001	2007309001.a:2007322321_6	GH57	-	GH57	2
2007309001	2007309001.a:2007322347_2	CE9	CE9	-	2
2007309001	2007309001.a:2007322415_2	GT2	-	GT2	2
2007309001	2007309001.a:2007322416_4	GT2	-	GT2	2
2007309001	2007309001.a:2007322464_2	GT4	-	GT4	2
2007309001	2007309001.a:2007322569_11	GT9	GT0	GT0	3
2007309001	2007309001.a:2007322571_1	GT4	GT4	GT4	3
2007309001	2007309001.a:2007322626_4	GH57	GH57	GH57	3
2007309001	2007309001.a:2007322633_3	GH77	GH77	GH77	3
2007309001	2007309001.a:2007322665_2	GT83	GT0	GT0	3
2007309001	2007309001.a:2007322708_6	GT39	-	GT0	2
2007309001	2007309001.a:2007322751_1	GT51	GT51	GT51	3
2007309001	2007309001.a:2007322766_4	GH13	GH13	GH13	3
2007309001	2007309001.a:2007322779_2	GH2	GH2	GH2	3
2007309001	2007309001.a:2007322788_3	GH23	GH23	GH23	3
2007309001	2007309001.a:2007322789_2	GH23	GH23	GH23	3
2007309001	2007309001.a:2007322813_3	GT2	GT2	GT2	3
2007309001	2007309001.a:2007322859_4	GT9	GT0	GT0	3
2007309001	2007309001.a:2007322863_1	CE11	CE11	CE11	3
2007309001	2007309001.a:2007322868_1	GT30	-	GT30	2
2007309001	2007309001.a:2007322888_2	GT4	-	GT4	2
2007309001	2007309001.a:2007323058_4	GT5	GT5	GT5	3
2007309001	2007309001.a:2007323096_1	GT2	GT2	-	2
2007309001	2007309001.a:2007323186_1	GH77	-	GH77	2
2007309001	2007309001.a:2007323380_1	GH31	GH31	-	2
2007309001	2007309001.a:2007323382_1	GT2	GT2	-	2
2007309001	2007309001.a:2007323445_1	GT2	GT2	GT2	3
2007309001	2007309001.a:2007323464_1	GH57	-	GH57	2
2007309001	2007309001.a:2007323817_1	GH13	GH13	CBM48	3
2007309001	2007309001.a:2007324352_1	GT51	GT51	-	2
2007309001	2007309001.a:2007324405_1	GT4	-	GT4	2
2007309001	2007309001.a:2007324509_1	GT2	-	GT2	2
2007309001	2007309001.a:2007324529_1	GT4	-	GT4	2
2007309001	2007309001.a:2007324533_1	GT83	GT0	GT0	3
2007309001	2007309001.a:2007324603_1	GH13	GH13	GH13	3
2007309001	2007309001.a:2007325379_1	GH31	-	GH31	2
2007309001	2007309001.a:2007325493_2	GT19	GT19	-	2
2007309001	2007309001.a:2007325511_2	GH77	-	GH77	2
2007309001	2007309001.a:2007325540_1	GT2	-	GT2	2
2007309001	2007309001.a:2007326032_1	GT4	GT4	-	2
2007309001	2007309001.a:2007326269_1	GT83	-	GT0	2
2007309001	2007309001.a:2007326342_1	CE9	CE9	-	2
2007309001	2007309001.a:2007326626_1	GH13	GH13	CBM48	3
2007309001	2007309001.a:2007326719_1	GT51	GT51	GT51	3
2007309001	2007309001.a:2007327580_2	GT2	GT2	GT2	3
2007309001	2007309001.a:2007327680_1	GH13	CBM48	GH13	3
2007309001	2007309001.a:2007327696_1	GH5	-	GH5	2
2007309001	2007309001.a:2007327804_1	GT39	-	GT0	2
2007309001	2007309001.a:2007327976_1	GH57	GH57	GH57	3
2007309001	2007309001.a:2007328305_1	GH57	GH57	GH57	3
2007309001	2007309001.a:2007328706_1	GT51	GT51	-	2
2007309001	2007309001.a:2007328777_2	GT4	GT4	-	2
2007309001	2007309001.a:2007328784_2	GT2	GT2	-	2
2007309001	2007309001.a:2007328806_1	GT4	-	GT4	2
2007309001	2007309001.a:2007328982_1	GT2	-	GT2	2
2007309001	2007309001.a:2007329080_1	GT30	-	GT30	2
2007309001	2007309001.a:2007329130_2	GT5	GT5	-	2
2007309001	2007309001.a:2007329310_1	GH57	-	GH57	2
2007309001	2007309001.a:2007329321_1	GH77	-	GH77	2
2007309001	2007309001.a:2007329352_1	GT9	GT0	GT0	3
2007309001	2007309001.a:2007329575_1	GH31	-	GH31	2
2007309001	2007309001.a:2007329578_1	CBM48	GH13	CBM48	3
2007309001	2007309001.a:2007329675_1	GH4	GH4	GH4	3
2007309001	2007309001.a:2007329820_2	GT4	GT4	-	2
2007309001	2007309001.a:2007330138_1	GH77	-	GH77	2
2007309001	2007309001.a:2007330307_1	GH77	GH77	GH77	3
2007309001	2007309001.a:2007330420_1	GT4	-	GT4	2
2007309001	2007309001.a:2007330676_1	GH57	GH57	GH57	3
2007309001	2007309001.a:2007330864_1	GH77	GH77	GH77	3
2007309001	2007309001.a:2007330879_1	GT83	GT83	GT83	3
2007309001	2007309001.a:2007331303_1	GH38	-	GH38	2
2007309001	2007309001.a:2007331659_1	GH43	GH43	-	2
2007309001	2007309001.a:2007331980_1	GT4	GT4	GT4	3
2007309001	2007309001.a:2007331995_1	GT4	GT4	-	2
2007309001	2007309001.a:2007332129_1	GH77	GH77	GH77	3
2007309001	2007309001.a:2007332500_1	GT4	GT4	-	2
2007309001	2007309001.a:2007332740_1	GT83	GT83	GT83	3
2007309001	2007309001.a:2007332772_1	GH130	GH130	GH130	3
2007309001	2007309001.a:2007332791_1	GT2	GT2	-	2
2007309001	2007309001.a:2007332992_1	GH31	GH31	GH31	3
2007309001	2007309001.a:2007333036_2	GT4	GT4	-	2
2007309001	2007309001.a:2007333203_1	GT107	GT107	-	2
2007309001	2007309001.a:2007333226_2	GT4	-	GT4	2
2007309001	2007309001.a:2007333227_2	GT4	-	GT4	2
2007309001	2007309001.a:2007333263_1	CE14	-	CE14	2
2007309001	2007309001.a:2007333047_1	-	GH13	CBM48	2
2007309001	2007309001.a:2007332497_1	-	GH4	GH4	2
2007309001	2007309001.a:2007327252_2	-	GH57	GH57	2
2007309001	2007309001.a:2007329338_2	-	GT2	GT2	2
2007309001	2007309001.a:2007324624_1	-	GT2	GT2	2
2007309001	2007309001.a:2007325675_1	-	GT20	GT20	2
2007309001	2007309001.a:2007322249_1	-	GT35	GT35	2
2007309001	2007309001.a:2007322198_1	-	GT4	GT4	2
2007309001	2007309001.a:2007323905_1	-	GT4	GT4	2
2007309001	2007309001.a:2007333290_1	-	GT4	GT4	2
2007309001	2007309001.a:2007327016_1	-	GT51	GT51	2
2007309001	2007309001.a:2007324906_1	-	GT66	GT66	2
2007309001	2007309001.a:2007327356_1	-	GT66	GT66	2
2007309001	2007309001.a:2007328485_1	-	GT66	GT66	2
2007309001	2007309001.a:2007324498_1	-	GT66	GT66	2
2007309001	2007309001.a:2007324911_1	-	GT66	GT66	2
2007309001	2007309001.a:2007321934_1	-	CBM50	CBM50	2
2012990007	2012990007.a:BEDJCVIAssemblies_1105237770400_1	GH133	GH133	-	2
2012990007	2012990007.a:BEDJCVIAssemblies_1105333891705_1	GH15	GH15	-	2
2012990007	2012990007.a:BEDJCVIAssemblies_1105333900686_1	GT4	GT4	-	2
2012990007	2012990007.a:BEDJCVIAssemblies_1105333903174_2	GT4	-	GT4	2
2012990007	2012990007.a:BEDJCVIAssemblies_1105333904775_1	GT83	GT83	GT83	3
2012990007	2012990007.a:BEDJCVIAssemblies_1105333912205_1	GT2	GT2	GT2	3
2012990007	2012990007.a:BEDJCVIAssemblies_1105333912221_1	GT4	GT4	-	2
2012990007	2012990007.a:BEDJCVIAssemblies_1105333913543_1	GH31	GH31	GH31	3
2012990007	2012990007.a:BEDJCVIAssemblies_1105333913585_1	GH15	GH15	-	2
2012990007	2012990007.a:BEDJCVIAssemblies_1105333916809_1	GT83	GT83	-	2
2012990007	2012990007.a:BEDJCVIAssemblies_1105333917793_1	GT4	GT4	-	2
2012990007	2012990007.a:BEDJCVIAssemblies_1105333920862_2	CE11	CE11	CE11	3
2012990007	2012990007.a:BEDJCVIAssemblies_1105333920894_1	GH31	GH31	GH31	3
2012990007	2012990007.a:BEDJCVIAssemblies_1105333924904_1	GT4	GT4	GT4	3
2012990007	2012990007.a:BEDJCVIAssemblies_1105430019271_1	GH57	GH57	GH57	3
2012990007	2012990007.a:BEDJCVIAssemblies_1105430055094_1	GH57	GH57	-	2
2012990007	2012990007.a:BEDJCVIAssemblies_1106445182529_1	GH15	GH15	-	2
2012990007	2012990007.a:BEDJCVIAssemblies_1106445182928_1	GH13	GH13	-	2
2012990007	2012990007.a:BEDJCVIAssemblies_1106445183083_5	GH57	GH57	GH57	3
2012990007	2012990007.a:BEDJCVIAssemblies_1106445183222_1	GH13	GH13	GH13	3
2012990007	2012990007.a:BEDJCVIAssemblies_1106445183467_7	GT4	-	GT4	2
2012990007	2012990007.a:BEDJCVIAssemblies_1106445183499_1	GT4	-	GT4	2
2012990007	2012990007.a:BEDJCVIAssemblies_1106445183503_1	GH2	-	CBM67	2
2012990007	2012990007.a:BEDJCVIAssemblies_1106445183563_1	GH1	GH1	GH1	3
2012990007	2012990007.a:BEDJCVIAssemblies_1106445183567_4	GH15	GH15	GH15	3
2012990007	2012990007.a:BEDJCVIAssemblies_1106445183657_1	GH13	GH13	CBM48	3
2012990007	2012990007.a:BEDJCVIAssemblies_1106445183685_4	GH15	GH15	-	2
2012990007	2012990007.a:BEDJCVIAssemblies_1106445183707_4	GH20	-	GH20	2
2012990007	2012990007.a:BEDJCVIAssemblies_1106445183826_1	GT5	GT4	-	2
2012990007	2012990007.a:BEDJCVIAssemblies_1106445183826_2	GH133	GH133	-	2
2012990007	2012990007.a:BEDJCVIAssemblies_1106445183846_23	GH31	GH31	GH31	3
2012990007	2012990007.a:BEDJCVIAssemblies_1106445183865_1	GT4	-	GT4	2
2012990007	2012990007.a:BEDJCVIAssemblies_1106445183878_61	GT2	GT2	-	2
2012990007	2012990007.a:BEDJCVIAssemblies_1106445184145_1	GT35	GT35	-	2
2012990007	2012990007.a:BEDJCVIAssemblies_1106445184164_1	GT66	GT66	-	2
2013515000	2013515000.a:YNP6_C1016_1	GT5	GT5	GT5	3
2013515000	2013515000.a:YNP6_C1022_1	GH39	GH39	GH39	3
2013515000	2013515000.a:YNP6_C103_2	GT2	-	GT2	2
2013515000	2013515000.a:YNP6_C1093_3	GH5	-	GH5	2
2013515000	2013515000.a:YNP6_C1101_3	GH73	GH73	-	2
2013515000	2013515000.a:YNP6_C1107_2	GT2	GT2	-	2
2013515000	2013515000.a:YNP6_C1149_1	GH57	GH57	GH57	3
2013515000	2013515000.a:YNP6_C120_2	GT2	-	GT2	2
2013515000	2013515000.a:YNP6_C1219_1	GH13	-	GH13	2
2013515000	2013515000.a:YNP6_C1249_1	GT4	-	GT4	2
2013515000	2013515000.a:YNP6_C1276_1	GT21	GT21	GT21	3
2013515000	2013515000.a:YNP6_C1318_5	GT28	GT28	GT28	3
2013515000	2013515000.a:YNP6_C1331_1	GT35	GT35	GT35	3
2013515000	2013515000.a:YNP6_C1404_3	GT51	GT51	GT51	3
2013515000	2013515000.a:YNP6_C1423_2	GT28	-	GT28	2
2013515000	2013515000.a:YNP6_C1431_3	GH38	GH38	GH38	3
2013515000	2013515000.a:YNP6_C1560_2	GT21	-	GT21	2
2013515000	2013515000.a:YNP6_C1574_1	GT4	-	GT4	2
2013515000	2013515000.a:YNP6_C1641_2	GT4	-	GT4	2
2013515000	2013515000.a:YNP6_C165_2	GT4	GT4	GT4	3
2013515000	2013515000.a:YNP6_C1706_2	GT2	-	GT2	2
2013515000	2013515000.a:YNP6_C1737_2	GT9	GT9	-	2
2013515000	2013515000.a:YNP6_C1790_2	GT5	GT5	GT5	3
2013515000	2013515000.a:YNP6_C1807_1	GH31	GH31	GH31	3
2013515000	2013515000.a:YNP6_C1812_1	GT4	-	GT41	2
2013515000	2013515000.a:YNP6_C188_2	CE11	CE11	-	2
2013515000	2013515000.a:YNP6_C190_1	GT83	GT83	-	2
2013515000	2013515000.a:YNP6_C1945_1	GT26	GT26	-	2
2013515000	2013515000.a:YNP6_C2073_1	GT2	GT2	-	2
2013515000	2013515000.a:YNP6_C2101_5	GT2	-	GT2	2
2013515000	2013515000.a:YNP6_C2120_1	GT2	-	GT2	2
2013515000	2013515000.a:YNP6_C2203_1	CE11	CE11	-	2
2013515000	2013515000.a:YNP6_C2246_2	GT19	GT19	GT19	3
2013515000	2013515000.a:YNP6_C2385_1	GT5	GT5	GT5	3
2013515000	2013515000.a:YNP6_C2389_1	GT41	GT41	GT41	3
2013515000	2013515000.a:YNP6_C2423_1	GH39	-	GH39	2
2013515000	2013515000.a:YNP6_C2439_1	GT9	GT9	-	2
2013515000	2013515000.a:YNP6_C245_3	GH104	GH104	GH104	3
2013515000	2013515000.a:YNP6_C2558_2	GH57	GH57	GH57	3
2013515000	2013515000.a:YNP6_C2581_4	CE14	CE14	CE14	3
2013515000	2013515000.a:YNP6_C2630_8	GT26	GT26	-	2
2013515000	2013515000.a:YNP6_C2682_1	GT4	-	GT4	2
2013515000	2013515000.a:YNP6_C2733_2	GT26	GT26	GT26	3
2013515000	2013515000.a:YNP6_C2744_1	GT83	-	GT0	2
2013515000	2013515000.a:YNP6_C2788_1	GT4	-	GT4	2
2013515000	2013515000.a:YNP6_C2848_3	GT26	GT26	GT26	3
2013515000	2013515000.a:YNP6_C2893_3	CE14	CE14	-	2
2013515000	2013515000.a:YNP6_C2894_6	GT51	GT51	GT51	3
2013515000	2013515000.a:YNP6_C2940_2	GT2	-	GT2	2
2013515000	2013515000.a:YNP6_C2945_3	GT83	GT83	GT83	3
2013515000	2013515000.a:YNP6_C2_1	GH8	GH8	GH8	3
2013515000	2013515000.a:YNP6_C3005_10	GT5	GT4	GT4	3
2013515000	2013515000.a:YNP6_C3005_3	GT2	-	GT2	2
2013515000	2013515000.a:YNP6_C3046_1	GT51	GT51	GT51	3
2013515000	2013515000.a:YNP6_C3081_2	GT5	GT4	GT4	3
2013515000	2013515000.a:YNP6_C3093_5	GT19	GT19	-	2
2013515000	2013515000.a:YNP6_C3237_7	GT41	GT41	GT41	3
2013515000	2013515000.a:YNP6_C3386_1	GT2	GT2	GT2	3
2013515000	2013515000.a:YNP6_C3426_1	GT5	GT5	-	2
2013515000	2013515000.a:YNP6_C3513_2	GH13	GH13	CBM48	3
2013515000	2013515000.a:YNP6_C3593_1	GT35	GT35	GT35	3
2013515000	2013515000.a:YNP6_C3643_3	GT4	-	GT4	2
2013515000	2013515000.a:YNP6_C3707_1	GT5	GT5	GT5	3
2013515000	2013515000.a:YNP6_C3773_1	GT19	GT19	-	2
2013515000	2013515000.a:YNP6_C3865_2	GT4	-	GT4	2
2013515000	2013515000.a:YNP6_C3966_1	GT19	GT19	GT19	3
2013515000	2013515000.a:YNP6_C3972_2	GH13	GH13	-	2
2013515000	2013515000.a:YNP6_C3975_2	GT4	GT4	GT4	3
2013515000	2013515000.a:YNP6_C4006_1	GH31	GH31	-	2
2013515000	2013515000.a:YNP6_C4031_1	GH73	GH73	-	2
2013515000	2013515000.a:YNP6_C4037_1	GT9	GT9	-	2
2013515000	2013515000.a:YNP6_C4041_2	CE11	CE11	-	2
2013515000	2013515000.a:YNP6_C4044_2	GT51	GT51	-	2
2013515000	2013515000.a:YNP6_C4228_1	GH29	-	GH29	2
2013515000	2013515000.a:YNP6_C4231_1	GH8	GH8	-	2
2013515000	2013515000.a:YNP6_C426_1	GT2	GT2	-	2
2013515000	2013515000.a:YNP6_C4271_1	GT4	GT4	GT4	3
2013515000	2013515000.a:YNP6_C4279_1	GT2	GT2	GT2	3
2013515000	2013515000.a:YNP6_C4320_2	GT26	GT26	-	2
2013515000	2013515000.a:YNP6_C4338_2	GT2	-	GT2	2
2013515000	2013515000.a:YNP6_C4445_1	GT2	GT2	-	2
2013515000	2013515000.a:YNP6_C4481_2	GT4	-	GT4	2
2013515000	2013515000.a:YNP6_C4492_1	GT2	GT2	GT2	3
2013515000	2013515000.a:YNP6_C4502_3	GT4	GT4	GT4	3
2013515000	2013515000.a:YNP6_C4538_2	GT2	-	GT2	2
2013515000	2013515000.a:YNP6_C4684_1	GT19	GT0	GT0	3
2013515000	2013515000.a:YNP6_C4750_2	GT2	-	GT2	2
2013515000	2013515000.a:YNP6_C478_1	GT4	GT4	GT4	3
2013515000	2013515000.a:YNP6_C4792_1	GT4	-	GT4	2
2013515000	2013515000.a:YNP6_C4813_1	GH77	GH77	-	2
2013515000	2013515000.a:YNP6_C4885_1	GT51	GT51	GT51	3
2013515000	2013515000.a:YNP6_C4902_2	GT4	-	GT4	2
2013515000	2013515000.a:YNP6_C5020_5	GT9	GT9	-	2
2013515000	2013515000.a:YNP6_C5042_2	GT4	GT4	GT2	3
2013515000	2013515000.a:YNP6_C5091_1	GT4	GT4	GT4	3
2013515000	2013515000.a:YNP6_C5178_1	GT51	GT51	GT51	3
2013515000	2013515000.a:YNP6_C5253_2	GT2	GT2	GT2	3
2013515000	2013515000.a:YNP6_C5289_1	GH31	-	GH31	2
2013515000	2013515000.a:YNP6_C5354_1	GT83	GT83	-	2
2013515000	2013515000.a:YNP6_C5407_1	GH13	GH13	CBM48	3
2013515000	2013515000.a:YNP6_C5439_1	GT2	-	GT2	2
2013515000	2013515000.a:YNP6_C5476_1	GT2	-	GT2	2
2013515000	2013515000.a:YNP6_C5485_2	GT4	GT4	-	2
2013515000	2013515000.a:YNP6_C5551_1	GT1	GT1	-	2
2013515000	2013515000.a:YNP6_C5588_1	GT5	GT5	GT5	3
2013515000	2013515000.a:YNP6_C5652_1	GT35	GT35	GT35	3
2013515000	2013515000.a:YNP6_C5774_1	GH57	GH57	GH57	3
2013515000	2013515000.a:YNP6_C5782_1	GT4	-	GT4	2
2013515000	2013515000.a:YNP6_C5864_4	GT4	GT4	-	2
2013515000	2013515000.a:YNP6_C5937_1	GH94	GH94	GH94	3
2013515000	2013515000.a:YNP6_C5938_2	GH3	GH3	GH3	3
2013515000	2013515000.a:YNP6_C593_2	GH5	GH5	CBM2	3
2013515000	2013515000.a:YNP6_C5944_2	GT51	GT51	GT51	3
2013515000	2013515000.a:YNP6_C5971_1	GH3	GH3	GH3	3
2013515000	2013515000.a:YNP6_C6030_1	GT2	GT2	GT2	3
2013515000	2013515000.a:YNP6_C6031_1	GT51	-	GT51	2
2013515000	2013515000.a:YNP6_C6047_1	GT51	GT51	-	2
2013515000	2013515000.a:YNP6_C6151_1	GH3	GH3	-	2
2013515000	2013515000.a:YNP6_C6158_1	GT2	GT2	-	2
2013515000	2013515000.a:YNP6_C6253_2	GT51	GT51	-	2
2013515000	2013515000.a:YNP6_C6454_2	GT9	GT9	-	2
2013515000	2013515000.a:YNP6_C6487_1	CE11	CE11	-	2
2013515000	2013515000.a:YNP6_C6547_2	GT2	GT2	-	2
2013515000	2013515000.a:YNP6_C6578_1	GT4	-	GT4	2
2013515000	2013515000.a:YNP6_C6597_1	GH13	GH13	CBM48	3
2013515000	2013515000.a:YNP6_C6605_1	GT83	-	GT83	2
2013515000	2013515000.a:YNP6_C6629_1	GH146	GH146	GH146	3
2013515000	2013515000.a:YNP6_C662_1	GH65	GH65	GH65	3
2013515000	2013515000.a:YNP6_C6723_2	GT2	GT2	-	2
2013515000	2013515000.a:YNP6_C6808_1	GT5	GT5	GT5	3
2013515000	2013515000.a:YNP6_C6808_3	GH10	GH10	-	2
2013515000	2013515000.a:YNP6_C708_1	GT83	GT83	GT83	3
2013515000	2013515000.a:YNP6_C811_2	GT2	GT2	GT2	3
2013515000	2013515000.a:YNP6_C86_2	CE4	CE4	-	2
2013515000	2013515000.a:YNP6_C898_2	GT4	GT4	GT4	3
2013515000	2013515000.a:YNP6_C5156_1	-	GH0	GH0	2
2013515000	2013515000.a:YNP6_C3899_1	-	GH116	GH116	2
2013515000	2013515000.a:YNP6_C2741_1	-	GH57	GH57	2
2013515000	2013515000.a:YNP6_C150_1	-	GH57	GH57	2
2013515000	2013515000.a:YNP6_C6248_1	-	GH57	GH57	2
2013515000	2013515000.a:YNP6_C6245_1	-	GH73	GH73	2
2013515000	2013515000.a:YNP6_C3117_1	-	GH92	GH92	2
2013515000	2013515000.a:YNP6_C6132_2	-	PL0	PL0	2
2013515000	2013515000.a:YNP6_C249_2	-	GT0	GT0	2
2013515000	2013515000.a:YNP6_C3145_1	-	GT35	GT35	2
2013515000	2013515000.a:YNP6_C2118_1	-	GT35	GT35	2
2013515000	2013515000.a:YNP6_C5485_1	-	GT4	GT4	2
2013515000	2013515000.a:YNP6_C4216_1	-	GT51	GT51	2
2013515000	2013515000.a:YNP6_C2481_1	-	GT51	GT51	2
2013515000	2013515000.a:YNP6_C10000_2	GT4	-	GT4	2
2013515000	2013515000.a:YNP6_C10006_1	GT51	GT51	GT51	3
2013515000	2013515000.a:YNP6_C10011_2	GH1	GH1	-	2
2013515000	2013515000.a:YNP6_C10013_1	GH57	GH57	GH57	3
2013515000	2013515000.a:YNP6_C10057_1	GH3	GH3	-	2
2013515000	2013515000.a:YNP6_C10114_1	GT5	-	GT5	2
2013515000	2013515000.a:YNP6_C10132_1	CBM48	GH13	CBM48	3
2013515000	2013515000.a:YNP6_C10158_2	GT4	GT4	GT4	3
2013515000	2013515000.a:YNP6_C10191_2	GT83	GT83	GT83	3
2013515000	2013515000.a:YNP6_C10245_3	GT26	GT26	-	2
2013515000	2013515000.a:YNP6_C10265_1	GH57	GH57	GH57	3
2013515000	2013515000.a:YNP6_C10285_1	GT4	GT4	GT4	3
2013515000	2013515000.a:YNP6_C10421_1	CBM67	CBM67	GH78	3
2013515000	2013515000.a:YNP6_C10476_1	GT4	-	GT4	2
2013515000	2013515000.a:YNP6_C10495_2	GT9	GT9	GT9	3
2013515000	2013515000.a:YNP6_C10499_2	GT30	GT30	-	2
2013515000	2013515000.a:YNP6_C10816_1	GT4	-	GT4	2
2013515000	2013515000.a:YNP6_C10836_1	GH114	GH114	-	2
2013515000	2013515000.a:YNP6_C10862_2	GH13	-	GH13	2
2013515000	2013515000.a:YNP6_C10930_1	GH116	GH116	-	2
2013515000	2013515000.a:YNP6_C10939_2	GT4	GT4	GT4	3
2013515000	2013515000.a:YNP6_C10972_3	CE4	CE4	-	2
2013515000	2013515000.a:YNP6_C11034_2	PL14	PL14	PL14	3
2013515000	2013515000.a:YNP6_C7042_1	GT2	-	GT2	2
2013515000	2013515000.a:YNP6_C7051_3	GH29	GH29	CBM32	3
2013515000	2013515000.a:YNP6_C7110_1	GH130	GH130	-	2
2013515000	2013515000.a:YNP6_C7126_1	GH102	GH102	GH102	3
2013515000	2013515000.a:YNP6_C7154_1	CE3	CE3	CE3	3
2013515000	2013515000.a:YNP6_C7167_1	GH23	GH23	GH23	3
2013515000	2013515000.a:YNP6_C7236_3	GT2	GT2	GT2	3
2013515000	2013515000.a:YNP6_C7287_1	GT2	GT2	-	2
2013515000	2013515000.a:YNP6_C7357_2	GT4	-	GT4	2
2013515000	2013515000.a:YNP6_C7371_1	GH13	GH13	CBM48	3
2013515000	2013515000.a:YNP6_C7421_2	GT2	GT2	-	2
2013515000	2013515000.a:YNP6_C7467_2	GH13	GH13	GH13	3
2013515000	2013515000.a:YNP6_C7660_3	GT19	GT19	-	2
2013515000	2013515000.a:YNP6_C7978_1	CE4	CE4	-	2
2013515000	2013515000.a:YNP6_C7998_1	GH13	-	GH13	2
2013515000	2013515000.a:YNP6_C8030_1	GH13	-	GH13	2
2013515000	2013515000.a:YNP6_C8031_1	GH31	GH31	GH31	3
2013515000	2013515000.a:YNP6_C8048_1	GT46	GT0	-	2
2013515000	2013515000.a:YNP6_C8080_2	GT5	GT5	GT5	3
2013515000	2013515000.a:YNP6_C8146_3	GH13	GH13	GH13	3
2013515000	2013515000.a:YNP6_C8174_1	GT4	GT4	-	2
2013515000	2013515000.a:YNP6_C8209_1	GT4	GT4	GT4	3
2013515000	2013515000.a:YNP6_C8241_1	GT2	-	GT2	2
2013515000	2013515000.a:YNP6_C8243_1	GH15	GH15	GH15	3
2013515000	2013515000.a:YNP6_C8746_1	GH38	GH38	GH38	3
2013515000	2013515000.a:YNP6_C8749_5	CE9	CE9	-	2
2013515000	2013515000.a:YNP6_C8757_1	GH133	GH0	-	2
2013515000	2013515000.a:YNP6_C8824_1	GH13	GH13	GH13	3
2013515000	2013515000.a:YNP6_C8826_2	GT39	-	GT39	2
2013515000	2013515000.a:YNP6_C8962_1	GT4	GT4	GT4	3
2013515000	2013515000.a:YNP6_C8977_2	GH57	GH57	GH57	3
2013515000	2013515000.a:YNP6_C9040_1	GT2	GT2	GT2	3
2013515000	2013515000.a:YNP6_C9228_4	GT4	-	GT2	2
2013515000	2013515000.a:YNP6_C9245_1	GH23	GH23	GH23	3
2013515000	2013515000.a:YNP6_C9313_2	GT2	-	GT2	2
2013515000	2013515000.a:YNP6_C9338_3	GT4	-	GT4	2
2013515000	2013515000.a:YNP6_C9347_1	GH13	-	GH13	2
2013515000	2013515000.a:YNP6_C9420_1	GT19	GT19	GT19	3
2013515000	2013515000.a:YNP6_C9544_2	GH23	GH23	-	2
2013515000	2013515000.a:YNP6_C9556_2	GH19	-	GH19	2
2013515000	2013515000.a:YNP6_C9620_2	GT2	-	GT2	2
2013515000	2013515000.a:YNP6_C9677_1	GH23	GH23	-	2
2013515000	2013515000.a:YNP6_C9724_3	GH92	GH92	GH92	3
2013515000	2013515000.a:YNP6_C9754_1	CE3	CE3	-	2
2013515000	2013515000.a:YNP6_C9803_1	GT4	GT4	GT4	3
2013515000	2013515000.a:YNP6_C9843_1	GT4	-	GT4	2
2013515000	2013515000.a:YNP6_C9875_3	GT83	-	GT83	2
2013515000	2013515000.a:YNP6_C9893_1	GT4	GT4	-	2
2013515000	2013515000.a:YNP6_C9949_1	GH8	GH8	-	2
2013515000	2013515000.a:YNP6_C9950_2	GT41	GT41	-	2
2013515000	2013515000.a:YNP6_C9955_1	GH38	-	GH38	2
2013515000	2013515000.a:YNP6_C9998_1	GT4	-	GT4	2
2013515000	2013515000.a:YNP6_FUBG1095_b1_1	GH13	GH13	CBM48	3
2013515000	2013515000.a:YNP6_FUBG1106_b1_1	GH65	GH65	GH65	3
2013515000	2013515000.a:YNP6_FUBG1183_g1_1	GT19	GT19	-	2
2013515000	2013515000.a:YNP6_FUBG13403_b1_2	GH16	GH16	-	2
2013515000	2013515000.a:YNP6_FUBG13935_g1_1	GH53	GH53	GH53	3
2013515000	2013515000.a:YNP6_FUBG1660_g1_1	GH42	GH42	-	2
2013515000	2013515000.a:YNP6_FUBG1989_b1_1	GH38	-	GH38	2
2013515000	2013515000.a:YNP6_FUBG2143_b1_1	GT5	GT5	GT5	3
2013515000	2013515000.a:YNP6_FUBG2203_g1_1	GT2	GT2	-	2
2013515000	2013515000.a:YNP6_FUBG2258_g1_1	GH39	GH39	GH39	3
2013515000	2013515000.a:YNP6_FUBG23925_b1_1	GT2	GT2	-	2
2013515000	2013515000.a:YNP6_FUBG24058_g1_1	GT2	GT2	-	2
2013515000	2013515000.a:YNP6_FUBG24117_b1_1	GH13	GH0	GH13	3
2013515000	2013515000.a:YNP6_FUBG25404_g1_1	GH1	GH1	GH1	3
2013515000	2013515000.a:YNP6_FUBG25440_g1_1	GH140	GH140	-	2
2013515000	2013515000.a:YNP6_FUBG25550_g1_1	GT27	GT2	-	2
2013515000	2013515000.a:YNP6_FUBG2561_b1_1	GT2	GT2	-	2
2013515000	2013515000.a:YNP6_FUBG2593_b1_1	GT4	GT4	GT4	3
2013515000	2013515000.a:YNP6_FUBG2772_b1_1	GH39	GH39	GH39	3
2013515000	2013515000.a:YNP6_FUBG3057_b1_1	GT4	GT4	GT4	3
2013515000	2013515000.a:YNP6_FUBG3184_b1_1	GT2	GT2	-	2
2013515000	2013515000.a:YNP6_FUBG3260_g1_1	GT2	-	GT2	2
2013515000	2013515000.a:YNP6_FUBG3360_g1_1	GT30	GT30	-	2
2013515000	2013515000.a:YNP6_FUBG3666_g1_1	GT4	-	GT4	2
2013515000	2013515000.a:YNP6_FUBG4150_b1_1	GH77	GH77	-	2
2013515000	2013515000.a:YNP6_FUBG4680_b1_1	GH39	-	GH39	2
2013515000	2013515000.a:YNP6_FUBG4710_g1_1	GH102	GH102	-	2
2013515000	2013515000.a:YNP6_FUBG4746_b1_1	GT51	GT51	-	2
2013515000	2013515000.a:YNP6_FUBG4914_g1_1	GT51	GT51	-	2
2013515000	2013515000.a:YNP6_FUBG4915_b1_1	GT4	GT4	-	2
2013515000	2013515000.a:YNP6_FUBG5274_g1_1	GT2	-	GT2	2
2013515000	2013515000.a:YNP6_FUBG5514_b1_1	GT4	-	GT4	2
2013515000	2013515000.a:YNP6_FUBG5712_b1_1	GT4	-	GT4	2
2013515000	2013515000.a:YNP6_FUBG572_b1_2	CBM67	CBM67	-	2
2013515000	2013515000.a:YNP6_FUBG572_g1_1	GH78	GH78	-	2
2013515000	2013515000.a:YNP6_FUBG682_b1_1	GH3	GH3	-	2
2013515000	2013515000.a:YNP6_FUBG732_b1_1	GT4	-	GT4	2
2013515000	2013515000.a:YNP6_FUBG741_g1_1	GT4	-	GT4	2
2013515000	2013515000.a:YNP6_FUBG9507_g1_1	GH127	GH127	-	2
2013515000	2013515000.a:YNP6_C8951_3	-	CE4	CE4	2
2013515000	2013515000.a:YNP6_C7020_2	-	GH0	GH0	2
2013515000	2013515000.a:YNP6_FUBG934_b1_1	-	GH0	GH0	2
2013515000	2013515000.a:YNP6_C10101_1	-	GH0	GH0	2
2013515000	2013515000.a:YNP6_FUBG9377_g1_1	-	GH0	GH0	2
2013515000	2013515000.a:YNP6_FUBG1708_g1_1	-	GH0	GH0	2
2013515000	2013515000.a:YNP6_C10541_1	-	GH0	GH0	2
2013515000	2013515000.a:YNP6_C6849_1	-	GH116	GH116	2
2013515000	2013515000.a:YNP6_FUBG1151_b1_1	-	GH13	GH13	2
2013515000	2013515000.a:YNP6_FUBG25637_b1_1	-	GH2	GH2	2
2013515000	2013515000.a:YNP6_C8745_5	-	GH38	GH38	2
2013515000	2013515000.a:YNP6_FUBG3795_b1_1	-	GH57	GH57	2
2013515000	2013515000.a:YNP6_FUBG1997_g1_1	-	GH94	GH94	2
2013515000	2013515000.a:YNP6_C7912_2	-	GT2	GT2	2
2013515000	2013515000.a:YNP6_C9778_2	-	GT35	GT35	2
2013515000	2013515000.a:YNP6_C9778_1	-	GT35	GT35	2
2013515000	2013515000.a:YNP6_C9917_1	-	GT4	GT4	2
2013515000	2013515000.a:YNP6_C7919_1	-	CBM20	CBM20	2
2013515000	2013515000.a:YNP6_FUBG10014_g1_2	CE4	CE4	-	2
2013515000	2013515000.a:YNP6_FUBG10227_g1_1	GH13	GH13	-	2
2013515000	2013515000.a:YNP6_FUBG10240_g1_1	GT5	GT5	-	2
2013515000	2013515000.a:YNP6_FUBG10352_g1_1	GH57	GH57	-	2
2013515000	2013515000.a:YNP6_FUBG10647_g1_1	GT4	-	GT4	2
2013515000	2013515000.a:YNP6_FUBG11793_g1_1	GT5	-	GT5	2
[truncated: 136,487 more rows]

## Sheet: Table 6. Sankey plot links
Source	Value	Target	Group
[truncated: 301 more rows]
